# Supplementary material for: Circular RNA circARPC1B functions as a stabilisation enhancer of Vimentin to prevent high cholesterol‐induced articular cartilage degeneration
Source: Clin Transl Med. 2023 Sep 22;13(9):e1415. doi: 10.1002/ctm2.1415 (PMC10517209; doi:10.1002/ctm2.1415)
Supplement: Supplementary file 2 — Supporting Information [file CTM2-13-e1415-s003.xlsx]

## Sheet: Sheet1
>hsa_circ_0005704_full_seq |chr 20:10556230-10560820|+
TGTGGGAATTTTGCTGTCCTCGTGGATCTTCATATCTTGCCACAAGGTTCAAACAAAGATACAAGCTGGTTTTCTGAACAGAAGAAAGAGGAAGTCTGTTTACTGTTAAAAGAAACCATTGATTCAAGAGTTCAGGAGTACTTGGAAGTTCGCAAACAGCACAGGCCATCAAATGCAGAATTCACAAGATCCAATCCCTTGTCCTTAAAAG
>hsa_circ_0005704_junction_seq |chr 20:10556230-10560820|+
CAAGATCCAATCCCTTGTCCTTAAAAGTGTGGGAATTTTGCTGTCCTCGTGGAT
>hsa_circ_0002001_full_seq |chr 20:13559007-13580981|-
GAATCAAGAACCCAGTCTCGGTTGCCAACAGACTCTTATGTGAAGGGCAGAAGGGCAAGCTCTCGGCTGGCAGAATTCCTCCCTGCTTTTTAGTTGGAGAAGGAGCCTACAGATGGGCAGTAGATCATGGAATACCCTCTTGCCCTCCTAACATCATGACCACAAGATTCAGTTTAGCTGCATTTAAAAGAAACAAGAGGAAACTAGAGCTGGCAGAAAGGGTGGACACAGATTTTATGCAACTAAAGAAAAGAAGACAATCAAGTGAGAAG
>hsa_circ_0002001_junction_seq |chr 20:13559007-13580981|-
AAGAAAAGAAGACAATCAAGTGAGAAGGAATCAAGAACCCAGTCTCGGTTGCCA
>hsa_circ_0004499_full_seq |chr 20:17952586-17955475|-
ACCACACTGCCCACGTTTCAGAGCCCAGAGTTTTCTGTTACAAGGCAACATGAAGACTTTGTGTGGCTACATGACACTCTTATTGAAACAACAGACTATGCTGGGCTTATTATTCCACCTGCTCCTACGAAGCCCGACTTTGATGGTCCTCGAGAGAAGATGCAGAAACTGGGAGAAGGTGAAGGGTCTATGACCAAAGAAGAATTTGCCAAGATGAAACAAGAACTGGAAGCTGAGTATCTCGCTGTGTTTAAGAAGACTGTGTCCTCCCATGAAGTCTTTCTTCAGCGGCTTTCTTCTCACCCTGTTCTCAGTAAAGATCGCAACTTTCATGTTTTCCTGGAATATGATCAGGAT
>hsa_circ_0004499_junction_seq |chr 20:17952586-17955475|-
CATGTTTTCCTGGAATATGATCAGGATACCACACTGCCCACGTTTCAGAGCCCA
>hsa_circ_0009173_full_seq |chr 20:17956932-17961326|-
TCATCCAGGTGCCCTTTGCCCTCTGTAAGCCATTAAACCTTTTGAAGAGGCAGCTTTGCTGGTAGAGTCGTAAGTGAAATTTGGACCAAAAGTGAGTTTATGAAGACTGGTGGGCAGGAGCTCAACAGCTGCAGGGTTGTCCTGCAGCCAGTGTCTGATGTGCCCCAGCTGGGAAGCTGATGAATAGGTGAGGAAATGCACAGGGATTCCGTAACTACTTTTCTCCTTTTAGGGAAGTGCCTTGGCTCTCTTACCAAAAGCACTGCGATTTTTTAAAACAGTTGAAAATGTGCTTTCCAAATGAAGCCGTGCTTGTTTACCGTGAAGGCTGATTATAATCCGTATTGTAAGGATTGACCTGGTAGGGAAGTACATCATGAACTGAAACTTTACCTAAAA…
>hsa_circ_0009173_junction_seq |chr 20:17956932-17961326|-
AAAGTCAAATTTACAGTGCACACAAAGTCATCCAGGTGCCCTTTGCCCTCTGTA
>hsa_circ_0004088_full_seq |chr 20:19990005-19992299|+
ATGTGGTGCTGGAAAAAGCCATGCACAAGTGCATCTTGAAGCCCCTCAAGGGGCACGTGGAGGCCATGCTGAAGGACTTTCACATGGCCGATGGCTCATGGAAGCAACTCAAGGAGAACCTGCAGCTTGTGCGGCAGAGGAATCCGCAGGAGCTGGGGGTCTTCGCCCCGACCCCTGATTTTGTGGATGTGGAGAAAATCAAAGTCAAGTTCATGACCATGCAGAAGATGTATTCGCCGGAAAAGAAGGTCATGCTGCTGCTGCGGGTCTGCAAGCTCATTTACACGGTCATGGAGAACAACTCAGGGAGGATGTATGGCGCTGATGACTTCTTGCCAGTCCTGACCTATGTCATAGCCCAGTGTGACATGCTTGAATTGGACACTGAAATCGAGTACA…
>hsa_circ_0004088_junction_seq |chr 20:19990005-19992299|+
TAGACCCATCGCTGTTACATGGAGAAGATGTGGTGCTGGAAAAAGCCATGCACA
>hsa_circ_0002985_full_seq |chr 20:21340720-21346550|+
AGAGATCAACCAGCTTTCACTCCTAGTGGAATATTAACTCCTCATGCCTTGGGTTCAAGAAATTCACCAGGTTCTCAAGTAGCCAGTAATCCGAGACAAGCAGCCTATGAAATGAGGATGCAGAATAACTCTAGTCCTTCGATATCTCCTAATACGAGTTTCACATCTGATGGCTCCCCGTCTCCATTAGGAGGAATTAAGCGAAAAGCAGAAGACAGTGACAGTGAACCTGAGCCAGAGGATAATGTCAGGTTATGGGAAGCTGGCTGGAAGCAGCGGTACTACAAGAACAAATTTGATGTGGATGCAGCTGATGAGAAATTCCGTCGGAAAGTTGTGCAGTCGTACGTTGAAGGACTTTGCTGGGTTCTTAGATATTATTACCAG
>hsa_circ_0002985_junction_seq |chr 20:21340720-21346550|+
TGCTGGGTTCTTAGATATTATTACCAGAGAGATCAACCAGCTTTCACTCCTAGT
>hsa_circ_0003298_full_seq |chr 20:21365420-21368590|+
TATTAATTTTAAAGACCCACAGTTTGCTGAAGATTACATTTTTAAAGCTGTAATGCTTCCAGGAGCAAGAAAGCCAGCAGCAGTACTGAAACCTAGTGACTGGGAAAAATCCAGCAATGGACGGCAGTGGAAGCCTCAGCTTGGCTTTAACCGTGACCGGAGGCCTGTGCACCTGGATCAGGCAGCCTTCAGGACTTTGGGCCATGTGATGCCAAGAGGCTCAGGAACTGGCATTTACAGCAATGCTGCACCACCACCTGTGACTTACCAGGGAAACTTATACAGGCCGCTTTTGAGAGGACAAGCCCAGATTCCAAAACTTATGTCAA
>hsa_circ_0003298_junction_seq |chr 20:21365420-21368590|+
AAGCCCAGATTCCAAAACTTATGTCAATATTAATTTTAAAGACCCACAGTTTGC
>hsa_circ_0003853_full_seq |chr 20:23389945-23403072|-
AGGAAACACAAGAATAGAAGAGGCTTGTGAAATGTATACCAGAGCTGCAAATATGTTCAAGATGGCTAAAAATTGGAGTGCTGCAGGAAACGCATTTTGTCAGGCAGCCAAGCTCCACATGCAGCTTCAGAGCAAACATGACTCTGCTACCAGCTTTGTGGATGCTGGAAATGCTTACAAAAAGGCAGATCCCCAAGAGGCTATCAACTGCTTAAATGCAGCCATCGACATTTACACAGACATGGGAAGGTTTACAATTGCAGCCAAGCACCACATTACTATTGCAGAGATCTATGAGACTGAACTTGTAGACATTGAGAAGGCTATTGCACATTATGAACAATCTGCTGATTATTACAAAGGAGAAGAATCCAACAGCTCAGCAAACAAGTGTCTGCT…
>hsa_circ_0003853_junction_seq |chr 20:23389945-23403072|-
CAGAAAGCCATTGAGATCTATGAGCAGAGGAAACACAAGAATAGAAGAGGCTTG
>hsa_circ_0059187_full_seq |chr 20:2492698-2494044|-
GTCCTGGCTGCAGGGAAACAAGCTGGGCTTTTTATAATTAAGGTTGGAAGAAGTCACCACAGGCAGCAGAACTCCATCTTGAGATGAAATAACATCTACCTGGACCTCTGGCAGAATTTCAAGGCACACACTGGGCTGACTCTGGCGCCATGATGTTGCCTTATCCTTCAGCACTGGGAGATCAATACTGGGAAGAGATTTTGCTTCCAAAGAATGGGGAAAATGTAGAGACTATGAAGAAATTGACCCAAAATCATAAAGCGAAAGGCTTGCCTTCTAATGATACTGACTGCCCCCAGAAAAAGGAGGGAAAGGCCCAAATAGTGGTACCAGTTACATTCAGGGATGTGACTGTGATCTTCACAGAAGCAGAATGGAAGAGACTGAGTCCAGAGCAGA…
>hsa_circ_0059187_junction_seq |chr 20:2492698-2494044|-
AGAATTACAGGAATCTTCTCTCATTGGGTCCTGGCTGCAGGGAAACAAGCTGGG
>hsa_circ_0004118_full_seq |chr 20:25306832-25309575|-
GTTGGGGTGACTCAGTGGGAACGCCATCTGAGCGGGGCATGACCTATGACGCACTCCACGTTTTTGACTGGATCAAAGCAAGAAGTGGTGACAACCCCGTGTACATCTGGGGCCACTCTCTGGGCACTGGCGTGGCGACAAATCTGGTGCGGCGCCTCTGTGAGCGAGAGACGCCTCCAGATGCCCTTATATTGGAATCTCCATTCACTAATATCCGCGAAGAAGCTAAGAGCCATCCATTTTCAGTGATATATCGATACTTCCCTGGGTTTGACTGGTTCTTCCTTGATCCTATTACAAGTAGTGGAATTAAATTTGCAAATGATGAAAA
>hsa_circ_0004118_junction_seq |chr 20:25306832-25309575|-
TGGAATTAAATTTGCAAATGATGAAAAGTTGGGGTGACTCAGTGGGAACGCCAT
>hsa_circ_0059685_full_seq |chr 20:25632157-25634827|+
AATGGCACCATTGTTGTGCGGATGCTGATGCCCAGCGTTGAGCCTGTCGTCTCCTATATTAGGGGAAGTTCTCCTGGCCCTTCCCAACTACCTCCCCTGTGCAAGTTTATTACAACTGAACGGCCTCAAGGGCAAGTGTGCCTTCTGGTTTAAAGTTTTCTCAGATTAGGGCACTGTCAGGTTTATAGGGATGAAACAGAAGCAACCAGAAGAGAATCTTAGGCTCCCACATCTACCCAGCTACCGCCAGCCCTTTCTGTTGTTTGCTGGATCCCACCCTTACTGAGGGGCATCTTTCAGCAATTCTTTCCTCCTTGGTTTTGCATCTTCAAAGTTCTCCCACCCTTTGAATCCACTCCATTTAGCATTTCACTGACACCACTCCACCGAAACTACTCT…
>hsa_circ_0059685_junction_seq |chr 20:25632157-25634827|+
CAACCTCCCAAATAGCTGGGACTACAGAATGGCACCATTGTTGTGCGGATGCTG
>hsa_circ_0006117_full_seq |chr 20:2964271-2965202|+
ATAAGCATGGATTCCTGGTTCATTCTTGTTCTGCTCGGCAGTGGTCTGATATGTGTCAGTGCCAACAATGCTACCACAGTTGCACCTTCTGTAGGAATTACAAGATTAATTAACTCATCAACGGCAGAACCAGTTAAAGAAGAGGCCAAAACTTCAAATCCAACTTCTTCACTAACTTCTCTTTCTGTGGCACCAACATTCAGCCCAAATATAACTCTGGGACCCACCTATTTAACCACTGTCAATTCTTCAGACTCTGACAATGGGACCACAAGAACAGCAAGCACCAATTCTATAGGCATTACAATTTCACCAAATGGAACGTGGCTTCCAGATAACCAGTTCACGGATGCCAGAACAGAACCCTGGGAGGGGAATTCCAGCACCGCAGCAACCACT…
>hsa_circ_0006117_junction_seq |chr 20:2964271-2965202|+
CCACTCCAGAAACTTTCCCTCCTTCAGATAAGCATGGATTCCTGGTTCATTCTT
>hsa_circ_0001127_full_seq |chr 20:2986764-2988474|+
ATGAGACACCAATTATTGCGGTGATGGTGGCCCTGTCCTCTCTGCTAGTGATCGTGTTTATTATCATAGTTTTGTACATGTTAAGGTTTAAGAAATACAAGCAAGCTGGGAGCCATTCCAATTCTTTCCGCTTATCCAACGGCCGCACTGAGGATGTGGAGCCCCAGAGTGTGCCACTTCTGGCCAGATCCCCAAGCACCAACAGGAAATACCCACCCCTGCCCGTGGACAAGCTGGAAGAGGAAATTAACCGGAGAATGGCAGACGACAATAAGCTCTTCAGGGAGGAATTCAAC
>hsa_circ_0001127_junction_seq |chr 20:2986764-2988474|+
AATAAGCTCTTCAGGGAGGAATTCAACATGAGACACCAATTATTGCGGTGATGG
>hsa_circ_0009098_full_seq |chr 20:31792734-31794548|+
GGTGTTCCTGAAAAGAAGGTACTTCCAATCACCGTCCCCAAGTCACCAGCCTTTGCATTGAAGAACAGAATTCGAATGCCCACCAAAGAAGATGAGGAAGAGGACGAACCGGTAGTGATAAAAGCTCAACCTGTGCCACATTATGGGGTGCCTTTTAAGCCCCAAATCCCAGAGGCAAGAACTGTGGAAATATGCCCTTTCTCGTTTGATTCTCGAGACAAAGAACGTCAGTTACAGAAGGAGAAGAAAATAAAAGAACTGCAGAAAGGGGAGGTGCCCAAGTTCAAGGCACTTCCCTTGCCTCATTTTGACACCATTAACCTGCCAGAGAAGAAGGTAAAGAATGTGACCCAGATTGAACCTTTCTGCTTGGAGACTGACAGAAGAGGTGCTCTGAAG…
>hsa_circ_0009098_junction_seq |chr 20:31792734-31794548|+
CTGAAGGCACAGACTTGGAAGCACCAGGGTGTTCCTGAAAAGAAGGTACTTCCA
>hsa_circ_0001136_full_seq |chr 20:32366383-32369123|+
GTATTAGAAAACTACTCGGATGCTCCAATGACACCAAAACAGATTCTGCAGGTCATAGAGGCAGAAGGACTAAAGGAAATGAGCAGTGGGACTTCCCCTCTCGCATGCCTCAATGCTATGCTACATTCCAATTCAAGAGGAGGAGAGGGGTTGTTTTATAAACTGCCTGGCCGAATCAGCCTTTTCACGCTCAAG
>hsa_circ_0001136_junction_seq |chr 20:32366383-32369123|+
GGCCGAATCAGCCTTTTCACGCTCAAGGTATTAGAAAACTACTCGGATGCTCCA
>hsa_circ_0006922_full_seq |chr 20:32366383-32371874|+
GTATTAGAAAACTACTCGGATGCTCCAATGACACCAAAACAGATTCTGCAGGTCATAGAGGCAGAAGGACTAAAGGAAATGAGCAGTGGGACTTCCCCTCTCGCATGCCTCAATGCTATGCTACATTCCAATTCAAGAGGAGGAGAGGGGTTGTTTTATAAACTGCCTGGCCGAATCAGCCTTTTCACGCTCAAGGTAAGTGATATGAACTCTCTTTTGGTGCAGTGATTCTTGGACTTTTAATGTGCATAAAAATCACCTGGTAGGTCTGGAATAGGGGCCATGAATTTGCATTTCTCATATGCAGTCAGGTGACACTGATGTTTTTCTTTTTTTTAGACATAGTCTCGCTGTGTCACCCAGGCTGGAGTGCAATGGGGCGAGATCTCGGCTCACTGC…
>hsa_circ_0006922_junction_seq |chr 20:32366383-32371874|+
TTCACAAAGCACTGGGATGGATTACAGGTATTAGAAAACTACTCGGATGCTCCA
>hsa_circ_0001137_full_seq |chr 20:32788853-32792770|+
GATGGGAAGGAGTTTGGAATAGGGGACCTCGTGTGGGGAAAGATCAAGGGCTTCTCCTGGTGGCCCGCCATGGTGGTGTCTTGGAAGGCCACCTCCAAGCGACAGGCTATGTCTGGCATGCGGTGGGTCCAGTGGTTTGGCGATGGCAAGTTCTCCGAGGTCTCTGCAGACAAACTGGTGGCACTGGGGCTGTTCAGCCAGCACTTTAATTTGGCCACCTTCAATAAGCTCGTCTCCTATCGAAAAGCCATGTACCATGCTCTGGAGAAAGCTAGGGTGCGAGCTGGCAAGACCTTCCCCAGCAGCCCTGGAGACTCATTGGAGGACCAGCTGAAGCCCATGTTGGAGTGGGCCCACGGGGGCTTCAAGCCCACTGGGATCGAGGGCCTCAAACCCAAC…
>hsa_circ_0001137_junction_seq |chr 20:32788853-32792770|+
GCCTCAAACCCAACAACACGCAACCAGGATGGGAAGGAGTTTGGAATAGGGGAC
>hsa_circ_0059802_full_seq |chr 20:32791600-32792770|+
GTCTCTGCAGACAAACTGGTGGCACTGGGGCTGTTCAGCCAGCACTTTAATTTGGCCACCTTCAATAAGCTCGTCTCCTATCGAAAAGCCATGTACCATGCTCTGGAGAAAGCTAGGGTGCGAGCTGGCAAGACCTTCCCCAGCAGCCCTGGAGACTCATTGGAGGACCAGCTGAAGCCCATGTTGGAGTGGGCCCACGGGGGCTTCAAGCCCACTGGGATCGAGGGCCTCAAACCCAACAACACGCAACCAG
>hsa_circ_0059802_junction_seq |chr 20:32791600-32792770|+
GCCTCAAACCCAACAACACGCAACCAGGTCTCTGCAGACAAACTGGTGGCACTG
>hsa_circ_0059283_full_seq |chr 20:3290128-3294629|-
GCACTCCAGTGCACAGAAGCTCTTCAGTGCCCTGAGCCAGCCTGCTGGGGAGAAACGGAGTTCCCTAAAGTTACTCTCAGCCAAACTCCCAGAGCTGGACTGGTTTCTCCAGCATTTCGCCATCAGCAGCATTAGCCAGGAGCCTGTGATGCGGACCCATCTTCCTGTGCTGCTGCAGCAAGCTGAAATCAACACTACTCACAGAATAGAAAGTGACAAGGTAATTATCAGCATTGTAACCGGCCTCCCAGGCTGTCACGCTAGCGAGCTCTGTGCTTTTCTGGTCACTCTGCATAAGGAATGTGGCAG
>hsa_circ_0059283_junction_seq |chr 20:3290128-3294629|-
GGTCACTCTGCATAAGGAATGTGGCAGGCACTCCAGTGCACAGAAGCTCTTCAG
>hsa_circ_0006917_full_seq |chr 20:33366858-33370629|-
GTGTGAGCCTCAGCAGCGATTTCATTGCTGGCTTTTGTGGTGAGACGGAGGAAGATCACGTCCAGACAGTCTCTTTGCTCCGGGAAGTTCAGTACAACATGGGCTTCCTCTTTGCCTACAGCATGAGACAGAAGACACGGGCATATCATAGGCTGAAGGATGATGTCCCGGAAGAGGTAAAATTAAGGCGTTTGGAGGAACTCATCACTATCTTCCGAGAAGAAGCAACAAAAGCCAATCAGACCTCTGTGGGCTGTACCCAGTTGGTGCTAGTGGAAGGG
>hsa_circ_0006917_junction_seq |chr 20:33366858-33370629|-
TGTACCCAGTTGGTGCTAGTGGAAGGGGTGTGAGCCTCAGCAGCGATTTCATTG
>hsa_circ_0001140_full_seq |chr 20:34072065-34078553|+
GTGGGCACCATGTCCTTGAAGCTTCAGGCAAGCAATGTAACCAACAAGAATGACCCCAAGTCCATCAACTCTCGAGTCTTCATTGGAAACCTCAACACAGCTCTGGTGAAGAAATCAGATGTGGAGACCATCTTCTCTAAGTATGGCCGTGTGGCCGGCTGTTCTGTGCACAAGGGCTATGCCTTTGTTCAGTACTCCAATGAGCGCCATGCCCGGGCAGCTGTGCTGGGAGAGAATGGGCGGGTGCTGGCCGGGCAGACCCTGGACATCAACATGGCTGGAGAGCCTAAGCCTGACAGACCCAAGGGGCTAAAGAGAGCAGCATCTGCCATATACAGTGGCTACATCTTTGACTATGATTACTACCGGGACGACTTCTACGACAGGCTCTTCGACTAC…
>hsa_circ_0001140_junction_seq |chr 20:34072065-34078553|+
CGGATGATGGGGCCTTGCAGTAAGCAGGTGGGCACCATGTCCTTGAAGCTTCAG
>hsa_circ_0003073_full_seq |chr 20:34489265-34492597|+
AATGGTAGCTGAGTGGAGGTTGTCTCGAGGTGTTGAAGAACAGACACAAGCTTTCTTTGAAGGCTTTAATGAAATTCTTCCCCAGCAATATTTGCAATACTTTGATGCAAAGGAATTAGAGGTCCTTTTATGTGGAATGCAAGAGATTGATTTGAATGACTGGCAAAGACATGCCATCTACCGTCATTATGCAAGGACCAGCAAACAAATCATGTGGTTTTGGCAGTTTGTTAAAGAAATTGATAATGAGAAGAGAATGAGACTTCTGCAGTTTGTTACTGGAACCTGCCGATTGCCAGTAGGAGGATTTGCTGATCTCATGG
>hsa_circ_0003073_junction_seq |chr 20:34489265-34492597|+
CAGTAGGAGGATTTGCTGATCTCATGGAATGGTAGCTGAGTGGAGGTTGTCTCG
>hsa_circ_0004468_full_seq |chr 20:34727258-34736758|-
CCCCGTCGCAGAATTTAGTCTCAAAGGAAACTTCAACCACAGCACTGCAGGCCTCTGTTGCCAGACCAGAGCTGGAGGTAAATGCTGCCATAGTCTCTGGACAAAGCAGTGAGCCCAAAGAGATAGTTGAAAAGTCCAAAATCCCAGGCCGAAGAAACTCCCGAACTGAAGAGCCAACTGTGGCCTCTGAAAGTGTGGAAAATGGACATCGTAAACGATCTTCTCGACCTGCTTCAGCCTCCAGCTCTACTAAAG
>hsa_circ_0004468_junction_seq |chr 20:34727258-34736758|-
CTGCTTCAGCCTCCAGCTCTACTAAAGCCCCGTCGCAGAATTTAGTCTCAAAGG
>hsa_circ_0060067_full_seq |chr 20:35374183-35384133|-
TGGCCCCAGATGAGCCAGTCCCGAGCATGTGGTGGATCAGAACAGATTCCTGGAATAGACATACAGCTGAATAGGAAGTATCACACCACACGTAAGCTTTCTACTACCAAAGATTCCCCACAGCCTGTTGAGGAGAAGGTTGGTGCTTTCACAAAGATAATAGAAGCCATGGGATTCACGGGACCTTTGAAATACAGTAAATGGAAGATTAAGATTGCGGCCCTGCGCATGTATACTAGCTGTGTGGAGAAAACTGACTTCGAGGAATTCTTTCTAA
>hsa_circ_0060067_junction_seq |chr 20:35374183-35384133|-
AAACTGACTTCGAGGAATTCTTTCTAATGGCCCCAGATGAGCCAGTCCCGAGCA
>hsa_circ_0004870_full_seq |chr 20:35714184-35725155|-
AGAACCTATTGATAATTTAACTCCTGAGGAAAGAGATGCAAGGACAGTCTTCTGTATGCAGCTGGCGGCAAGAATTCGACCAAGGGATTTGGAAGAGTTTTTCTCTACAGTAGGAAAGGTTCGAGATGTGAGGATGATTTCTGACAGAAATTCAAGACGTTCCAAAGGAATTGCTTATGTGGAGTTCGTCGATGTTAGCTCAGTGCCTCTAGCAATAGGATTAACTGGCCAACGAGTTTTAGGCGTGCCAATCATAGTACAGGCATCACAGGCAGAAAAAAACAGAGCTGCAGCAATGGCAAACAATTTACAAAAGGGAAGTGCTGGACCTATGAGGCTTTATGTGGGCTCATTACACTTCAACATAACTGAAGATATGCTTCGTGGGATCTTTGAGCC…
>hsa_circ_0004870_junction_seq |chr 20:35714184-35725155|-
TTCAGTTAATGGCAAGACTTGCAGAGGAGAACCTATTGATAATTTAACTCCTGA
>hsa_circ_0001148_full_seq |chr 20:35721739-35725155|-
AGAACCTATTGATAATTTAACTCCTGAGGAAAGAGATGCAAGGACAGTCTTCTGTATGCAGCTGGCGGCAAGAATTCGACCAAGGGATTTGGAAGAGTTTTTCTCTACAGTAGGAAAGGTTCGAGATGTGAGGATGATTTCTGACAGAAATTCAAGACGTTCCAAAGGAATTGCTTATGTGGAGTTCGTCGATGTTAGCTCAGTGCCTCTAGCAATAGGATTAACTGGCCAACGAGTTTTAGGCGTGCCAATCATAGTACAGGCATCACAGGCAGAAAAAAACAGAGCTGCAGCAATGGCAAACAATTTACAAAAGGGAAGTGCTGGACCTATGAGGCTTTATGTGGGCTCATTACACTTCAACATAACTGAAGATATGCTTCGTGGGATCTTTGAGCC…
>hsa_circ_0001148_junction_seq |chr 20:35721739-35725155|-
CGTGGGATCTTTGAGCCTTTTGGAAGAAGAACCTATTGATAATTTAACTCCTGA
>hsa_circ_0008817_full_seq |chr 20:35729311-35732135|-
GAGGAAAAAAAGCAAGAGCAGAAGTCGTAGTCATGAACGAAAGAGAAGCAAAAGTAAGGAACGGAAGCGAAGTAGAGACAGAGAAAGGAAAAAGAGCAAAAGCCGTGAAAGAAAGCGAAGTAGAAGCAAAGAGAGGCGACGGAGCCGCTCAAGAAGTCGAGATCGAAGATTTAGAGGCCGCTACAGAAGTCCTTACTCCGGACCAAAATTTAACAGTGCCATCCGAGGAAAGATTGGGTTGCCTCATAGCATCAAATTAAGCAGACGACGTTCCCGAAGCAAAAGTCCATTCAGAAAAGACAAGAGCCCTGTGAG
>hsa_circ_0008817_junction_seq |chr 20:35729311-35732135|-
ATTCAGAAAAGACAAGAGCCCTGTGAGGAGGAAAAAAAGCAAGAGCAGAAGTCG
>hsa_circ_0007130_full_seq |chr 20:35842572-35858381|+
GTATCCAGCTCACATAGAAGACATTGACTACGAGGAAGGAAAAGTACTCATCCATTTCAAGCGTTGGAACCATCGTTATGATGAGTGGTTCTGCTGGGACAGTCCTTATTTACGCCCTTTAGAGAAAATACAGCTGAGGAAAGAGGGCTTGCATGAAGAGGATGGATCTTCTGAATTTCAAATAAATGAGCAGGTCCTTGCTTGCTGGTCTGATTGTCGTTTTTACCCGGCCAAAGTCACTGCTGTTAACAAGGATGGTACTTACACTGTGAAATTTTATGATGGAGTAGTTCAGACTGTCAAACATATTCATGTCAAAGCTTTTTCCAAAGATCAG
>hsa_circ_0007130_junction_seq |chr 20:35842572-35858381|+
CATGTCAAAGCTTTTTCCAAAGATCAGGTATCCAGCTCACATAGAAGACATTGA
>hsa_circ_0060193_full_seq |chr 20:36607714-36609730|+
GATGAATTTTTAGATGTGATCTACTGGTTCCGACAGATCATTGCTGTGGTCCTGGGTGTCATTTGGGGAGTTTTGCCATTACGAGGGTTCTTGGGAATAGCAGGGAAAGGCCATTGCTGCTCTGGAGCTGTGTGTGTGTGTGATGACTAAAGCAAAGAAGCAGCCCTACAGTGGCACTCCTGGGTCTGGTGCACCACTCCTCAGGAGCATCTCAGATTCTGCCTGATCAATGCAGGAGTCCTGTACCTCTACTTCAGCAATTACCTACAGATTGATGAGGAAGAATATGGTGGCACGTGGGAGCTCACGAAGGAAGGGTTTATGACCTCTTTTGCCTTGTTCATG
>hsa_circ_0060193_junction_seq |chr 20:36607714-36609730|+
TTTATGACCTCTTTTGCCTTGTTCATGGATGAATTTTTAGATGTGATCTACTGG
>hsa_circ_0060219_full_seq |chr 20:36829053-36839441|-
GACGAGATTGAGGAGCTGCGGGCCGAGATGCTGGAGATGCGGGACGTCTATATGGAGGAGGACGTGTATCAGCTGCAGGAGCTGCGACAGCAGCTGGACCAGGCCAGCAAGACCTGCCGCATCCTGCAGTACCGGCTGCGCAAAGCCGAGCGCCGCAGTCTCCGTGCCGCCCAGACCGGCCAGGTGGACGGCGAGCTTATCCGTGGTCTGGAGCAGGATGTCAAGGTCTCTAAGGACATCTCCATGCGGCTGCATAAGGAGCTCGAGGTGGTGGAGAAGAAACGGGCGCGGCTGGAGGAGGAGAACGAAGAGCTTCGTCAGCGGCTCATCGAGACTGAGCTGGCTAAGCAGGTGCTGCAGACGGAGCTGGAGCGACCGAGAGAG
>hsa_circ_0060219_junction_seq |chr 20:36829053-36839441|-
CAGACGGAGCTGGAGCGACCGAGAGAGGACGAGATTGAGGAGCTGCGGGCCGAG
>hsa_circ_0060220_full_seq |chr 20:36839216-36839441|-
GACGAGATTGAGGAGCTGCGGGCCGAGATGCTGGAGATGCGGGACGTCTATATGGAGGAGGACGTGTATCAGCTGCAGGAGCTGCGACAGCAGCTGGACCAGGCCAGCAAGACCTGCCGCATCCTGCAGTACCGGCTGCGCAAAGCCGAGCGCCGCAGTCTCCGTGCCGCCCAGACCGGCCAGGTGGACGGCGAGCTTATCCGTGGTCTGGAGCAGGATGTCAAG
>hsa_circ_0060220_junction_seq |chr 20:36839216-36839441|-
ATCCGTGGTCTGGAGCAGGATGTCAAGGACGAGATTGAGGAGCTGCGGGCCGAG
>hsa_circ_0060228_full_seq |chr 20:37040152-37047190|-
GTTCTTTTAGAGCAAGATATATTTCATCGTTCCTTGATGGCTTGTTGTTTGGAAATTGTGCTCTTTGCCTATAGCTCACCTCGTACTTTTCCTTGGATTATTGAAGTTCTCAACTTGCAACCATTTTACTTTTATAAGGTTATTGAGGTGGTGATCCGCTCAGAAGAGGGGCTCTCAAGGGACATGGTGAAACACCTAAACAGCATTGAAGAACAGATTTTGGAGAGTTTAGCATGGAGTCACGATTCTGCACTGTGGGAGGCTCTCCAGGTTTCTGCAAACAAAGTTCCTACCTGTGAAGAAGTTATATTCCCAAATAACTTTGAAACAGGAAATGGAGGAAATGTGCAGGGACATCTTCCCCTGATGCCAATGTCTCCTCTAATGCACCCAAGAGTC…
>hsa_circ_0060228_junction_seq |chr 20:37040152-37047190|-
GAACTGACAGTGGGAGTCTTCGAAGAGGTTCTTTTAGAGCAAGATATATTTCAT
>hsa_circ_0007746_full_seq |chr 20:37207272-37210165|+
GATCAGGTCATCCAGCTGATGAACGCGATCTTCAGCAAGAAGAACTTTGAGTCCCTCTCCGAAGCCTTCAGCGTGGCCTCTGCAGCTGCTGTGCTCTCGCATAATCGCTACCACGTGCCAGTTGTGGTTGTGCCTGAGGGCTCTGCTTCCGACACTCATGAACAGGCTATCTTGCGGTTGCAAGTCACCAATGTTCTGTCTCAGCCTCTGACTCAGGCCACTGTTAAACTAGAACATGCTAAATCTGTTGCTTCCAGAGCCACTGTCCTCCAGAAGACATCCTTCACCCCTGTAGG
>hsa_circ_0007746_junction_seq |chr 20:37207272-37210165|+
CCAGAAGACATCCTTCACCCCTGTAGGGATCAGGTCATCCAGCTGATGAACGCG
>hsa_circ_0007365_full_seq |chr 20:38057531-38066256|+
CAACAGAAGAGAAGAAATCTCTGAAACGAACTTTTCAGCAAATTCAGGAGGAGGAGGATGACGACTACCCTGGCAGCTACTCTCCTCAGGATCCTTCTGCAGGACCCCTCTTGACTGAGGAACTAATCAAAGCTTTGCAGGATCTGGAAAATGCCGCATCAGGGGATGCTACTGTCCGACAGAAAATTGCTTCTCTGCCCCAGGAAGTGCAAGATGTTTCTCTATTGGAAAAAATAACAGACAAAGAGGCAGCTGAACGTCTTTCAAAAACAGTAGATGAAGCATGTCTGTTACTAGCAGAATATAACGGGCGCCTGGCAGCAGAACTGGAGGACCGTCGCCAGCTGGCTCGGATGTTGGTGGAGTATACCCAGAATCAGAAAGATGTTTTGTCGGAGA…
>hsa_circ_0007365_junction_seq |chr 20:38057531-38066256|+
TTGTCGGAGAAGGAGAAAAAACTAGAGCAACAGAAGAGAAGAAATCTCTGAAAC
>hsa_circ_0060420_full_seq |chr 20:41512845-41514952|-
CAAGGAGCAAGGACCAACCCCAGTGGAGAAAAAGAAGAAAGGAAAAAGGAAAAGTGAAACTACAGTGGAGAGTTTAGAGCTGGATCAGGGCCTGACGAACCCATCTCTGCGGAGTCCTGAGGAGTCCACTGAGTCTACAGACAGCCAGAAACGACGCTCGGGAAGGCAAGTAAAGCGCAGAAAATACAATGAGGACCTGGACTTCAAAGTGGTGGATGATGATGGGGAAACAATTGCTGTTCTTGGAGCTGGTCGAACATCTGCACTCTCAGCCTCTACACTGGCCTGGCAGGCGGAG
>hsa_circ_0060420_junction_seq |chr 20:41512845-41514952|-
GCCTCTACACTGGCCTGGCAGGCGGAGCAAGGAGCAAGGACCAACCCCAGTGGA
>hsa_circ_0004525_full_seq |chr 20:417525-417930|+
GCTGTGGGTGAGCGTGGAGGATGCTCAGATGCACACCGTCACCATCTGGCTCACAGTGCGCCCTGATATGACAGTGGCGTCTCTCAAGGACATGGTTTTTCTGGACTATGGCTTCCCACCAGTCTTGCAGCAGTGGGTGATTGGGCAGCGGCTGGCACGAGACCAGGAGACCCTGCACTCCCATGGGGTGCGGCAGAATGGGGACAGTGCCTACCTCTATCTGCTGTCAGCCCGCAACACCTCCCTCAACCCTCAGGAGCTGCAGCGGGAGCGGCAGCTGCGGATGCTGGAAG
>hsa_circ_0004525_junction_seq |chr 20:417525-417930|+
GGGAGCGGCAGCTGCGGATGCTGGAAGGCTGTGGGTGAGCGTGGAGGATGCTCA
>hsa_circ_0006167_full_seq |chr 20:44509890-44512994|-
ATTCCTGGATTTTGTGAAGGGGGATTTAAAATCCATGAGGCTGATATAAATGCAGATAAAGATTGTGATGTGCTGGTTGGTTATAAAGCTGTGTATCGGATCAGCTTTGCCATGGCCATCTTTTTCTTTGTCTTTTCTCTGCTCATGTTCAAAGTAAAAACAAGTAAAGATCTCCGAGCGGCAGTACACAATGGGTTTTGGTTCTTCAAAATTGCTGCCCTTATTGGAATCATGGTTGGCTCTTTCTACATCCCTGGGGGCTATTTCAGCTCAGTCTGGTTTGTTGTTGGCATGATAGGGGCCGCCCTCTTCATCCTCATTCAGCTGGTGCTGCTGGTAGATTTTGCTCATTCTTGGAATGAATCATGGGTAAATCGAATGGAAGAAGGAAACCCAAGG…
>hsa_circ_0006167_junction_seq |chr 20:44509890-44512994|-
AAGGAAACCCAAGGTTGTGGTATGCTGATTCCTGGATTTTGTGAAGGGGGATTT
>hsa_circ_0004052_full_seq |chr 20:44916755-44919277|+
GTGGCGTGTGACGAGCATGGCTCCCGGGGTTTCGGCTTTGTCCATTTTGAGACCCATGAGGCCGCACAGCAGGCCATCAACACCATGAATGGGATGCTGCTGAATGACCGCAAAGTCTTTGTGGGTCACTTCAAGTCTCGACGGGAGCGGGAGGCGGAGCTGGGGGCGCGGGCCCTGGAGTTCACCAACATCTACGTGAAGAACCTCCCGGTGGATGTGGACGAGCAAGGCCTGCAGGACCTCTTCTCCCAGTTTGGGAAAATGCTGAGTGTGAAGGTGATGAGGGACAACAGCGGCCACTCGCGGTGCTTTGGCTTTGTCAACTTTGAGAAGCATGAGGAAGCCCAGAAG
>hsa_circ_0004052_junction_seq |chr 20:44916755-44919277|+
TTTGAGAAGCATGAGGAAGCCCAGAAGGTGGCGTGTGACGAGCATGGCTCCCGG
>hsa_circ_0060517_full_seq |chr 20:44918905-44921731|+
CTTTGTGGGTCACTTCAAGTCTCGACGGGAGCGGGAGGCGGAGCTGGGGGCGCGGGCCCTGGAGTTCACCAACATCTACGTGAAGAACCTCCCGGTGGATGTGGACGAGCAAGGCCTGCAGGACCTCTTCTCCCAGTTTGGGAAAATGCTGAGTGTGAAGGTGATGAGGGACAACAGCGGCCACTCGCGGTGCTTTGGCTTTGTCAACTTTGAGAAGCATGAGGAAGCCCAGAAGGCCGTGGTCCATATGAACGGGAAGGAGGTGAGCGGGCGGCTGCTGTACGCGGGCCGGGCCCAAAAGCGCGTGGAGCGGCAGAATGAACTGAAGCGCAGGTTTGAGCAGATGAAGCAGGACCGGCTGAGGCGTTACCAG
>hsa_circ_0060517_junction_seq |chr 20:44918905-44921731|+
AAGCAGGACCGGCTGAGGCGTTACCAGCTTTGTGGGTCACTTCAAGTCTCGACG
>hsa_circ_0060551_full_seq |chr 20:45815540-45815913|+
GTATATGAAGACCTGAGGTATAAGCTCTCGCTAGAGTTCCCCAGTGGCTACCCTTACAATGCGCCCACAGTGAAGTTCCTCACGCCCTGCTATCACCCCAACGTGGACACCCAGGGTAACATATGCCTGGACATCCTGAAGGAAAAGTGGTCTGCCCTGTATGATGTCAGGACCATTCTGCTCTCCATCCAGAGCCTTCTAGGAGAACCCAACATTGATAGTCCCTTGAACACACATGCTGCCGAGCTCTGGAAAAACCCCACAG
>hsa_circ_0060551_junction_seq |chr 20:45815540-45815913|+
CTGCCGAGCTCTGGAAAAACCCCACAGGTATATGAAGACCTGAGGTATAAGCTC
>hsa_circ_0060641_full_seq |chr 20:47757188-47757463|-
ATCTGCGAGTGAAGAGGGACGAGGGAAAAGAAACAAAGCCACAGACGCAACTTGAGACTCCCGCATCCCAAAAGAAGCACCAGATCAGCAAAAAAAGAAGATGGGCCCCCCGAGCCTCGTGCTGTGCTTGCTGTCCGCAACTGTGTTCTCCCTGCTGGGTGGAAGCTCGGCCTTCCTGTCGCACCACCGCCTGAAAGGCAGGTTTCAGAGGGACCGCAGGAACATCCGCCCCAACATCATCCTGGTGCTGACGGACGACCAGGATGTGGAGCTGG
>hsa_circ_0060641_junction_seq |chr 20:47757188-47757463|-
TGACGGACGACCAGGATGTGGAGCTGGATCTGCGAGTGAAGAGGGACGAGGGAA
>hsa_circ_0003998_full_seq |chr 20:48953555-48963898|+
TTGCAGGAGGCCAGAGAACTGGAAAAACCAATCCAGTCAAAACCCCAGTCCCCTGTGATCCAAGCTGCAGCAGTATCCCCAAAGTTCGTTCGTTTGAAGCACAGTCAGGCACAAAGCAAACCAACAACTCCCGAAAAAACAGATTTAACCAACGGTGAACATGCCAGGAGTGATTCTGGAAAAGTAAGCACAGAAAATGGAGACGCACCCAGAGAAAGAGGCTCATCACTGTCAGGGACTGATGACGGAGCCCAGGAGGTGGTGAAGGACATCTTGGAAGATGTAGTCACATCTGCCATTAAAG
>hsa_circ_0003998_junction_seq |chr 20:48953555-48963898|+
AAGATGTAGTCACATCTGCCATTAAAGTTGCAGGAGGCCAGAGAACTGGAAAAA
>hsa_circ_0060739_full_seq |chr 20:49067189-49070297|+
ATACCGTCATGAATTTAAGTCAAACGAGTTATGGACTGAAATTAAGCTTGTTCTGGATGCCTTTGCTTTGCCTTTGACTAATCTTTTTAAGGCCACTATTGAACTCTGCAGTACCCATGCAAATGATGCCTCTGCCCTGAGGATTCTGTTTTCTTCCCTGATCCTGATCTCAAAATTGTTCTATAGTTTAAACTTTCAGGATCTCCCTGAATTTTTTGAAGATAATATGGAAACTTGGATGAATAATTTTCATACTCTCTTAACATTGGATAATAAGCTTTTACAAACTGAT
>hsa_circ_0060739_junction_seq |chr 20:49067189-49070297|+
TTGGATAATAAGCTTTTACAAACTGATATACCGTCATGAATTTAAGTCAAACGA
>hsa_circ_0060745_full_seq |chr 20:49072285-49072697|+
GATGAAGAGGAAGCCGGCTTATTGGAGCTCTTAAAATCCCAGATTTGTGATAATGCCGCACTCTATGCACAAAAGTACGATGAAGAATTCCAGCGATACCTGCCTCGTTTTGTTACAGCCATCTGGAATTTACTAGTTACAACGGGTCAAGAGGTTAAATATGATTTGTTGGTAAGTAATGCAATTCAATTTCTGGCTTCAGTTTGTGAGAGACCTCATTATAAGAATCTATTTGAGGACCAGAACACGCTGACAAGTATCTGTGAAAAGGTTATTGTGCCTAACATGGAATTTAGAG
>hsa_circ_0060745_junction_seq |chr 20:49072285-49072697|+
TTATTGTGCCTAACATGGAATTTAGAGGATGAAGAGGAAGCCGGCTTATTGGAG
>hsa_circ_0004969_full_seq |chr 20:49260462-49266266|-
GCAAAACCTATGTGGGTCTAAAAATTGTTCAGGCCCTCCTAACCAACGAGTCTGTTTGGCAAATTAGCCTCCAGAAGTTCCCCATCTTGGTTGTGTGTTATACTAATCATGCTTTGGACCAGTTTCTGGAAGGCATCTACAATTGTCAGAAGACCAGCATTGTGCGGGTGGGTGGAAGGAGCAACAGTGAAATCCTGAAGCAGTTCACCCTAAGGGAGCTGAGGAACAAGCGGGAATTCCGCCGCAACCTCCCCATGCACCTCCGAAGGGCCTACATGAGTATCATGACACAGATGAAGGAGTCAGAGCAAGAGCTTCATGAAGGAGCCAAGACCCTGGAGTGCACCATGCGTGGTGTCCTACGGGAACAGTACCTGCAGAAGTACATCTCACCCCAGC…
>hsa_circ_0004969_junction_seq |chr 20:49260462-49266266|-
TTTCTCCAGCAGGACCTGAGAATACAGGCAAAACCTATGTGGGTCTAAAAATTG
>hsa_circ_0004868_full_seq |chr 20:49639677-49640665|-
GTTGGTACCCAACCCTTTAATCGAGCCATGCTTTTCAACGTTGGCTTTCAAGAGGCAATGAAAGACTTGGATTGGGACTGTTTGATTTTTCATGATGTAGATCACATACCGGAAAGTGATCGCAACTATTATGGATGTGGACAGATGCCGAGGCATTTTGCAACCAAATTGGATAAGTATATGTATCTGCTTCCTTATACCGAGTTCTTTGGCGGAGTGAGTGGCTTAACAGTGGAACAATTTCGGAAAATCAATGGCTTTCCTAATGCTTTCTGGGGTTGGGGTGGAGAAGATGACGACCTCTGGAACAG
>hsa_circ_0004868_junction_seq |chr 20:49639677-49640665|-
TGGAGAAGATGACGACCTCTGGAACAGGTTGGTACCCAACCCTTTAATCGAGCC
>hsa_circ_0004770_full_seq |chr 20:51674152-51690819|-
GACCTTCTTCAGATTCGATCGTATGTGTACGCAGAAGAGCCAAATATTGACATTCACAACTTCGTGGGAACTTTTACCCGAGAAGACAGCGACCCCCCGATCAGCGAGAGCCTGAGCATAGAGAACACGCTGTGGGCTGGCACTGTGGTCGCATCAGGTACTGTTGTGGGTGTTGTTCTTTACACTGGCAGAGAACTCCGGAGTGTCATGAATACCTCAAATCCCCGAAGTAAGATCGGCCTGTTCGACTTGGAAGTGAACTGCCTCACCAAGATCCTCTTTGGTGCCCTGGTGGTGGTCTCGCTGGTCATGGTTGCCCTTCAGCACTTTGCAGGCCGTTGGTACCTGCAGATCATCCGCTTCCTCCTCTTGTTTTCCAACATCATCCCCATTAG
>hsa_circ_0004770_junction_seq |chr 20:51674152-51690819|-
CTTGTTTTCCAACATCATCCCCATTAGGACCTTCTTCAGATTCGATCGTATGTG
>hsa_circ_0008694_full_seq |chr 20:51712965-51729978|-
GTGCTGCGAGTGGCTGAGATGCTGCGGTGGAGGGGAGGCCAGGCCCCGCACTGTCTGGCTGGGGCACCCCGAGAAGAGAGACCAGAGGTATCCTCGGAATGTCATCAACAATCAGAAGTACAATTTCTTCACCTTTCTTCCTGGGGTGCTGTTCAACCAGTTCAAATACTTTTTCAACCTCTATTTCTTACTTCTTGCCTGCTCTCAGTTTGTTCCCGAAATGAGACTTGGTGCACTCTATACCTACTGGGTTCCCCTGGGCTTCGTGCTGGCCGTCACTGTCATCCGTGAGGCGGTGGAGGAGATCCGATGCTACGTGCGGGACAAGGAAGTCAACTCCCAGGTCTACAGCCGGCTCACAGCACGAG
>hsa_circ_0008694_junction_seq |chr 20:51712965-51729978|-
AGGTCTACAGCCGGCTCACAGCACGAGGTGCTGCGAGTGGCTGAGATGCTGCGG
>hsa_circ_0004887_full_seq |chr 20:56381432-56384324|-
AAAATAATCCTGAGGAGGAACTGGCATCAAAACAGAAAAATGAAGAATCAAAAAAGAGGCAGTGGGCTTTGGAAGACTTTGAAATTGGTCGCCCTCTGGGTAAAGGAAAGTTTGGTAATGTTTATTTGGCAAGAGAAAAGCAAAGCAAGTTTATTCTGGCTCTTAAAGTGTTATTTAAAGCTCAGCTGGAGAAAGCCGGAGTGGAGCATCAGCTCAGAAGAGAAGTAGAAATACAGTCCCACCTTCGGCATCCTAATATTCTTAGACTGTATGGTTATTTCCATGATGCTACCAGAGTCTACCTAATTCTGGAATATGCACCACTTGGAACAGTTTATAGAGAACTTCAGAAACTTTCAAAGTTTGATGAGCAGAGAACTGCTACT
>hsa_circ_0004887_junction_seq |chr 20:56381432-56384324|-
AAGTTTGATGAGCAGAGAACTGCTACTAAAATAATCCTGAGGAGGAACTGGCAT
>hsa_circ_0008777_full_seq |chr 20:56381432-56386533|-
GCTACAGCTCCAGTTGGAGGTCCAAAACGTGTTCTCGTGACTCAGCAATTTCCTTGTCAGAATCCATTACCTGTAAATAGTGGCCAGGCTCAGCGGGTCTTGTGTCCTTCAAATTCTTCCCAGCGCATTCCTTTGCAAGCACAAAAGCTTGTCTCCAGTCACAAGCCGGTTCAGAATCAGAAGCAGAAGCAATTGCAGGCAACCAGTGTACCTCATCCTGTCTCCAGGCCACTGAATAACACCCAAAAGAGCAAGCAGCCCCTGCCATCGGCACCTGAAAATAATCCTGAGGAGGAACTGGCATCAAAACAGAAAAATGAAGAATCAAAAAAGAGGCAGTGGGCTTTGGAAGACTTTGAAATTGGTCGCCCTCTGGGTAAAGGAAAGTTTGGTAATGTT…
>hsa_circ_0008777_junction_seq |chr 20:56381432-56386533|-
AAGTTTGATGAGCAGAGAACTGCTACTGCTACAGCTCCAGTTGGAGGTCCAAAA
>hsa_circ_0001173_full_seq |chr 20:58438944-58441083|+
TGGAAGGAGGCAAAACCGGAAGACCTTATGGATTCAAAACTTAGATGTGTGTTTGAATTGCCAGCAGAGAATGATAAACCACATGATGTAGAAATAAATAAAATTATATCCACAACTGCATCAAAGACAGAAACACCAATAGTGTCTAAGTCTCTGAGTTCTTCTTTGGATGACACCGAAGTTAAGAAGGTTATGGAAGAATGTAAGAGGCTGCAAGGTGAAGTTCAGAGGCTACGGGAGGAGAACAAGCAGTTCAAG
>hsa_circ_0001173_junction_seq |chr 20:58438944-58441083|+
CTACGGGAGGAGAACAAGCAGTTCAAGTGGAAGGAGGCAAAACCGGAAGACCTT
>hsa_circ_0001174_full_seq |chr 20:60180049-60180913|+
AACCATCAGGAAGAGGACATTTTGTAGAGTCATTCAAGGGCTTCATTCAAGGGCTTCATCAATTTTGCAAGAATATTCTTTAAGTTTTTATGTGGAAATGAGTTATAGTAAAGTATTACTTGAGCACAGTGCATGTCTTCTGTCTTCAGCCCAGTCAACTTTCACATCCGGGTACTTCCATGTGGCCATCCTCAGATGCAGATCTAGAACATTGCCACCACCCAGAGTCTTCTCACGTGATTCTTTGCAGGTGTTAACTCCTCTCCACTCACAGGTCACCGCTGTGCTGACTTTCCTTACCTCAGGCTAGTTTCCCCTCTTCCCCAACCTCATAGAAATGGAGTTGTTATCCTGAGTTCTTCTGCGTCTGGCTTTTCACCCAGCCTGTCTGTCATCTGT…
>hsa_circ_0001174_junction_seq |chr 20:60180049-60180913|+
TGGGGTGCACCAGGGCAGCAGCTACAGAACCATCAGGAAGAGGACATTTTGTAG
>hsa_circ_0061018_full_seq |chr 20:61844667-61852898|+
ATCCGGTCCGACAAAGACAATGACATCCCCATCCGGTACAGCATCACGGGAGTGGGCGCCGACCAGCCCCCCATGGAGGTCTTCAGCATTGACTCCATGTCCGGCCGGATGTACGTCACAAGGCCCATGGACCGGGAGGAGCACGCCTCTTACCACCTCCGAGCCCACGCTGTGGACATGAATGGCAACAAGGTGGAGAACCCCATCGACCTGTACATCTACGTCATCGACATGAATGACAACCGCCCTGAGTTCATCAACCAGGTCTACAACGGCTCCGTGGACGAGGGCTCCAAGCCAG
>hsa_circ_0061018_junction_seq |chr 20:61844667-61852898|+
GCTCCGTGGACGAGGGCTCCAAGCCAGATCCGGTCCGACAAAGACAATGACATC
>hsa_circ_0003456_full_seq |chr 20:62139074-62140944|-
GTTGGTGTTCGAGGAAGAGACATTGTTGTTCTTGGTGTGGAGAAGAAGTCAGTGGCCAAACTGCAGGATGAAAGAACAGTGCGGAAGATCTGTGCTTTGGATGACAACGTCTGCATGGCCTTTGCAGGCCTCACCGCCGATGCAAGGATAGTCATCAACAGGGCCCGGGTGGAGTGCCAGAGCCACCGGCTGACTGTGGAGGACCCGGTCACTGTGGAGTACATCACCCGCTACATCGCCAGTCTGAAGCAGCGTTATACGCAGAGCAATGGGCGCAGGCCGTTTGGCATCTCTGCCCTCATCGTGGGTTTCGACTTTGATGGCACTCCTAGGCTCTATCAGACTGACCCCTCGGGCACATACCATGCCTGGAAG
>hsa_circ_0003456_junction_seq |chr 20:62139074-62140944|-
CCCTCGGGCACATACCATGCCTGGAAGGTTGGTGTTCGAGGAAGAGACATTGTT
>hsa_circ_0006458_full_seq |chr 20:62857394-62859526|-
AGTTCTAGTAACTCATGTTCTGTACTTGAAGCTGCCAAGCACCAGGATATTGGATTGCCTAGAGCATTTTCTTTCTGTTATCAGCAAGAAATTGAATCCACTAAACAGACGTTAGGTAGTAGAAACAAAGTTTTGCCTGAGCAAGTTTGGATTAAAGTGGGAGAAGCAGCGCTATGCAAACAAGCACTGAAGAGGAATCGGAGTAGAATGCGTCAGTTGGACACAAATGTAGAGCGAAGAGCCCTTGGAGAGATTCAGAATGTGGGCGAAGGTGCCACCGCCACACAAGGCGCTTGGCAGTCCTCGGAGTCCTCACAGGCAAACCTGGGGGAGCAGGCCCAGAGTGGGCCCCAGGGAGGAAGGTCTCAACGTAGGGAGAGGCATAACCGAATGGAAAGA…
>hsa_circ_0006458_junction_seq |chr 20:62857394-62859526|-
GCATAACCGAATGGAAAGAGATAGAAGAGTTCTAGTAACTCATGTTCTGTACTT
>hsa_circ_0007609_full_seq |chr 20:63928334-63931022|+
AATAGCCTAACATGGCAGACCAGAGACAGCGCTCACTGTCTACCTCTGGGGAGTCATTGTACCACGTCCTTGGGTTGGACAAGAACGCAACCTCAGATGACATTAAAAAGTCCTATCGGAAGCTTGCCTTGAAATATCACCCCGACAAGAACCCCGACAACCCGGAGGCCGCGGACAAGTTTAAGGAGATCAACAACGCGCACGCCATCCTCACGGACGCCACAAAAAGGAACATCTACGACAAGTACGGCTCGCTGGGTCTCTACGTGGCCGAGCAGTTTGGGGAAGAGAACGTGAACACCTACTTCGTGCTGTCCAGCTGGTGGGCCAAGGCCCTGTTTGTCTTCTGCGGCCTCCTCACGTGCTGCTACTGCTGCTGCTGTCTGTGCTGCTGCTTCA…
>hsa_circ_0007609_junction_seq |chr 20:63928334-63931022|+
AGGCACAGCTGCAGTCTGACGAGAGGGAATAGCCTAACATGGCAGACCAGAGAC
>hsa_circ_0001130_full_seq |chr 20:7996025-8010315|-
TTACGCCCCATGGTGTCCATCCTGCCAGCAGACTGATTCAGAATGGGAGGCTTTTGCAAAGAATGGTGAAATACTTCAGATCAGTGTGGGGAAGGTAGATGTCATTCAAGAACCAGGTTTGAGTGGCCGCTTCTTTGTCACCACTCTCCCAGCATTTTTTCATGCAAAGGATGGGATATTCCGCCGTTATCGTGGCCCAGGAATCTTCGAAGACCTGCAGAATTATATCTTAGAGAAGAAATGGCAATCAGTCGAGCCTCTGACTGGCTGGAAATCCCCGGCTTCTCTAACGATGTCTGGAATGGCTGGTCTTTTTAGCATCTCTGGCAAGATATGG
>hsa_circ_0001130_junction_seq |chr 20:7996025-8010315|-
CTTTTTAGCATCTCTGGCAAGATATGGTTACGCCCCATGGTGTCCATCCTGCCA
>hsa_circ_0059425_full_seq |chr 20:9337125-9339037|+
GAATCCTTTGTGTTTGAACCCAACTGCCTCTTCAAAGTGGATGAGTTTGGCTTCTTTCTGACATGGAGAAGTGAAGGCAAGGAAGGACAGGTGCTAGAATGCTCCCTCATCAACAGTATTCGGTCGGGAGCCATACCAAAGGATCCCAAAATCTTGGCTGCTCTTGAAGCTGTTGGAAAATCAGAAAATGATCTGGAAGGGCGGATAGTTTGTGTCTGCAGTGGCACAGATCTAGTGAACATTAGTTTTACCTACATGGTGGCTGAAAATCCAGAAGTAACTAAG
>hsa_circ_0059425_junction_seq |chr 20:9337125-9339037|+
GTGGCTGAAAATCCAGAAGTAACTAAGGAATCCTTTGTGTTTGAACCCAACTGC
>hsa_circ_0061261_full_seq |chr 21:10454133-10464976|-
CGATGTGCATTTTGTAAGCACTTTGGAGCCACTATCAAATGCTGTGAAGAGAAATGTACCCAGATGTATCATTATCCTTGTGCTGCAGGAGCCGACACCTTTCAGGATTTCAGTCACATCTTCCTGCTTTGTCCAGAACACATTGACCAAGCTCCTGAAAGATCGAAGGAAGATGCAAACTGTGCAGTGTGCGACAGCCCGGGAGACCTCTTAGATCAGTTCTTTTGTACTACTTGTGGTCAGCACTATCATGGAATGTGCCTGGATACAGCGGTTACTCCATTAAAACGTGCAGGTTGGCAATGTCCTGAGTGCAAAGTGTGCCAGAACTGCAAACAATCGGGAGAAGATAGCAAGATGCTAGTGTGTGATACGTGTGACAAAGGGTATCATACTTTT…
>hsa_circ_0061261_junction_seq |chr 21:10454133-10464976|-
GTACCAACCAACGGCTGGAAATGCAAACGATGTGCATTTTGTAAGCACTTTGGA
>hsa_circ_0001178_full_seq |chr 21:15762890-15766141|+
CACCAGCAGACGTTTTTGAATCAACTGAGAGAAATTACGGGGATTAATGACACCCAGATACTACAGCAAGCCTTGAAGGATAGTAATGGAAACTTGGAATTAGCAGTGGCTTTCCTTACTGCGAAGAATGCTAAGACCCCTCAGCAGGAGGAGACAACTTACTACCAAACAGCACTTCCTGGCAATGATAGATACATCAGTGTGGGAAGCCAAGCAGATACAA
>hsa_circ_0001178_junction_seq |chr 21:15762890-15766141|+
TCAGTGTGGGAAGCCAAGCAGATACAACACCAGCAGACGTTTTTGAATCAACTG
>hsa_circ_0005238_full_seq |chr 21:15833347-15842540|+
AGGAGTTTAATAAAGAAACTGGGCAGCCCCTTGTTGGTATAGAAACATTACCACCGGATTTGAGAGATTTTGTTGAGGAAGACAACCAACGATTTGAAAAAGAACTAGAAGAATGGGATGCACAACTTGCCCAGAAAGCTTTGCAGGAAAAGCTTTTAGCGTCTCAGAAATTGAGAGAGTCAGAGACTTCTGTGACAACAGCACAAGCAGCAGGAGACCCAGAATATCTAGAGCAGCCATCAAGAAGTGATTTCTCAAAGCACTTGAAAGAAGAAACTATTCAAATAATTACCAAGGCATCACATGAGCATGAAGATAAAAGTCCTGAAACAGTTTTGCAGTCG
>hsa_circ_0005238_junction_seq |chr 21:15833347-15842540|+
AAAAGTCCTGAAACAGTTTTGCAGTCGAGGAGTTTAATAAAGAAACTGGGCAGC
>hsa_circ_0061342_full_seq |chr 21:25975069-25982477|-
TTCCTACAACAGCAGCCAGTACCCCTGATGCCGTTGACAAGTATCTCGAGACACCTGGGGATGAGAATGAACATGCCCATTTCCAGAAAGCCAAAGAGAGGCTTGAGGCCAAGCACCGAGAGAGAATGTCCCAGGTCATGAGAGAATGGGAAGAGGCAGAACGTCAAGCAAAGAACTTGCCTAAAGCTGATAAGAAGGCAGTTATCCAGCATTTCCAGGAGAAAGTGGAATCTTTGGAACAGGAAGCAGCCAACGAGAGACAGCAGCTGGTGGAGACACACATGGCCAGAGTGGAAGCCATGCTCAATGACCGCCGCCGCCTGGCCCTGGAGAACTACATCACCGCTCTGCAGGCTGTTCCTCCTCGG
>hsa_circ_0061342_junction_seq |chr 21:25975069-25982477|-
ACCGCTCTGCAGGCTGTTCCTCCTCGGTTCCTACAACAGCAGCCAGTACCCCTG
>hsa_circ_0001966_full_seq |chr 21:25975069-26000182|-
AGGTGTGCTCTGAACAAGCCGAGACGGGGCCGTGCCGAGCAATGATCTCCCGCTGGTACTTTGATGTGACTGAAGGGAAGTGTGCCCCATTCTTTTACGGCGGATGTGGCGGCAACCGGAACAACTTTGACACAGAAGAGTACTGCATGGCCGTGTGTGGCAGCGCCATGTCCCAAAGTTTACTCAAGACTACCCAGGAACCTCTTGCCCGAGATCCTGTTAAACTTCCTACAACAGCAGCCAGTACCCCTGATGCCGTTGACAAGTATCTCGAGACACCTGGGGATGAGAATGAACATGCCCATTTCCAGAAAGCCAAAGAGAGGCTTGAGGCCAAGCACCGAGAGAGAATGTCCCAGGTCATGAGAGAATGGGAAGAGGCAGAACGTCAAGCAAAGA…
>hsa_circ_0001966_junction_seq |chr 21:25975069-26000182|-
ACCGCTCTGCAGGCTGTTCCTCCTCGGAGGTGTGCTCTGAACAAGCCGAGACGG
>hsa_circ_0003038_full_seq |chr 21:26050999-26053348|-
TTGGTGAGTTTGTAAGTGATGCCCTTCTCGTTCCTGACAAGTGCAAATTCTTACACCAGGAGAGGATGGATGTTTGCGAAACTCATCTTCACTGGCACACCGTCGCCAAAGAGACATGCAGTGAGAAGAGTACCAACTTGCATGACTACGGCATGTTGCTGCCCTGCGGAATTGACAAGTTCCGAGGGGTAGAGTTTGTGTGTTGCCCACTGGCTGAAGAAAGTGACAATGTGGATTCTGCTGATGCGGAGGAGGATGACTCGGATGTCTGGTGGGGCGGAGCAGACACAGACTATGCAGATGGGAG
>hsa_circ_0003038_junction_seq |chr 21:26050999-26053348|-
AGCAGACACAGACTATGCAGATGGGAGTTGGTGAGTTTGTAAGTGATGCCCTTC
>hsa_circ_0001181_full_seq |chr 21:29321220-29329693|+
GTTGATGATAATTAGAAGCATGCTTTCCACTGAACTTCCCGACAACATTTGTTATGCAGAATGTCTCTGAGTGAGAACTCGGTTTTTGCCTATGAATCTTCTGTGCATAGCACCAATGTTTTACTCAGCCTTAATGACCAGCGGAAGAAAGATGTGCTGTGCGATGTCACCATCTTTGTGGAGGGACAGCGGTTCCGCGCTCACCGGTCCGTGCTGGCGGCATGCAGCAGTTACTTCCACTCAAGAATCGTAGGCCAGGCTGATGGAGAGCTGAACATTACTCTTCCAGAAGAGGTGACAGTTAAAGGATTTGAACCTTTAATTCAGTTTGCCTACACTGCTAAACTGATTTTAAGTAAAGAGAATGTGGATGAAGTGTGCAAATGTGTGGAGTTTTTA…
>hsa_circ_0001181_junction_seq |chr 21:29321220-29329693|+
AATCTTGAATCAGAAATTGAGAAGCTGGTTGATGATAATTAGAAGCATGCTTTC
>hsa_circ_0061405_full_seq |chr 21:31164961-31203012|-
ACACATCAACTGGATCATTCTGCTCATTACCTGCGCCTGAAATTTCTAATAGAAAACAAAATGCAGCTCTATGTTCCACAGCCCGAGGAAGACATCTATGAGCTGCTGTACAAAGAAATTGAAATCTGTCCAAAAGTCACTCAGAGCATCCACATTGAGAAGTCAGATACAGCTGCTGATACTTACGGGTTTTCACTTTCTTCTGTGGAAGAAGATGGTATTCGAAGGCTGTACGTGAATAGTGTGAAGGAAACCGGTTTAGCTTCCAAGAAAGGCCTGAAAGCAGGAGATGAGATTCTTGAGATCAATAATCGTGCTGCTGACGCCCTGAACTCTTCTATGCTCAAAGATTTCCTCTCACAGCCCTCGCTGGGCCTCCTGGTGAGGACCTACCCCGAG…
>hsa_circ_0061405_junction_seq |chr 21:31164961-31203012|-
TCAGATGAGACTGATCACAGCAGCAAGACACATCAACTGGATCATTCTGCTCAT
>hsa_circ_0061406_full_seq |chr 21:31182420-31195305|-
CTGTACAAAGAAATTGAAATCTGTCCAAAAGTCACTCAGAGCATCCACATTGAGAAGTCAGATACAGCTGCTGATACTTACGGGTTTTCACTTTCTTCTGTGGAAGAAGATGGTATTCGAAGGCTGTACGTGAATAGTGTGAAGGAAACCGGTTTAGCTTCCAAGAAAGGCCTGAAAGCAGGAGATGAGATTCTTGAGATCAATAATCGTGCTGCTGACGCCCTGAACTCTTCTATGCTCAAAGATTTCCTCTCACAGCCCTCGCTGGGCCTCCTGGTGAGGACCTACCCCGAGCTGGAGGAAGGAGTGGAGCTGCTGGAAAGCCCGCCCCACCGAGTGGACGGCCCTGCCGACCTTGGCGAGAGCCCCCTCGCCTTTCTCACCAGCAACCCAG
>hsa_circ_0061406_junction_seq |chr 21:31182420-31195305|-
CCCTCGCCTTTCTCACCAGCAACCCAGCTGTACAAAGAAATTGAAATCTGTCCA
>hsa_circ_0061407_full_seq |chr 21:31182420-31203012|-
ACACATCAACTGGATCATTCTGCTCATTACCTGCGCCTGAAATTTCTAATAGAAAACAAAATGCAGCTCTATGTTCCACAGCCCGAGGAAGACATCTATGAGCTGCTGTACAAAGAAATTGAAATCTGTCCAAAAGTCACTCAGAGCATCCACATTGAGAAGTCAGATACAGCTGCTGATACTTACGGGTTTTCACTTTCTTCTGTGGAAGAAGATGGTATTCGAAGGCTGTACGTGAATAGTGTGAAGGAAACCGGTTTAGCTTCCAAGAAAGGCCTGAAAGCAGGAGATGAGATTCTTGAGATCAATAATCGTGCTGCTGACGCCCTGAACTCTTCTATGCTCAAAGATTTCCTCTCACAGCCCTCGCTGGGCCTCCTGGTGAGGACCTACCCCGAG…
>hsa_circ_0061407_junction_seq |chr 21:31182420-31203012|-
CCCTCGCCTTTCTCACCAGCAACCCAGACACATCAACTGGATCATTCTGCTCAT
>hsa_circ_0061413_full_seq |chr 21:31223405-31225950|-
ACCACTAGCCAGACGGAGCTTGAAAACTGGATCACCGCCATCCACTCTGCCTGCGCCACTGCGGTCGCGAGGCACCACCACAAGGAAGACACGCTCCGACTCCTGAAATCAGAGATCAAAAAACTGGAACAGAAGATTGACATGGATGAAAAGATGAAGAAAATGGGTGAAATGCAGCTGTCTTCAGTCACTGACTCAAAGAAAAAGAAAACAATATTAGATCAGATCTTTGTCTGGGAGCAAAATCTCGAGCAGTTCCAAATGGACCTGTTTCGTTTCCGCTGTTATTTAGCCAGCCTTCAGGGTGGGGAGCTGCCAAACCCCAAAAGGCTTCTCGCTTTTGCAAGTCGACCAACGAAAGTGGCCATGGGCCGCCTTGGAATCTTTTCGGTATCATCG…
>hsa_circ_0061413_junction_seq |chr 21:31223405-31225950|-
TTTTCGGTATCATCGTTTCATGCCCTGACCACTAGCCAGACGGAGCTTGAAAAC
>hsa_circ_0001183_full_seq |chr 21:32378444-32384464|-
ACGATGTTAATATTTCAAGTTTTCGAGGCCATATTATTGCGGACAGCAAGTGATCTTTCACATTTCCATGTTGTGGGAACCAACATTGTGAAAAAGCTGATGAACAACCACATGAAGCTCATCTGTGAGTCCCTGTATGCCTCAGGTTACAGGTTGGCTCGCGCCTGCCTGAGCCTGATGACCGCCATGGTGACCCAGGGTCCGGAAGCTGCCAGGGACGTCTGCAGCCATTTTGATTTGAATAAAAAGACCCTGTACACCCTGGTGACCAAGAGGGATTCAAAGGGAGTGTACGACGTTCGGCAGGCCTACGTTCAGTTTGCTCTCTCCTTTTTAATTGCGGGTGATGACAGCACTATAGTGCAGGTGTTGGAAGTGAAAG
>hsa_circ_0001183_junction_seq |chr 21:32378444-32384464|-
CTATAGTGCAGGTGTTGGAAGTGAAAGACGATGTTAATATTTCAAGTTTTCGAG
>hsa_circ_0061557_full_seq |chr 21:33718796-33735204|+
GCGTCGATTAGCAAGGTAAAAGTAACAGAACCATGGCTCAGTTTCCAACACCTTTTGGTGGCAGCCTGGATATCTGGGCCATAACTGTAGAGGAAAGAGCGAAGCATGATCAGCAGTTCCATAGTTTAAAGCCAATATCTGGATTCATTACTGGTGATCAAGCTAGAAACTTTTTTTTTCAATCTGGGTTACCTCAACCTGTTTTAGCACAGATATGGGCACTAGCTGACATGAATAATGATGGAAGAATGGATCAAGTGGAGTTTTCCATAGCTATGAAACTTATCAAACTGAAGCTACAAGGATATCAGCTACCCTCTGCACTTCCCCCTGTCATGAAACAGCAACCAGTTGCTATTTCTAGCGCACCAGCATTTG
>hsa_circ_0061557_junction_seq |chr 21:33718796-33735204|+
TTGCTATTTCTAGCGCACCAGCATTTGGCGTCGATTAGCAAGGTAAAAGTAACA
>hsa_circ_0005076_full_seq |chr 21:34102834-34125480|+
GTTGTTTACATTCAGAGCTCTATCAATAAGAGGAATACATATTACAGTGAATTCGACAACCGCACAAGTTGGCAGTAGGTATCCCCAACCTAATTTATCTTGGTAAATTCACCCTGTTTCCTAGTGCTGCTGGATAAAAGAGTGTTTACTTTTTATTGCTCTTAGACAGAGTAGTCTAGATAAGTTTTCAATTTATCAACATAGCCTAGACTTCTGTAAGTGGAATGTTCATTAGTAACTCATCTTTTTGTTGTTATAATTGGAAACAGAAACGAGGCTTATTGCTATTGCAGAAATCCCAAACTGGCAAAGGCCAGTATATATGGTATTCCATAATATAACCAGCTTTTGAAATTTATGTGTTTGGATTAGTGCCTTCTGGTTACCAGTATTGACTCT…
>hsa_circ_0005076_junction_seq |chr 21:34102834-34125480|+
CCACAGTCAGCAGCACAACAGAGGCGGGTTGTTTACATTCAGAGCTCTATCAAT
>hsa_circ_0002360_full_seq |chr 21:34834409-34859578|-
GGAAAAGCTTCACTCTGACCATCACTGTCTTCACAAACCCACCGCAAGTCGCCACCTACCACAGAGCCATCAAAATCACAGTGGATGGGCCCCGAGAACCTCGAAGACATCGGCAGAAACTAGATGATCAGACCAAGCCCGGGAGCTTGTCCTTTTCCGAGCGGCTCAGTGAACTGGAGCAGCTGCGGCGCACAGCCATGAGGGTCAGCCCACACCACCCAGCCCCCACGCCCAACCCTCGTGCCTCCCTGAACCACTCCACTGCCTTTAACCCTCAGCCTCAGAGTCAGATGCAGG
>hsa_circ_0002360_junction_seq |chr 21:34834409-34859578|-
ACCCTCAGCCTCAGAGTCAGATGCAGGGGAAAAGCTTCACTCTGACCATCACTG
>hsa_circ_0003050_full_seq |chr 21:34859473-34887096|-
ATGCCAGCACGAGCCGCCGCTTCACGCCGCCTTCCACCGCGCTGAGCCCAGGCAAGATGAGCGAGGCGTTGCCGCTGGGCGCCCCGGACGCCGGCGCTGCCCTGGCCGGCAAGCTGAGGAGCGGCGACCGCAGCATGGTGGAGGTGCTGGCCGACCACCCGGGCGAGCTGGTGCGCACCGACAGCCCCAACTTCCTCTGCTCCGTGCTGCCTACGCACTGGCGCTGCAACAAGACCCTGCCCATCGCTTTCAAGGTGGTGGCCCTAGGGGATGTTCCAGATGGCACTCTGGTCACTGTGATGGCTGGCAATGATGAAAACTACTCGGCTGAGCTGAGAAATGCTACCGCAGCCATGAAGAACCAGGTTGCAAGATTTAATGACCTCAGGTTTGTCGGTC…
>hsa_circ_0003050_junction_seq |chr 21:34859473-34887096|-
CAGTGGATGGGCCCCGAGAACCTCGAAATGCCAGCACGAGCCGCCGCTTCACGC
>hsa_circ_0001187_full_seq |chr 21:36247516-36248568|+
CACAACCTCCAAGAGGGAAAACATTTCTCCAGATTATCCACTCACCCTTCTAGAAGGTCTAACGACCATTAGTCATTTTTGTCTTTTGGAACAAGCCAACCAAAACAAAAAGACCATGGCTGCAGGTGATCCTGCCAACTTGAGGAATGCCAGAAATGCCATTTTGGAAGAGCTGCCTCGAACTGTTAACACCATGGCCCTTCTCTGGAATGTTCTCAGAAAGGAGGAGACTCAAAAGAGACCTGTCGATCTCCTAGGGGCCACGAAGGGATCCTCTTCCGTTTACTTTAAAACCACCAAA
>hsa_circ_0001187_junction_seq |chr 21:36247516-36248568|+
TCTTCCGTTTACTTTAAAACCACCAAACACAACCTCCAAGAGGGAAAACATTTC
>hsa_circ_0001189_full_seq |chr 21:36338778-36344707|+
ATGATTAATTTAGCAGAATCAAAAGCCAGCCTTGCTGCAATTCTGGAACATTCTCTGTTTTCCACGGAACAGAAGTTACTGGCAGAACTTGATGCTATTATAGGCAAGAAGGGGACGAGGATCATCATTTGGAATCTTAGAAGCTACAAAAATGCAACAGAGTTCGATTTTGAAAAGGATAAATATGATATCAGAATTCCCGAGGATTTAGATGAGATAACAGGGAAGAAGGGGTACAAGAAGCAGGAAAGGATGGACCAGATTGCCCCTGAGAGTGACTATTCCCTGAGGGCTTATTGCAGTATATTATATCTAAAGCCAAGAATGCAGATCATCCTACGTGGACAGAAAGTGAAGACACAGCTGGTTTCGAAGAGTCTTGCCTACATCGAACGTGAT…
>hsa_circ_0001189_junction_seq |chr 21:36338778-36344707|+
CGTGATGTTTATCGACCAAAATTTTTAATGATTAATTTAGCAGAATCAAAAGCC
>hsa_circ_0006898_full_seq |chr 21:36402757-36411604|+
GCAAGAAGCTACCGGATGTTTCACGACGACAGCATGAAGTCTTTCTTCCGTAGACTGAGTTTCACTCCCGACGGATCTTTGCTTCTCACGCCAGCTGGATGTGTGGAATCTGGTGAAAATGTAATGAATACCACTTATGTTTTCTCCAGGAAGAATCTTAAAAGGCCCATCGCTCATCTTCCATGTCCTGGAAAAGCCACTCTTGCTGTTCGCTGCTGTCCGGTCTACTTTGAACTGAGGCCAGTGGTGGAAACAGGTGTGGAGCTGATGAGTCTGCCCTACCGCCTGGTGTTTGCTGTGGCCTCGGAGGATTCCGTGCTTCTGTATGACACCCAGCAGTCCTTCCCTTTTGGTTACGTGTCTAATATACATTACCACACCCTCAGTGACATTTCATG
>hsa_circ_0006898_junction_seq |chr 21:36402757-36411604|+
TTACCACACCCTCAGTGACATTTCATGGCAAGAAGCTACCGGATGTTTCACGAC
>hsa_circ_0004407_full_seq |chr 21:37420298-37425781|+
TGTTATAGTTTTGCCGCTGGACTCTTCCCTCCCTTCCCCCACCCCATCAGGATGATATGAGACTTGAAAGAAGACGATGCATACAGGTGACTCAAGTTTTGAAATACAGTAAAACTCTGGCTAAGAGAATGTGGGAATCGATGGTCTATTTTGAATGGGGGAGGTTTCTGATAAATAGCAGTTAGTGGGGGGAATTGTAGATCAGTAAATGCAAAGGTAGTTGGGCTATTTGTTAAACTTACTTTTGAACTCAGATTGATAATCAGTGATTTATAGTGGTGTTATTACAAATACAGCATAGTAAATGCTAGCACTTAGGCTTTTCAAGAGCTAATATTTTGGTGGGAATTGGAATAATTCTGTTAATGTAAATAACACAGTCACCTTTATGGTTGAATG…
>hsa_circ_0004407_junction_seq |chr 21:37420298-37425781|+
ACAGTATCCCCACTGACTCACATACAATGTTATAGTTTTGCCGCTGGACTCTTC
>hsa_circ_0006062_full_seq |chr 21:37420298-37430400|+
TGTTATAGTTTTGCCGCTGGACTCTTCCCTCCCTTCCCCCACCCCATCAGGATGATATGAGACTTGAAAGAAGACGATGCATACAGGTGACTCAAGTTTTGAAATACAGTAAAACTCTGGCTAAGAGAATGTGGGAATCGATGGTCTATTTTGAATGGGGGAGGTTTCTGATAAATAGCAGTTAGTGGGGGGAATTGTAGATCAGTAAATGCAAAGGTAGTTGGGCTATTTGTTAAACTTACTTTTGAACTCAGATTGATAATCAGTGATTTATAGTGGTGTTATTACAAATACAGCATAGTAAATGCTAGCACTTAGGCTTTTCAAGAGCTAATATTTTGGTGGGAATTGGAATAATTCTGTTAATGTAAATAACACAGTCACCTTTATGGTTGAATG…
>hsa_circ_0006062_junction_seq |chr 21:37420298-37430400|+
TAGGAGAAATGTTACCACTGGATTGAGTGTTATAGTTTTGCCGCTGGACTCTTC
>hsa_circ_0005955_full_seq |chr 21:37420298-37472880|+
TGTTATAGTTTTGCCGCTGGACTCTTCCCTCCCTTCCCCCACCCCATCAGGATGATATGAGACTTGAAAGAAGACGATGCATACAGGAGGAGAGACTTCAGCATGCAAACCTTCATCTGTTCGGCTTGCACCGTCATTTTCATTCCATGCTGCTGGCCTTCAGATGGCTGGACAGATGCCCCATTCACATCAGTACAGTGACCGTCGCCAGCCAAACATAAGTGACCAACAGGTTTCTGCCTTATCATATTCTGACCAGATTCAGCAACCTCTAACTAACCAG
>hsa_circ_0005955_junction_seq |chr 21:37420298-37472880|+
CAGATTCAGCAACCTCTAACTAACCAGTGTTATAGTTTTGCCGCTGGACTCTTC
>hsa_circ_0061776_full_seq |chr 21:41237512-41257326|+
GTCTAGCACATACCGCTCCAAGGGCTTTGACGTCACAGTGAAGTACACACAAGGAAGCTGGACGGGCTTCGTTGGGGAAGACCTCGTCACCATCCCCAAAGGCTTCAATACTTCTTTTCTTGTCAACATTGCCACTATTTTTGAATCAGAGAATTTCTTTTTGCCTGGGATTAAATGGAATGGAATACTTGGCCTAGCTTATGCCACACTTGCCAAGCCATCAAGTTCTCTGGAGACCTTCTTCGACTCCCTGGTGACACAAGCAAACATCCCCAACGTTTTCTCCATGCAGATGTGTGGAGCCGGCTTGCCCGTTGCTGGATCTGGGACCAACGGAGGTAGTCTTGTCTTGGGTGGAATTGAACCAAGTTTGTATAAAGGAGACATCTGGTATACCCC…
>hsa_circ_0061776_junction_seq |chr 21:41237512-41257326|+
TGGGCTTCGCAGCGAGCCCCTGTGCAGGTCTAGCACATACCGCTCCAAGGGCTT
>hsa_circ_0061808_full_seq |chr 21:41854565-41860372|-
GTGTCAGAGATGGCTGAAGATGGGAGCGAAGAGATCATGTTCATCTGGTGTGAAGACTGCAGCCAGTACCACGACTCCGAATGTCCCGAGCTGGGCCCAGTGGTCATGGTCAAAGACTCCTTTGTGTTAAGCAGGGCAAGGTCTTGGCCTGCCAGCGGACACGTGCACACCCAGGCGGGGCAGGGGATGCGGGGTTATGAGGACAGGGACAGGGCTGACCCACAGCAGCTTCCAGAAGCAGTCCCTGCAGGCCTGGTGAGGCGGCTCAGTGGGCAGCAGCTGCCCTGCCGTTCCACCCTCACCTGGGGGAGGCTGTGCCACCTGGTGGCCCAGGGCAGGTCATCCCTTCCTCCCAACTTGGAGATCAGACGACTGGAAGATGGAGCCGAGGGGGTGTTC…
>hsa_circ_0061808_junction_seq |chr 21:41854565-41860372|-
TGAAGCAGGCCGGCTCTGGCGTCCACGGTGTCAGAGATGGCTGAAGATGGGAGC
>hsa_circ_0061920_full_seq |chr 21:44052279-44063785|+
GATACCGAAGTGTATAAAGCTACAGTAAAAGATGACCTCACCAAGTGGCAGAATGTTCTGAAGGCTCATAGCTCTGTGGACTGGTTAATAGTGATAGTTGAAAATGATGCCAAGAAAAAAAACAAAACCAACATCCTTCCCCGAACCTCTATTGTGGACAAAATAAGAAATGATTTTTGTAATAAACAGAGTGACAGGTGTGTTGTGCTCTCCGACCCCTTGAAGGACTCTTCTCGAACTCAGGAATCCTGGAATGCCTTCCTGACCAAACTCAGGACATTGCTTCTTATGTCTTTTACCAAAAACCTAGGCAAGTTTGAGGATGACATGAGAACCTTGAGGGAGAAGAGGACTGAGCCAGGCTGGAGCTTTTGTGAATATTTCATGGTTCAGGAGGAG…
>hsa_circ_0061920_junction_seq |chr 21:44052279-44063785|+
TGCGTGCAGGAACTGAAGCTCTTAGAAGATACCGAAGTGTATAAAGCTACAGTA
>hsa_circ_0003342_full_seq |chr 21:44077692-44080127|+
GATTTGTCCCATGCCACCATTGAAATGTATACAAGCATTGGGAGGATTCGATCTGCTAAGTTTGTTGGAAAAGATCTGGCAGAGTTTTACATGAGGAAAAAGGCTCCACAAAAGGCAGAAATCTATCTTCAAGGAGCACTGAAAAACTACCTGGCTGAGGGCTGGGCACTCCCCATCACACACACAAGGAAGCAGCTGGCCGAATGTCAAAAGCACCTTGGACAAATTGAAAACTACCTGCAGACCAGCAGCCTCTTAGCCAGTGACCACCACCTCACTGAAGAGGAGCGCAAGCACTTCTGCCAGGAGATACTTGACTTTGCCAGCCAGCCGTCAGACAGCCCAG
>hsa_circ_0003342_junction_seq |chr 21:44077692-44080127|+
TTGCCAGCCAGCCGTCAGACAGCCCAGGATTTGTCCCATGCCACCATTGAAATG
>hsa_circ_0061938_full_seq |chr 21:44094062-44098534|+
CCCATCTACAGCAAGCAGTCGGTGTTCTTCGTCTGGGAACTCAAGTGGACAGAAGAGCCTCCCCCTTCTCTGCATTGCCGGTTCTCTGTTGGATTTTCCCCAGCTTCTGAGGAACAGCTGTCTATCTCCTTAAAGCCGTATACTTATGAATTTAAAGTGGAAAATTTTTTTACATTATACAACGTGAAGGCTGAGATCTTTCCCCCTTCGGGAATGGAGTATTGCAGAACAGGCTCCCTCTGCTCCCTGGAGGTTTTGATCACGAGGCTCTCAGACCTCTTGGAGGTGGATAAAGATGAAGCACTGACTGAATCTGATGAGCATTTTTCGACAAAGCTTATGTATGAAG
>hsa_circ_0061938_junction_seq |chr 21:44094062-44098534|+
ATTTTTCGACAAAGCTTATGTATGAAGCCCATCTACAGCAAGCAGTCGGTGTTC
>hsa_circ_0005037_full_seq |chr 21:45128401-45134832|+
AGTGGAGCCTTTCAGGCTGGCATGGAGAGCTTAAGGGGCAACTGAAGGAGACACACTGGCCAAGCGCGGAGTTCTGCTTACTTCAGTCCTGCTGAGATACTCTCTCAGTCCGCTCGCACCGAAGGAAGCTGCCTTGGGATCAGAGCAGACATAAAGCTAGAAAAATTTCAAGATGAAATTGAAATGGCCAATGAGCACACCCTCATTCATCCAGCGAGCATTGAGGACCCCCTAGAGGCCAGGCCCATGAGTGATGAAGATCCCGAGGATGAAGACGCCTTGCCAGCCAG
>hsa_circ_0005037_junction_seq |chr 21:45128401-45134832|+
CGAGGATGAAGACGCCTTGCCAGCCAGAGTGGAGCCTTTCAGGCTGGCATGGAG
>hsa_circ_0002903_full_seq |chr 21:46349011-46349820|+
ACCCTGAAGGAAGATTGGGAATCTGAAAAAGATTTATGTTTAGAAAATCTACGCAAAGAACTGTCTGCAAAGCATCAATCAGAAATGGAGGATTTACAAAACCAGTTTCAGAAAGAATTGGCAGAACAGAGAGCTGAGTTGGAGAAGATTTTTCAAGACAAAAACCAGGCTGAACGGGCCCTTAGGAACCTGGAGAGTCATCATCAAGCAGCCATTGAGAAGTTACGTGAAGACCTGCAGTCCGAGCACGGCCGGTGTTTAGAAGACTTGGAGTTCAAGTTCAAAGAGAGCGAGAAAGAAAAACAGCTGGAG
>hsa_circ_0002903_junction_seq |chr 21:46349011-46349820|+
GAGAGCGAGAAAGAAAAACAGCTGGAGACCCTGAAGGAAGATTGGGAATCTGAA
>hsa_circ_0002715_full_seq |chr 21:46381693-46385983|+
GGTGAATTTGGAAGTGAAAAGAAAACTGCTTTGCATGAAAAAGAGGAGACACTTCGGCTTCAGAGTGCACAGGCACAGCCTTTTCACCAAGAGGAGAAAGAGTCTTTGTCTCTGCAGCTTCAAAAGAAGAATCACCAAGTCCAGCAGCTGAAAGACCAGGTTTTATCCTTAAGTCACGAGATAGAAGAGTGCCGCTCCGAGTTGGAGGTGCTGCAGCAGAGGCGGGAGCGGGAGAACCGGGAAGGCGCAAACCTCCTCTCCATGCTCAAGGCCGACGTCAACCTGTCCCACAGCGAAAG
>hsa_circ_0002715_junction_seq |chr 21:46381693-46385983|+
CGACGTCAACCTGTCCCACAGCGAAAGGGTGAATTTGGAAGTGAAAAGAAAACT
>hsa_circ_0001202_full_seq |chr 22:17044872-17047426|+
GGTAACCCAGAGAACACAGCCGAAGTGGAATGTGGGGACGTCTGCGACACCGGGGACAGAGCAACTGTGGATGAAGAGGGCTACATCTGGTTCCTGGGGAGGAGTCATGACACTATCAATGCCTCTGGGTGGTGAAGGCATTGATTGTCCTGACCCCACAGTTTCTGTCCCATGACAAGGACCAGCTGACTAAGGAGCTGCAGCAGCATGTAAAGTCAGTGACAGCCCCAT
>hsa_circ_0001202_junction_seq |chr 22:17044872-17047426|+
AGCATGTAAAGTCAGTGACAGCCCCATGGTAACCCAGAGAACACAGCCGAAGTG
>hsa_circ_0062162_full_seq |chr 22:17500630-17505016|+
GGAAAGTGAAGGACAAAAAAATGTCTCAAGTATTCCTGGAAAAACGGGAAAAAGAAGAGGAAGACCCCCAAAACGGAAGAAACTGCAGGAGGAGATTCTGTTGAGTGAAAAGCAGGAAGAAAATTCCTTGGCATCCGAGCCACAGACAAGACATGGGTCCCAAGGGCCAGGCCAAGGTACTTGGTGGCTCCTGTGCCAGACAGAAGAGGAATGGAGACAGGTCACCGAGAGTTTTCGCGAGAGGACCTCCCTTCGAGAACGGCAGCTCTACAAGCTCCTCAGTGAGGACTTCCTGCCTGAGATCTGCAACATGATCGCCCAGAAG
>hsa_circ_0062162_junction_seq |chr 22:17500630-17505016|+
GAGATCTGCAACATGATCGCCCAGAAGGGAAAGTGAAGGACAAAAAAATGTCTC
>hsa_circ_0062176_full_seq |chr 22:17864898-17872023|-
GGCTCCATGAAGAAGGAGTTCCCGCAGAACCTGGGAGGCAGCGACACATGCTACTTCTGCCAGAAGCGGGTCTACGTGATGGAGAGGCTGAGTGCCGAGGGCAAGTTCTTCCACCGGAGCTGCTTCAAGTGCGAGTACTGCGCCACCACCCTGCGCCTCTCGGCCTACGCCTACGACATCGAGGATGGTAAATTCTACTGTAAGCCACACTACTGCTATCGACTCTCTGGCTACGCACAAAGGAAGAGACCGGCAGTGGCTCCCCTGTCTGGAAAGGAGGCCAAAGGACCCCTGCAGGATGGCGCCACCACAGATGCAAACGGACGGGCCAACGCCGTGGCCAGCTCCACTGAGAGAACCCCAG
>hsa_circ_0062176_junction_seq |chr 22:17864898-17872023|-
TGGCCAGCTCCACTGAGAGAACCCCAGGGCTCCATGAAGAAGGAGTTCCCGCAG
>hsa_circ_0001203_full_seq |chr 22:18079873-18083732|+
CTCATTGGAGGTGAAGTGCTCCCTGTGTGTTGTGGGGATCCAGGCCCTGGCAGAAATGGATCGGTGGCAAGAAGTCCTCTCCTGGGTCCTTCAGTATTACCAGGTCCCTGAAAAGCTACCCCCCAAAGTCCTGGAGCTGTGCATTCTTTTATACAGCAAAATGCAAGAGCCTGGAGCTGTGCTGGATGTGGTGGGTGCCTGGCTCCAAGACCCAGCCAATCAAAACCTTCCAGAATATGGAGCCTTGGCAGAATTTCACGTGCAGCGGGTGCTGCTGCCTCTGGGCTGCTTATCGGAGGCTGAGGAGCTAGTGGTGGGCTCTGCAGCCTTTGGTGAGGAGCGGCGACTGGATGTACTTCAGGCCATTCACACAGCGAGGCAGCAGCAGAAACAGGAACA…
>hsa_circ_0001203_junction_seq |chr 22:18079873-18083732|+
AGGAGGCCCAGAAGCCAAACCTGGAAGCTCATTGGAGGTGAAGTGCTCCCTGTG
>hsa_circ_0062202_full_seq |chr 22:19063201-19068225|-
AAGTGACCGGGGAGGTGCGTCCTCATCATGGGAAGGAGGCTGTGGATCCGCGGCAGGGGCGGGCCAGAGGAGGCGACCCTTCGCACTTCCACGCGGTGAACGTGGCGCAGCCCGTTCGCTTCAGCATCCTTTATGTTTCCTAGGGAAGTGCCCGACAGGGTGGCACCACTACGAAGGCACGGCCAGCTGCTACCGGGTCTACCTGAGCGGGGAGAACTACTGGGATGCCGCGCAGACCTGCCAGCGCCTGAATGGCTCTCTCGCCACCTTCTCCACTGACCAGGAGCTGCGCTTTGTCCTGGCCCAGGAATGGGACCAGCCCGAGCGGAGCTTTGGTTGGAAGGACCAGCGCAAGTTGTGGGTTGGCTATCAGTATGTTATCACTGGCCGGAACCGCTC…
>hsa_circ_0062202_junction_seq |chr 22:19063201-19068225|-
AAGGTCGCTGGGAGGTGGCATTCAAAGAAGTGACCGGGGAGGTGCGTCCTCATC
>hsa_circ_0008533_full_seq |chr 22:19191303-19199841|-
GTGTGCTTTGCCTGCATGGATGGACAAGAGTTCCGCTTCGCACAGCTGTGTGGTCTTCACATCGTCATTCATGCAGATGAGCTGGAGGAGCTGATGTGCTATTACCAGGATCGTGGCTACTTTGAGGAGCTGATCTTGCTGTTGGAAGCGGCCCTGGGCCTGGAGCGGGCCCACATGGGCATGTTCACTGAGCTGGCCATCCTCTACTCCAAATTCAAGCCACAGAAGATGCTGGAGCATCTGGAGCTTTTCTGGTCCCGTGTCAACATCCCAAAGGTGCTGAGGGCTGCAGAGCAGGCACACCTGTGGGCTGAGCTGGTGTTCCTCTATGACAAGTACGAGGAGTATGACAATGCTGTGCTCACCATGATGAGCCACCCCACTGAGGCCTGGAAGGAG…
>hsa_circ_0008533_junction_seq |chr 22:19191303-19199841|-
ACCTGGACAGTCAGTTTCTTTTCAAAGGTGTGCTTTGCCTGCATGGATGGACAA
>hsa_circ_0001206_full_seq |chr 22:20933778-20934244|+
GTATCCAAGCCCACCAATGGGATCTGTCTCAGCACCCAACCTGCCTACAGCAGAAGATAACCTGGAATATGTACGGACTCTGTATGATTTTCCTGGGAATGATGCCGAAGACCTGCCCTTTAAAAAGGGTGAGATCCTAGTGATAATAGAGAAGCCTGAAGAACAGTGGTGGAGTGCCCGGAACAAGGATGGCCGGGTTGGGATGATTCCTGTCCCTTATGTCGAAAAGCTTGTGAGATCCTCACCACACGGAAAGCATGGAAATAGGAATTCCAACAGTTATGGGATCCCAGAACCTGCTCATGCATACGCTCAACCTCAGACCACAACTCCTCTACCTGCAGTTTCCGGTTCTCCTGGGGCAGCAATCACCCCTTTGCCATCCACACAGAATGGACC…
>hsa_circ_0001206_junction_seq |chr 22:20933778-20934244|+
TATGACAAGACTGCCTTGGCATTAGAGGTATCCAAGCCCACCAATGGGATCTGT
>hsa_circ_0062548_full_seq |chr 22:23683724-23695517|-
TGCAGGCCAAGGCCCCCTGCCCATGGAGGTGTGCTGCAGACAGCAGCAGCAGCAGCAGCAGCAGCAGCAGCAGCAGCAGAGGCCTGGCTTCCTGAGGAATTGCTGGCCGGTTTGAGGAAGGAAGGAAGTCCCACCTACCATGATCACCCTCCAGCCTGGAGGAAGCTCCATGCCAGCAGCATGGACCAGCATGGGAGCCAGAGCCCTGCTAATGCTGCAGCTCATCACCCCTGCTCAGCAGCCCAGCAGCCCAGCAGCCATTGCCACATCCCATTTCCAGGGCCTCCTGCCCCCATGCCCCCACGTGCCCATGGACCGACACACCACTCTTCCTGTTGGCCCAAGGTAGGCATGGAGGGAATTTTTCAAGTCCACTTTTAGTAGGTAAGTCAAAACCAA…
>hsa_circ_0062548_junction_seq |chr 22:23683724-23695517|-
CAGTCACAGTGGACTCCCAAGGGGCAGTGCAGGCCAAGGCCCCCTGCCCATGGA
>hsa_circ_0001212_full_seq |chr 22:23714186-23715194|-
TCAGGCCCCACCGTGGACATGCCGGTTCCCTCCAGCTTCAACGACATCGGCCAGGGCTGGCGGCTGCGGCATTTTGTCAGCTGGTTGTGGTATGAACGGGAGGTGACCCTGCTGGAGCGATGGATCCAGGACCTGTGCACAAGAGTGGTGCTGAGGATTGGCAGTGCCCACTTCTATGCCATCGTGGTATCCCAAGGGTTACTTTGTCCAGAACACAGACTTTGACTTCTTCAGCTACGCAGGACTGCTGTGGTCTCTGCTTCTATACACGACACCCCCCACCTACATCGATGACGTCACCGTCACCACCGGCGTGAAGCGAGACAGTGGTGAGGGCTTCTG
>hsa_circ_0001212_junction_seq |chr 22:23714186-23715194|-
GAAGCGAGACAGTGGTGAGGGCTTCTGTCAGGCCCCACCGTGGACATGCCGGTT
>hsa_circ_0062593_full_seq |chr 22:24113565-24134415|+
ACCGAAGCCAGGACAGCACAGCCGTAGCACTCTCAGACTCTAGCTCAACGCAGGACTTCTTTAATGAGCCCACCAGCTTACTGGAAGGCTCCAGGAAATCCTACACAGAGAAGAGGCTGCCCATTCTCAGTTCCCAAGCAGGAGCGACGGGTAAAGATCTTCAGGGGGCCACAGAAGAAAGAGGAAAAAACGAGGAGTCATTGGAGAGTACAGAAGGCTTCCGGGCTGCAGAGCAAGGTGTCCAGAAGCCTGCTGCAGAAACCCCAGCCTCTGCTTGCATCCCTGGCAAGCCCTCAGCATCCACACCCACCCTGTGGGATGGGAAGAAGAGAGGGGACCTCCCAGGGGAGCCAGTGGCCTTCCCCCAGGGGCTGCCGGCTGGTGCTGAGGAGCAGCGGC…
>hsa_circ_0062593_junction_seq |chr 22:24113565-24134415|+
GAGAGGAACAAGACCAATTTCTTCAACACCGAAGCCAGGACAGCACAGCCGTAG
>hsa_circ_0007312_full_seq |chr 22:24302194-24313466|+
ATTTGCTTGTAAATGCATCACGAAGAGGCAGCCCAGAATGAAGAAAGCAAGCAGGAGTGTTGGCTCAGTGCCTAAAGTGTCTGCAATAAGTAAAACGCAAACAGCAGAAAAAATTAAACCTGAAAACAGCTCTTCAGCATCTACGGGAGGCAAACTTGTAAAACCTGGAACAGCAGCATCATTGTCAAAGACCAAGAGCAGTGATGACCTTTTAGCTGGAATGGCCGGAGGGGTAACGGTGACTAATGGTGTTAAAGGAAAGAAAAGCACCTGCCCATCTGCAGCACCTTCAGCATCTGCCCCTGCCATGACCACCGTGGAGAACAAATCCAAGATTAGCACAG
>hsa_circ_0007312_junction_seq |chr 22:24302194-24313466|+
TGGAGAACAAATCCAAGATTAGCACAGATTTGCTTGTAAATGCATCACGAAGAG
>hsa_circ_0006818_full_seq |chr 22:24338385-24347176|+
TACCAAACCCTGCTGCAGCTGCAATTCCTCGAACGCCCCTGAGCCCAAGTCCTATGAAAACCCCTCCTGCAGCAGCTGTGTCCCCTATGCAGAGACATTCCATAAGTGGACCAATCTCAACATCCAAACCCCTGACAGCCCTGTCAGATAAGAGACCAAACTATGGGGAAATCCCTGTTCAAG
>hsa_circ_0006818_junction_seq |chr 22:24338385-24347176|+
CAAACTATGGGGAAATCCCTGTTCAAGTACCAAACCCTGCTGCAGCTGCAATTC
>hsa_circ_0062608_full_seq |chr 22:24363260-24369320|+
AGCATCTGTTAAGAACATCTTCAGCCAGCCGGCCTGCTTCCCTGCCAAGAGTGCCTGCGATGGAAAGTGCCAAGACCCTCTCAGTGTCTCGACGAAGTAGTGAAGAAGTGAAACGGGACATTTCTGCACAGGAGGGAGCGTCGCCAGCCTCTCTGATGGCTATGGGAACCACGTCTCCACAGCTTTCCCTGTCCTCTTCTCCAACGGCATCTGTGACTCCCACCACCCGAAGCCGAATAAGAGAAGAAAGGAAAGACCCTCTCTCAGCATTGGCCAGAGAATATGGAGGATCAAAGAGGAACGCCTTGCTGAAGTGGTGTCAGAAGAAAACAGAAGGCTATCAG
>hsa_circ_0062608_junction_seq |chr 22:24363260-24369320|+
TGTCAGAAGAAAACAGAAGGCTATCAGAGCATCTGTTAAGAACATCTTCAGCCA
>hsa_circ_0062642_full_seq |chr 22:25375812-25381577|-
TACATGTACTGGGCAGATTGGGGTGAGACGCCCTGGATCGAGCAGGTGGGGATGGACGACAGCACCCAGAAGATCATTGTGGACTTGGACATTTACTGGCCCAATAGACTGACCATCGACCTGGGGGAGAAGAAGCTCTACTGGGCTGACACTAAGCTCGGCTTCATCCACCGTGCCAACCTGGACGGCTCGTTCCGGCAGAAGGTGGTGAAGGGCAGCCTGACGCACCCCTTCACCCTGACACTCTCCGGGGACACTCTGCACTGGATGGACTGGCTGACGTGCTCCATCCATGCCTGCAACAGGAACACTGCGGGGAAGAGGAACGAGATCTTGAGCGCCCTCTACTCAGCATGGATATCCAGGTGCTGAGCCAGGAGCAGCAGCCTTTCT
>hsa_circ_0062642_junction_seq |chr 22:25375812-25381577|-
TGCTGAGCCAGGAGCAGCAGCCTTTCTTACATGTACTGGGCAGATTGGGGTGAG
>hsa_circ_0003102_full_seq |chr 22:25375812-25381578|-
GTACATGTACTGGGCAGATTGGGGTGAGACGCCCTGGATCGAGCAGGTGGGGATGGACGACAGCACCCAGAAGATCATTGTGGACTTGGACATTTACTGGCCCAATAGACTGACCATCGACCTGGGGGAGAAGAAGCTCTACTGGGCTGACACTAAGCTCGGCTTCATCCACCGTGCCAACCTGGACGGCTCGTTCCGGCAGAAGGTGGTGAAGGGCAGCCTGACGCACCCCTTCACCCTGACACTCTCCGGGGACACTCTGCACTGGATGGACTGGCTGACGTGCTCCATCCATGCCTGCAACAGGAACACTGCGGGGAAGAGGAACGAGATCTTGAGCGCCCTCTACTCAGCATGGATATCCAGGTGCTGAGCCAGGAGCAGCAGCCTTTCT
>hsa_circ_0003102_junction_seq |chr 22:25375812-25381578|-
TGCTGAGCCAGGAGCAGCAGCCTTTCTGTACATGTACTGGGCAGATTGGGGTGA
>hsa_circ_0005175_full_seq |chr 22:26457858-26458577|-
TACCACAGCAGCCTGGCTTCACTGAATGGGCTGGAAGTCCACCTGAAAGAGACGCTGCCCAGGGATGAGGCAGCCTCCACGAGCAGCACCTACAACTTCACACATTACGACCGCATTCAGAGCTTGCTGATGGCAAACCTGCCGCAGGTGGCCACCCCGCAGGATCGCCGCTTCCTCCAGGCCGTCAGCCTGATGCATAGCGAATTTGCCCAGCTGCCCGCGCTTTATGAAATGACTGTCAG
>hsa_circ_0005175_junction_seq |chr 22:26457858-26458577|-
GCCCGCGCTTTATGAAATGACTGTCAGTACCACAGCAGCCTGGCTTCACTGAAT
>hsa_circ_0062675_full_seq |chr 22:26496072-26496889|-
GTTGATATGGGAAGTCTGGATGCCTTTTGTTCGAAATATTGTCACCCAGTGGCAGCCAAGGAACTGTGACCCGATGGTGGACTTTTTGGATAGTTGGGTGCACATTATTCCTGTGTGGATCTTAGATAACATACTGGACCAACTCATCTTCCCCAAGCTGCAAAAGGAGGTGGAAAACTGGAACCCGCTCACAGACACTGTTCCCATCCACTCTTGGATCCACCCATGGCTGCCCCTTATGCAGGCACGGCTGGAGCCACTCTATTCCCCCATCCGTAGTAAGCTGTCCAGCGCCCTGCAGAAGTGGCACCCCAGCGACTCCTCTGCCAAGCTCATCCTCCAGCCCTGGAAGGATGTCTTCACTCCTGGCTCCTGGGAAGCATTCATGGTCAAAAACAT…
>hsa_circ_0062675_junction_seq |chr 22:26496072-26496889|-
TGGTCAAAAACATAGTGCCCAAGCTGGGTTGATATGGGAAGTCTGGATGCCTTT
>hsa_circ_0062683_full_seq |chr 22:26540788-26544675|-
GGCTCTGCCAGCAGACAGCCTTGGCACACAGGCACAAGGGCTGGAGCCCAGAGATGAGAGTGCCCAAGGGAGATGTGAGCCTGGCGGGCTGCCCGCTAACCTGTCGCTGAAGCCCCAGAAGCGGGCCCTCAGGCCAGGCCTACCCTGCCTCCGGCCCAGCATGCGCCTGTCGGTGCGGAGGGTGCTGCTGGCAGCCGGCTGCGCCCTGGTCCTGGTGCTGGCGGTTCAGCTGGGACAGCAGGTGCTAGAGTGCCGGGCGGTGCTGGCGGGCCTGCGGAGCCCCCGGGGGGCCATGCGGCCTGAGCAGGAGGAGCTGGTGATGGTGGGCACCAACCACGTGGAATACCGCTATGGCAAGGCCATGCCGCTCATCTTCGTGGGTGGCGTGCCTCGCAGTGG…
>hsa_circ_0062683_junction_seq |chr 22:26540788-26544675|-
CAAGCCCGGTGGTGTCTCCCTGTCCAAGGCTCTGCCAGCAGACAGCCTTGGCAC
>hsa_circ_0002180_full_seq |chr 22:27873737-27897892|-
CAAAGTGCCTGCATTCGTGAGGATGATTGCTCCCGAGGGCTCCTTGGTGTTTCATGAGAAAGCCTGGAATGCGTACCCCTACTGTAGAACAATTGTAACGAATGAATATATGAAAGATGATTTCTTCATTAAAATCGAAACATGGCACAAACCAGACTTGGGAACATTAGAAAATGTACATGGTTTAGATCCAAACACATGGAAAACTGTTGAAATTGTCCATATAGATATTGCAGATAGAAGTCAAGTTGAACCAGCAGACTACAAAGCTGATGAAGACCCAGCATTATTCCAGTCAGTCAAGACCAAGAGAGGCCCTTTGGGACCCAACTGGAAG
>hsa_circ_0002180_junction_seq |chr 22:27873737-27897892|-
AGAGGCCCTTTGGGACCCAACTGGAAGCAAAGTGCCTGCATTCGTGAGGATGAT
>hsa_circ_0003618_full_seq |chr 22:28296197-28297852|-
ACTCCCTCGAGCCCACTTATCAGCAGCTTCAGAAAATGAAACTGGACAAGAGTCCCTTTGTGGTCGTGTCTGTGGTTGGGCAGGAACTCCTGACAGCTGGCCATCATGGGGCCTCTGTGGTTGTCTTAGAAGCCGCACTGAAGATTGGCACCTGCAGCCTCAAACTGAGAGGTTCTGTTTTCTCTGCCCTGAGCAGTGCTTACTGGTCTCTTGGAAATACAGAGAAGAGCACCGGATATATGCAGCAGGACTTGGATGTAGCCAAGACCTTAGGTGACCAGACAGGAGAATGCCGAGCTCATGGGAATCTGGGCTCTGCATTCTTCTCCAAAGGAAATTACCGGGAGGCTCTCACTAACCACAGGCATCAGTTGGTACTCGCCATGAAACTCAAAGATC…
>hsa_circ_0003618_junction_seq |chr 22:28296197-28297852|-
CTCGCCATGAAACTCAAAGATCGAGAGACTCCCTCGAGCCCACTTATCAGCAGC
>hsa_circ_0002931_full_seq |chr 22:28724976-28725367|-
AATGTGTGAATGACAACTACTGGTTTGGGAGGGACAAAAGCTGTGAATATTGCTTTGATGAACCACTGCTGAAAAGAACAGATAAATACCGAACATACAGCAAGAAACACTTTCGGATTTTCAGGGAAGTGGGTCCTAAAAACTCTTACATTGCATACATAGAAGATCACAGTGGCAATGGAACCTTTGTAAATACAGAGCTTGTAGGGAAAGGAAAACGCCGTCCTTTGAATAACAATTCTGAAATTGCACTGTCACTAAGCAGAAATAAAG
>hsa_circ_0002931_junction_seq |chr 22:28724976-28725367|-
TTGCACTGTCACTAAGCAGAAATAAAGAATGTGTGAATGACAACTACTGGTTTG
>hsa_circ_0004547_full_seq |chr 22:29121356-29125416|+
TGCCTGGAAACCTTGGCTGCTACAAGGATCATGGAAACCCACCTCCTCTAACTGGCACCAGTAAAACGTCCAACAAACTCACCATACAAACTTGCATCAGTTTTTGTCGGAGTCAGAGGTTCAAGTTTGCTGGGATGGAGTCAGGCTATGCTTGCTTCTGTGGAAACAATCCTGATTACTGGAAGTACGGGGAGGCAGCCAGTACCGAATGCAACAGCGTCTGCTTCGGGGATCACACCCAACCCTGTGGTGGCGATGGCAGGATCATCCTCTTTGATA
>hsa_circ_0004547_junction_seq |chr 22:29121356-29125416|+
GCGATGGCAGGATCATCCTCTTTGATATGCCTGGAAACCTTGGCTGCTACAAGG
>hsa_circ_0005386_full_seq |chr 22:29636750-29642285|+
ATGAAGTGGAAAGGGAAGGACCTCTTTGATTTGGTGTGCCGGACTCTGGGGCTCCGAGAAACCTGGTTCTTTGGACTGCAGTACACAATCAAGGACACAGTGGCCTGGCTCAAAATGGACAAGAAGGTACTGGATCATGATGTTTCAAAGGAAGAACCAGTCACCTTTCACTTCTTGGCCAAATTTTATCCTGAGAATGCTGAAGAGGAGCTGGTTCAGGAGATCACACAACATTTATTCTTCTTACAGGTAAAGAAGCAGATTTTAGATGAAAAGATCTACTGCCCTCCTGAGGCTTCTGTGCTCCTGGCTTCTTACGCCGTCCAGGCCAAG
>hsa_circ_0005386_junction_seq |chr 22:29636750-29642285|+
CTGGCTTCTTACGCCGTCCAGGCCAAGATGAAGTGGAAAGGGAAGGACCTCTTT
>hsa_circ_0002954_full_seq |chr 22:29978441-29991670|+
GATGAAGAGACTCGGCACAGCCTTGAGTGCATCCAGGCCAATCAGATCTTTCCCAGGAAGCAGCTGATCCGGGAGGATGAGAATCTTCAGGTTCCTTTCCTTGAACTTCATGGAGAGAGCACAGAGTTTGTGGGCCGTGCCGAGGATGCCATCATTGCCCTTTCCAATTACAGACTTCACATCAAGTTCAAGGAGTCTCTTGTTAATGTTCCATTACAGCTTATAGAAAGTGTTGAATGCCGAGATATATTTCAGCTTCATTTGACTTGCAAAGACTGCAAAGTTATCAGGTGTCAGTTTTCAACCTTTGAGCAGTGTCAAGAGTGGCTGAAGAGACTGAACAACGCAATCCGACCACCTGCTAAAATAGAAGATCTCTTCTCATTTGCATACCATGCT…
>hsa_circ_0002954_junction_seq |chr 22:29978441-29991670|+
AGCAACATGGAGACCTGTGCAGACCAGGATGAAGAGACTCGGCACAGCCTTGAG
>hsa_circ_0062874_full_seq |chr 22:31095302-31097338|+
ATGGAAGCAGAGCCAGCAGAGCCTCTCGCTGCAGCAGTGGAAGCGGCCAATGGGGCTGAGCAGACCCGAGTGAACAAAGCACCAGAAGGGCGGAGCCCTCTGAGCGCTGAGGAGCTGATGACTATTGAGGATGAAGGAGTCTTGGACAAGATGCTGGATCAGAGCACGGACTTTGAAGAGCGGAAGCTCATCCGGGCTGCACTTCGTGAGCTCCGACAAAGGAAGAGAGACCAGCGGGACAAGGAGCGGGAACGGCGGCTGCAGGAGGCACGGGGCCGGCCAGGGGAGGGGCGCGGCAACACAGCCACTGAGACCACCACGAGGCACAGCCAGCGGGCAGCTGATGGCTCTGCTGTCAGCACTGTTACCAAGACTGAGCGGCTCGTCCACTCCAATGAT…
>hsa_circ_0062874_junction_seq |chr 22:31095302-31097338|+
TTCCTCCTCATCCAAGAAGATGGGCAGATGGAAGCAGAGCCAGCAGAGCCTCTC
>hsa_circ_0005617_full_seq |chr 22:31602211-31602785|+
GGAGACATTAGAGAAGCAAGTATTTTCTCTCTGGAGGCAGAAGATGTTTCAGCATCGAGAAAACCGCCTGGCAGAGAGAATGGCCATCCTTCACGCAGAGCGACAGCTTCTGTATAGGTCTTGGTTCATGTGGCACCAGCAGGCAGCAGCACGTCACCAGGAGCAGGAGTGGCAAACAGTGGCCTGTGCCCACCACCGCCACGGGCGGCTCAAGAAAGCTTTCTGCCTCTGGAGGGAAAGTGCCCAAGGGCTCAGAACAGA
>hsa_circ_0005617_junction_seq |chr 22:31602211-31602785|+
GGAAAGTGCCCAAGGGCTCAGAACAGAGGAGACATTAGAGAAGCAAGTATTTTC
>hsa_circ_0062926_full_seq |chr 22:31623683-31626016|-
CCCTGACCCTCTATTCTGCACCCTGTGAGCCACCGAGACTGAACCAAACCCAGGAAGCGGCGCCACCAACCAGCCTCGCAGAGGCAGAGGCCCTGGAGCAGTGACAGCACAGGAGATCTGCTGGCTCGGGGGAAGGGGAGGAAAGAGGAAAACAAAGGGAGTGATCGAGTGAGCCTCGCCCCGCCCTCCCTGCGCCGGCCCATGATGTGTCAGTCAGAGGCGCGGCAAGGACCAGAGCTCCGCGCGGCGAAATGGTTGCACTTCCCCCAGCTGGCCCTGAGGCGGAGGCTGGGGCAGCTGAGCTGCATGTCCAGACCCGCTCTGAAACTGCGCTCCTGGCCCTTGACCGTCCTCTACTACCTCCTGCCCTTCGGCGCCCTCAGACCGCTCAGCCGGGTG…
>hsa_circ_0062926_junction_seq |chr 22:31623683-31626016|-
CGGGTGGGATGGAGGCCCGTAAGCAGGCCCTGACCCTCTATTCTGCACCCTGTG
>hsa_circ_0008832_full_seq |chr 22:32478980-32479275|+
TTCTAATACCCGATTTACAATTACATTGAACTACAAGGATCCCCTCACTGGAGATGAAGAGACCTTGGCTTCATATGGGATTGTTTCTGGGGACTTGATATGTTTGATTCTTCAAGATGACATTCCAGCGCCTAATATACCTTCATCCACAGATTCAGAGCATTCTTCACTCCAGAATAATGAGCAACCCTCTTTGGCCACCAGCTCCAATCAGACTAGCATGCAGGATGAACAACCAAGTGATTCATTCCAAGGACAGGCAGCCCAGTCTGGTGTTTGGAATGACGACAGTATG
>hsa_circ_0008832_junction_seq |chr 22:32478980-32479275|+
TCTGGTGTTTGGAATGACGACAGTATGTTCTAATACCCGATTTACAATTACATT
>hsa_circ_0004470_full_seq |chr 22:36341369-36349255|-
GTCCTGGCTATAAGTCACCATGGCACAGCAAGCTGCCGATAAGTATCTCTATGTGGATAAAAACTTCATCAACAATCCGCTGGCCCAGGCCGACTGGGCTGCCAAGAAGCTGGTATGGGTGCCTTCCGACAAGAGTGGCTTTGAGCCAGCCAGCCTCAAGGAGGAGGTGGGCGAAGAGGCCATCGTGGAGCTGGTGGAGAATGGGAAGAAGGTGAAGGTGAACAAGGATGACATCCAGAAGATGAACCCGCCCAAGTTCTCCAAGGTGGAGGACATGGCAGAGCTCACGTGCCTCAACGAAGCCTCGGTGCTGCACAACCTCAAGGAGCGTTACTACTCAGGGCTCATCTACACCTATTCAGGCCTGTTCTGTGTGGTCATCAATCCTTACAAGAACCT…
>hsa_circ_0004470_junction_seq |chr 22:36341369-36349255|-
ACACCGCCTACAGGAGTATGATGCAAGGTCCTGGCTATAAGTCACCATGGCACA
>hsa_circ_0006385_full_seq |chr 22:36518762-36519537|-
TGAGTGTTGTGGGGCCCTAGAATACTACGACAAAGCCTTTGACCGCATCACCACGAGGAGTGAGAAGCCACTGCGGAGCATCAAGCGCATCTTCCACACTGTCACCACCACAGACGACCCTGTCATCCGCAAGCTGGCAAAAACTCAGGGGAATGTGTTTGCCACTGATGCCATCCTGGCCACGCTGATGAGCTGTACCCGCTCAGTGTATTCCTGGGATATTGTCGTCCAGAGAGTTGGGTCCAAACTCTTCTTTGACAAGAGAGACAACTCTGACTTTG
>hsa_circ_0006385_junction_seq |chr 22:36518762-36519537|-
TTGACAAGAGAGACAACTCTGACTTTGTGAGTGTTGTGGGGCCCTAGAATACTA
>hsa_circ_0063300_full_seq |chr 22:38299894-38300952|-
ATCAGCCGCATCGAGTATATCCACTCCAAGAACTTCATCCACCGGGACGTCAAGCCCGACAACTTCCTCATGGGGCTGGGGAAGAAGGGCAACCTGGTCTACATCATCGACTTCGGCCTGGCCAAGAAGTACCGGGACGCCCGCACCCACCAGCACATTCCCTACCGGGAAAACAAGAACCTGACCGGCACGGCCCGCTACGCTTCCATCAACACGCACCTGGGCATTGAGCAAAGCCGTCGAGATGACCTGGAGAGCCTGGGCTACGTGCTCATGTACTTCAACCTGGGCTCCCTGCCCTGGCAGGGGCTCAAAGCAGCCACCAAGCGCCAGAAGTATGAACGGATCAGCGAGAAGAAGATGTCAACGCCCATCGAGGTCCTCTGCAAAGGCTATCCCT
>hsa_circ_0063300_junction_seq |chr 22:38299894-38300952|-
TCGAGGTCCTCTGCAAAGGCTATCCCTATCAGCCGCATCGAGTATATCCACTCC
>hsa_circ_0002877_full_seq |chr 22:40552105-40594735|-
TGATCGGAGGGTATGGTTGGCATGGAATTGAATTTCATCTGTCTGTGGGAATTGTAAGCAAGATTGCCATCACGAAAGCCAAAGTGGATTTCTCCAGTGTGGTGTGCCTGCCCCCTTCCGTCATTGCTGTGAATGGGCTGGACGGAGGAGGGGCCGGCGAAAATGATGATGAACCAGTGCTCGTGTCCTTATCTGCGGCACCCAGTCCCCAGAGTGAAGCTGTTGCCAATGAACTGCAGGAGCTCTCCTTGCAGCCCGAGCTGACCCTAGGCCTCCACCCTGGCAGGAATCCCAATTTGCCTCCACTTAGTGAGCGGAAGAATG
>hsa_circ_0002877_junction_seq |chr 22:40552105-40594735|-
TGCCTCCACTTAGTGAGCGGAAGAATGTGATCGGAGGGTATGGTTGGCATGGAA
>hsa_circ_0003723_full_seq |chr 22:41264663-41281082|-
TCTGCAGATCTCCAGGGGAGCCCACCAGCCTAGTCAACATGGCCTCGGAAGACATTGCCAAGCTGGCAGAGACACTTGCCAAGACTCAGGTGGCCGGGGGACAGCTGAGTTTCAAAGGCAAGAGCCTCAAACTCAACACTGCAGAAGATGCTAAAGATGTGATTAAAGAGATTGAAGACTTTGACAGCTTGGAGGCTCTGCGTCTGGAAGGCAACACAGTGGGCGTGGAAGCAGCCAGGGTCATCGCCAAGGCCTTAGAGAAGAAGTCGGAGTTGAAGCGCTGCCACTGGAGTGACATGTTCACGGGAAGGCTGCGGACCGAGATCCCACCAGCCCTGATCTCACTAGGGGAAGGACTCATCACAGCTGGGGCTCAGCTGGTGGAGCTGGACTTAAGCG…
>hsa_circ_0003723_junction_seq |chr 22:41264663-41281082|-
TGTGGCATGGGCATTGGCGGCGGCAAGTCTGCAGATCTCCAGGGGAGCCCACCA
>hsa_circ_0063534_full_seq |chr 22:41268096-41281082|-
TCTGCAGATCTCCAGGGGAGCCCACCAGCCTAGTCAACATGGCCTCGGAAGACATTGCCAAGCTGGCAGAGACACTTGCCAAGACTCAGGTGGCCGGGGGACAGCTGAGTTTCAAAGGCAAGAGCCTCAAACTCAACACTGCAGAAGATGCTAAAGATGTGATTAAAGAGATTGAAGACTTTGACAGCTTGGAGGCTCTGCGTCTGGAAGGCAACACAGTGGGCGTGGAAGCAGCCAGGGTCATCGCCAAGGCCTTAGAGAAGAAGTCGGAGTTGAAGCGCTGCCACTGGAGTGACATGTTCACGGGAAGGCTGCGGACCGAGATCCCACCAGCCCTG
>hsa_circ_0063534_junction_seq |chr 22:41268096-41281082|-
CTGCGGACCGAGATCCCACCAGCCCTGTCTGCAGATCTCCAGGGGAGCCCACCA
>hsa_circ_0001235_full_seq |chr 22:41274599-41281082|-
TCTGCAGATCTCCAGGGGAGCCCACCAGCCTAGTCAACATGGCCTCGGAAGACATTGCCAAGCTGGCAGAGACACTTGCCAAGACTCAGGTGGCCGGGGGACAGCTGAGTTTCAAAGGCAAGAGCCTCAAACTCAACACTGCAGAAGATGCTAAAGATGTGATTAAAGAGATTGAAGACTTTGACAGCTTGGAGGCTCTGCGTCTGGAAGGCAACACAGTGGGCGTGGAAGCAGCCAGGGTCATCGCCAAGGCCTTAGAGAAGAAGTCGGAGTTGAAG
>hsa_circ_0001235_junction_seq |chr 22:41274599-41281082|-
GCCTTAGAGAAGAAGTCGGAGTTGAAGTCTGCAGATCTCCAGGGGAGCCCACCA
>hsa_circ_0001236_full_seq |chr 22:41342528-41343576|+
CCAGAGCCCTGCATGCCCAACACTGCCTTGCTCATCAAGAACCCCTTGGCTGCCACCCACGAGTTCAAGCAGGCCTGCCAGCTCTGCTACCCCAAGACAGGCCCCCGGGCTGGCGACTACACCTACCGTGAGGGCCTTGAGCACAAGTGCAAGCGGGACATCCTGCTCGGCCGGCTCCGGAGCTCGGAGGACCAGACCTGGAAGCGGATCCGGCCCCGGCCCACTAAGACCAGCTTCGTGGGCTCCTACTACCTGTGCAAAG
>hsa_circ_0001236_junction_seq |chr 22:41342528-41343576|+
TCGTGGGCTCCTACTACCTGTGCAAAGCCAGAGCCCTGCATGCCCAACACTGCC
>hsa_circ_0001238_full_seq |chr 22:41808874-41810291|+
CTCAAGAGGTTTGGATATGGACCTTCTTCAATTCCTGGCCTTCCTCTTTGTCCTGCTTTTGTCTGGGATGGGAGCCACAGGCACCTTGAGGACCTCCCTGGACCCAAGCCTGGAGATCTACAAGAAGATGTTTGAGGTGAAGCGGCGGGAGCAGCTGTTGGCACTGAAGAACCTGGCACAGCTGAACGACATCCACCAGCAGTACAAGATCCTTGATGTCATGCTCAAGGGGCTCTTTAAGGTGCTGGAGGACTCCCGGACAGTGCTCACCGCTGCTGATGTGCTCCCAGATGGGCCCTTCCCCCAGGACGAGAAGCTGAAGGATG
>hsa_circ_0001238_junction_seq |chr 22:41808874-41810291|+
TCCCCCAGGACGAGAAGCTGAAGGATGCTCAAGAGGTTTGGATATGGACCTTCT
>hsa_circ_0008806_full_seq |chr 22:41808874-41813822|+
CTCAAGAGGTTTGGATATGGACCTTCTTCAATTCCTGGCCTTCCTCTTTGTCCTGCTTTTGTCTGGGATGGGAGCCACAGGCACCTTGAGGACCTCCCTGGACCCAAGCCTGGAGATCTACAAGAAGATGTTTGAGGTGAAGCGGCGGGAGCAGCTGTTGGCACTGAAGAACCTGGCACAGCTGAACGACATCCACCAGCAGTACAAGATCCTTGATGTCATGCTCAAGGGGCTCTTTAAGGTGCTGGAGGACTCCCGGACAGTGCTCACCGCTGCTGATGTGCTCCCAGATGGGCCCTTCCCCCAGGACGAGAAGCTGAAGGATGCTTTCTCCCACGTGGTGGAGAACACGGCCTTCTTCGGCGATGTGGTGCTGCGCTTCCCGAGGATTGTGCACTA…
>hsa_circ_0008806_junction_seq |chr 22:41808874-41813822|+
AACCCATTTAAAATCGACCGCACAGAGCTCAAGAGGTTTGGATATGGACCTTCT
>hsa_circ_0063623_full_seq |chr 22:41893116-41894937|+
AGCTACTTCCTCAGCCGAGCCCAGAGCCTGTGTGGCCCCGAGCACAGTGCTGTTCCTGACTCCCTGCGCTGGCTCTGCCACCCCCTGGGCCAGAAGTTTTTCATGGAGCGGAGCTGGTCTGTGAAGTCAGCTGCCAAGGAGAGTCTATACTGTGCCCAGAGGAACCCAGCTGACCCCATTGCGCAGGTCCACCAGGCCTTCTGCAAGAACCTGCTGGAGCGAGCTATAGAGTCCTTGGTGAAACCTCAGGCCAAGAAGAAGGCTGGAGACCAGGAAGAAGAGAGCTG
>hsa_circ_0063623_junction_seq |chr 22:41893116-41894937|+
GGCTGGAGACCAGGAAGAAGAGAGCTGAGCTACTTCCTCAGCCGAGCCCAGAGC
>hsa_circ_0005679_full_seq |chr 22:42826939-42835493|-
TCTTCCTTTTTTCATCAACATGGGTGTTCCACCAATGACACCAATGCCAAGTACAACAGTCGTGCTGCTCAGCTCTATAGGGAGAAAATCAAATCGCTCGCCTCTCAAGCAACACGGAAGCATGGCACTGATCTGTGGCTTGATAGTTGTGTGGTTCCACCTTTGTCCCCTCCACCAAAGGAGGAAGATTTTTTTGCCTCTCACGTTTCTCCTGAGGTGAGTGACACAGCGTGGGCATCAGCAATAGCAGAACCATCTTCTTTAACATCAAGGCCTGTGGAAACCACTTTGGAAAATAATGAAGGTGGACAAGAGCAAGGACCAAGTGTGGAAGGTCTTAATGTACCAACAAAGGCTACTTTAG
>hsa_circ_0005679_junction_seq |chr 22:42826939-42835493|-
TTAATGTACCAACAAAGGCTACTTTAGTCTTCCTTTTTTCATCAACATGGGTGT
>hsa_circ_0002610_full_seq |chr 22:42890946-42891182|-
GGCCCCAGTACGGGACCGTGGAGAAGGCCTGGATGGCCTTCATGTCCGAGGCAGAGAGGGTGAGCGAGCTGCACCTCGAGGTGAAGGCCTCACTGATGAACGATGACTTCGAGAAGATCAAGAACTGGCAGAAGGAAGCCTTTCACAAGCAGATGATGGGCGGCTTCAAGGAGACCAAGGAAGCTGAGGACGGCTTTCGGAAGGCACAGAAGCCCTGGGCCAAGAAGCTGAAAGAG
>hsa_circ_0002610_junction_seq |chr 22:42890946-42891182|-
AAGCCCTGGGCCAAGAAGCTGAAAGAGGGCCCCAGTACGGGACCGTGGAGAAGG
>hsa_circ_0063676_full_seq |chr 22:42890946-42893613|-
GTCGGGAACTACAAGCGGACTGTGAAGCGGATCGACGATGGCCACCGCCTGTGCAGCGACCTCATGAACTGCCTGCATGAGCGGGCGCGCATCGAGAAGGCGTATGCGCAGCAGCTCACTGAGTGGGCCCGGCGCTGGAGGCAGCTCGTGGAGAAAGGGCCCCAGTACGGGACCGTGGAGAAGGCCTGGATGGCCTTCATGTCCGAGGCAGAGAGGGTGAGCGAGCTGCACCTCGAGGTGAAGGCCTCACTGATGAACGATGACTTCGAGAAGATCAAGAACTGGCAGAAGGAAGCCTTTCACAAGCAGATGATGGGCGGCTTCAAGGAGACCAAGGAAGCTGAGGACGGCTTTCGGAAGGCACAGAAGCCCTGGGCCAAGAAGCTGAAAGAG
>hsa_circ_0063676_junction_seq |chr 22:42890946-42893613|-
AAGCCCTGGGCCAAGAAGCTGAAAGAGGTCGGGAACTACAAGCGGACTGTGAAG
>hsa_circ_0001245_full_seq |chr 22:45330602-45332710|+
GTCCTTGAATGGGCAAGAGGGCACATGAAGTACGGCGTCCTCCACATTCACGGCCTCTACACGGACCCCTGCGGGGTGGTGCTGGACCCATCGGGGTATAAAGACGTCACTCAAGACGCAGAAGTCATGGAAGTCCTCCAGAACTTATACCGCACCAAGTCCTTTCTGTTTGTGGGCTGTGGGGAGACCCTTCGTGATCAGATATTCCAGGCCCTCTTTCTTTACTCCGTGCCGAATAAGGTGGATTTGGAGCACTACATGCTTGTGCTGAAGGAGAATGAAGACCATTTCTTTAAGCATCAGGCAGATATGCTTCTGCACGGAATCAAAGTTGTATCCTACGGGGACTGTTTTGACCACTTTCCAGGATATGTGCAAGACCTTGCCACTCAGATCTGC…
>hsa_circ_0001245_junction_seq |chr 22:45330602-45332710|+
CTCAGATCTGCAAACAGCAAAGCCCAGGTCCTTGAATGGGCAAGAGGGCACATG
>hsa_circ_0004243_full_seq |chr 22:45689711-45702847|+
AGAAACAGCACCCAGGACTATCTTCCAAAGAGTTCTGGATATCCTAAAGAAATCTTCTCATGCTGTTGAGCTTGCCTGCAGAGATCCATCCCAAGTGGAAAACCTGGCTTCCAGTCTGCAGTTAATAACAGAATGCTTCAGGTGTCTTCGCAATGCTTGCATAGAGTGTTCTGTGAACCAGAATTCAATCAGGAACTTGGATACGATTGGTGTTGCTGTTGATTTGATTCTTCTGTTTCGTGAACTGCGAGTGGAACAGGAATCTCTGTTGACAGCTTTTCGCTGTGGCCTGCAGTTTTTAGGCAACATTGCCTCACGGAATGAAGATTCCCAGTCTATTGTTTGGGTGCATGCTTTCCCAGAACTGTTTTTGTCTTGCTTAAATCATCCGGACAAAAA…
>hsa_circ_0004243_junction_seq |chr 22:45689711-45702847|+
CCAAAAACATCCTGAATCAGAATGGCCAGAAACAGCACCCAGGACTATCTTCCA
>hsa_circ_0003054_full_seq |chr 22:45689711-45718493|+
AGAAACAGCACCCAGGACTATCTTCCAAAGAGTTCTGGATATCCTAAAGAAATCTTCTCATGCTGTTGAGCTTGCCTGCAGAGATCCATCCCAAGTGGAAAACCTGGCTTCCAGTCTGCAGTTAATAACAGAATGCTTCAGGTGTCTTCGCAATGCTTGCATAGAGTGTTCTGTGAACCAGAATTCAATCAGGAACTTGGATACGATTGGTGTTGCTGTTGATTTGATTCTTCTGTTTCGTGAACTGCGAGTGGAACAGGAATCTCTGTTGACAGCTTTTCGCTGTGGCCTGCAGTTTTTAGGCAACATTGCCTCACGGAATGAAGATTCCCAGTCTATTGTTTGGGTGCATGCTTTCCCAGAACTGTTTTTGTCTTGCTTAAATCATCCGGACAAAAA…
>hsa_circ_0003054_junction_seq |chr 22:45689711-45718493|+
GTTTCCCAAACTGAACAATCAAGAAAGAGAAACAGCACCCAGGACTATCTTCCA
>hsa_circ_0002657_full_seq |chr 22:45689711-45729590|+
AGAAACAGCACCCAGGACTATCTTCCAAAGAGTTCTGGATATCCTAAAGAAATCTTCTCATGCTGTTGAGCTTGCCTGCAGAGATCCATCCCAAGTGGAAAACCTGGCTTCCAGTCTGCAGTTAATAACAGAATGCTTCAGGTGTCTTCGCAATGCTTGCATAGAGTGTTCTGTGAACCAGAATTCAATCAGGAACTTGGATACGATTGGTGTTGCTGTTGATTTGATTCTTCTGTTTCGTGAACTGCGAGTGGAACAGGAATCTCTGTTGACAGCTTTTCGCTGTGGCCTGCAGTTTTTAGGCAACATTGCCTCACGGAATGAAGATTCCCAGTCTATTGTTTGGGTGCATGCTTTCCCAGAACTGTTTTTGTCTTGCTTAAATCATCCGGACAAAAA…
>hsa_circ_0002657_junction_seq |chr 22:45689711-45729590|+
GCCTCTGAGGAGCCTCCTGATGATGAGAGAAACAGCACCCAGGACTATCTTCCA
>hsa_circ_0008199_full_seq |chr 22:45689711-45740538|+
AGAAACAGCACCCAGGACTATCTTCCAAAGAGTTCTGGATATCCTAAAGAAATCTTCTCATGCTGTTGAGCTTGCCTGCAGAGATCCATCCCAAGTGGAAAACCTGGCTTCCAGTCTGCAGTTAATAACAGAATGCTTCAGGTGTCTTCGCAATGCTTGCATAGAGTGTTCTGTGAACCAGAATTCAATCAGGAACTTGGATACGATTGGTGTTGCTGTTGATTTGATTCTTCTGTTTCGTGAACTGCGAGTGGAACAGGAATCTCTGTTGACAGCTTTTCGCTGTGGCCTGCAGTTTTTAGGCAACATTGCCTCACGGAATGAAGATTCCCAGTCTATTGTTTGGGTGCATGCTTTCCCAGAACTGTTTTTGTCTTGCTTAAATCATCCGGACAAAAA…
>hsa_circ_0008199_junction_seq |chr 22:45689711-45740538|+
TACAAGAATAAAGATAACCAAGACAAGAGAAACAGCACCCAGGACTATCTTCCA
>hsa_circ_0063768_full_seq |chr 22:45692995-45702847|+
GAACTTGGATACGATTGGTGTTGCTGTTGATTTGATTCTTCTGTTTCGTGAACTGCGAGTGGAACAGGAATCTCTGTTGACAGCTTTTCGCTGTGGCCTGCAGTTTTTAGGCAACATTGCCTCACGGAATGAAGATTCCCAGTCTATTGTTTGGGTGCATGCTTTCCCAGAACTGTTTTTGTCTTGCTTAAATCATCCGGACAAAAAAATTGTTGCCTACTCTTCAATGATTTTGTTTACATCCCTTAATCATGAAAGAATGAAAGAACTGGAGGAGAACCTCAATATTGCAATTGATGTCATAGATGCTTACCAAAAACATCCTGAATCAGAATGGCC
>hsa_circ_0063768_junction_seq |chr 22:45692995-45702847|+
CCAAAAACATCCTGAATCAGAATGGCCGAACTTGGATACGATTGGTGTTGCTGT
>hsa_circ_0003303_full_seq |chr 22:45700281-45718493|+
CTTTTCGCTGTGGCCTGCAGTTTTTAGGCAACATTGCCTCACGGAATGAAGATTCCCAGTCTATTGTTTGGGTGCATGCTTTCCCAGAACTGTTTTTGTCTTGCTTAAATCATCCGGACAAAAAAATTGTTGCCTACTCTTCAATGATTTTGTTTACATCCCTTAATCATGAAAGAATGAAAGAACTGGAGGAGAACCTCAATATTGCAATTGATGTCATAGATGCTTACCAAAAACATCCTGAATCAGAATGGCCGTTCTTGATTATTACAGACCTCTTTCTGAAAAGCCCGGAATTGGTACAAGCCATGTTTCCCAAACTGAACAATCAAGAAAG
>hsa_circ_0003303_junction_seq |chr 22:45700281-45718493|+
GTTTCCCAAACTGAACAATCAAGAAAGCTTTTCGCTGTGGCCTGCAGTTTTTAG
>hsa_circ_0008472_full_seq |chr 22:45700281-45729590|+
CTTTTCGCTGTGGCCTGCAGTTTTTAGGCAACATTGCCTCACGGAATGAAGATTCCCAGTCTATTGTTTGGGTGCATGCTTTCCCAGAACTGTTTTTGTCTTGCTTAAATCATCCGGACAAAAAAATTGTTGCCTACTCTTCAATGATTTTGTTTACATCCCTTAATCATGAAAGAATGAAAGAACTGGAGGAGAACCTCAATATTGCAATTGATGTCATAGATGCTTACCAAAAACATCCTGAATCAGAATGGCCGTTCTTGATTATTACAGACCTCTTTCTGAAAAGCCCGGAATTGGTACAAGCCATGTTTCCCAAACTGAACAATCAAGAAAGAGTTACACTGTTAGACCTTATGATAGCCAAGATAACGAGTGATGAGCCACTCACCAAGGATG…
>hsa_circ_0008472_junction_seq |chr 22:45700281-45729590|+
GCCTCTGAGGAGCCTCCTGATGATGAGCTTTTCGCTGTGGCCTGCAGTTTTTAG
>hsa_circ_0001246_full_seq |chr 22:45700281-45740538|+
CTTTTCGCTGTGGCCTGCAGTTTTTAGGCAACATTGCCTCACGGAATGAAGATTCCCAGTCTATTGTTTGGGTGCATGCTTTCCCAGAACTGTTTTTGTCTTGCTTAAATCATCCGGACAAAAAAATTGTTGCCTACTCTTCAATGATTTTGTTTACATCCCTTAATCATGAAAGAATGAAAGAACTGGAGGAGAACCTCAATATTGCAATTGATGTCATAGATGCTTACCAAAAACATCCTGAATCAGAATGGCCGTTCTTGATTATTACAGACCTCTTTCTGAAAAGCCCGGAATTGGTACAAGCCATGTTTCCCAAACTGAACAATCAAGAAAGAGTTACACTGTTAGACCTTATGATAGCCAAGATAACGAGTGATGAGCCACTCACCAAGGATG…
>hsa_circ_0001246_junction_seq |chr 22:45700281-45740538|+
TACAAGAATAAAGATAACCAAGACAAGCTTTTCGCTGTGGCCTGCAGTTTTTAG
>hsa_circ_0001247_full_seq |chr 22:45729424-45740538|+
AGTTACACTGTTAGACCTTATGATAGCCAAGATAACGAGTGATGAGCCACTCACCAAGGATGACATCCCTGTGTTTTTGCGGCATGCTGAGTTGATTGCAAGCACCTTTGTGGATCAGTGCAAGACTGTGCTCAAGCTGGCCTCTGAGGAGCCTCCTGATGATGAGGAGGCACTGGCTACAATTAGGCTTCTCGACGTCCTGTGCGAAATGACTGTGAATACTGAGCTGCTCGGCTATCTGCAGGTTTTCCCTGGCTTGCTGGAAAGAGTGATTGATCTTTTGCGGGTGATTCATGTAGCTGGAAAAGAAACCACAAACATCTTCAGTAATTGTGGTTGCGTGAGAGCAGAAGGTGACATCTCCAATGTGGCCAATGGGTTTAAGTCTCATCTCATTCG…
>hsa_circ_0001247_junction_seq |chr 22:45729424-45740538|+
TACAAGAATAAAGATAACCAAGACAAGAGTTACACTGTTAGACCTTATGATAGC
>hsa_circ_0004706_full_seq |chr 22:46235132-46235509|+
ATCGTCCTGGCCTTCTAAACGTAGGACACATTGAAAAAATGCAGGAGGGTATTGTACATGTGCTCAGACTCCACCTGCAGAGCAACCACCCGGACGATATCTTTCTCTTCCCAAAACTTCTTCAAAAAATGGCAGACCTCCGGCAGCTGGTGACGGAGCATGCGCAGCTGGTGCAGATCATCAAGAAGACGGAGTCGGATGCTGCGCTGCACCCGCTACTGCAGGAGATCTACAGGGACATGTACTGAGTTCCTTCAGATCAGCCACACCTTTTCCAGGAGTTCTGAAGCTGACAGCACTACAAAGGAGACGGGGGAGCAGCACGATTTTGCACAAATATCCACCACTTTAACCTTAGAGCTTGGACAGTCTGAGCT
>hsa_circ_0004706_junction_seq |chr 22:46235132-46235509|+
AACCTTAGAGCTTGGACAGTCTGAGCTATCGTCCTGGCCTTCTAAACGTAGGAC
>hsa_circ_0063809_full_seq |chr 22:46384542-46389499|-
AATGAGAAGCTGAGCCGCAATGAGACGCAGGTGGACGGCGCCAGGGCCCTGCAGCTGGTGAGGGCGCTGCGCAGTGCTACACAGCACACGGGCACGCTCTTTGGCAATGACGTGCGCACGGCCTACCAGCTGCTGGGCCACGTCCTTCAGCACGAGAGCTGGCAGCAGGGCTTCGACCTGGCAGCCACGCAGGACGCCGACTTTCACGAGGACGTCATCCACTCGGGCAGCGCCCTCCTGGCCCCAGCCACCAGGGCGGCGTGGGAGCAGATCCAGCGGAGCGAGGGCGGCACGGCACAGCTGCTCCGGCGCCTCGAGGGCTACTTCAGCAACGTGGCACGCAACGTGCGGCGGACGTACCTGCGGCCCTTCGTCATCGTCACCGCCAACATGATTCTT…
>hsa_circ_0063809_junction_seq |chr 22:46384542-46389499|-
ACTTCTTCAGACCACCTGAAGAAAAAGAATGAGAAGCTGAGCCGCAATGAGACG
>hsa_circ_0063816_full_seq |chr 22:46390391-46391816|-
GAGAATTACTACAAGCTCCTAGCCCAGGACACCTGTCTGCCCTGCGACTGCTTCCCCCATGGCTCCCACAGCCGCACTTGCGACATGGCCACCGGGCAGTGTGCCTGCAAGCCCGGCGTCATCGGCCGCCAGTGCAACCGCTGCGACAACCCGTTTGCCGAGGTCACCACGCTCGGCTGTGAAGTGATCTACAATGGCTGTCCCAAAGCATTTGAGGCCGGCATCTGGTGGCCACAGACCAAGTTCGGGCAGCCGGCTGCGGTGCCATGCCCTAAGGGATCCGTTGGAAATGCGGTCCGACACTGCAGCGGGGAGAAGGGCTGGCTGCCCCCAGAGCTCTTTAACTGTACCACCATCTCCTTCGTGGACCTCAGGGCCATG
>hsa_circ_0063816_junction_seq |chr 22:46390391-46391816|-
ATCTCCTTCGTGGACCTCAGGGCCATGGAGAATTACTACAAGCTCCTAGCCCAG
>hsa_circ_0001250_full_seq |chr 22:46626750-46637960|+
GGAACCCGAGCGTCATGTTAGGGTGAAGCAGAGGACCTCAGTGCTGAACATGCTAAGGAGGTTGGACAAAATCAGGTTCAGAGGTCACAAGAGAGATGACTTCCTCGATCTAGCGGAGTCTCCAAATGCCTCGGACACCGAATGCAGCGACGAAATCCCCCTGAAGGTACCGCGGACCTCGCCCCGGGACAGCGAGGAGCTGAGGGACCCTGCTGGTCCAGGGACCCTCATCATGGCCACAGGAGTCCAGGACTTTAACCGGACAGAGTTTGATCGACTGAATGAGATCAAAGGTCACCTGGAAATTGCCTTATTGGAAAAACATTTCTTAC
>hsa_circ_0001250_junction_seq |chr 22:46626750-46637960|+
TTGCCTTATTGGAAAAACATTTCTTACGGAACCCGAGCGTCATGTTAGGGTGAA
>hsa_circ_0002406_full_seq |chr 22:46974289-47037198|+
AGGCAGAGGAGGTGGACACGGTGGACGTCTCCGGCGTGCCCGCAGAGGTGCTGTGCAACATCGAGGCCGACACCTACTGGTGCATGAGCAAGCTGCTGGATGGCATTCAGGACAACTACACCTTTGCCCAACCTGGGATTCAAATGAAAGTGAAAATGTTAGAAGAACTCGTGAGCCGGATTGATGAGCAAGTGCACCGGCACCTGGACCAACACGAAGTGAGATACCTGCAGTTTGCCTTCCGCTGGATGAACAACCTGCTGATGAGGGAGGTGCCCCTGCGTTGTACCATCCGCCTGTGGGACACCTACCAG
>hsa_circ_0002406_junction_seq |chr 22:46974289-47037198|+
ACCATCCGCCTGTGGGACACCTACCAGAGGCAGAGGAGGTGGACACGGTGGACG
>hsa_circ_0063865_full_seq |chr 22:47686199-47687206|+
GCAGCTGAGGCGGAGGAACCCTAAGGGCTCATTGAGATCATGGATTTGCCCTTCTATGCATTGATGGAGCACCTGCTGCCCACAGCGTCTGTATTTGGTGCTGGGATGCTGAGGTATGGCCATGAATACTCTCTGGCAAGGAGAGAGGCATGGGACCCCCCAGAAAGGTGCCCAGTACATGGGCAAGCCCTTTGCAAACTCCTGGAACATGCACATCTGATGGATGATGTTCATTCCGAGTTCAGGCAAACATTCCTTGTTCTGCTTTCCACTTTCATTTGAGCCCCTCTGAGTACTGACTTTTGTAGTTACAGCATCTTCCTATGTGTGCTCTTTCTCTCTCTCCAAGCCTCCTTCTTTATGAATTTTTAAAAGGACACTGAGATCTTCAAACAGAGG…
>hsa_circ_0063865_junction_seq |chr 22:47686199-47687206|+
ATTCCAGAGGGAAAGACAGCGGCTCAGGCAGCTGAGGCGGAGGAACCCTAAGGG
>hsa_circ_0007709_full_seq |chr 22:49775590-49777813|-
GTCTCACCAACGGCTTTGGGGGTGCGAGGAGCGAGCAGGAGCCGGGCGGCGGCCTGGGGAGGAAGGCCACACCCCGACGACGCTGTGCCTCCGAGTCCAGCATCTCCTCCAGCAACAGCCCGCTCTGCGACTCGAGCTTTAATGCGCCCAAATGTGGGCGGGGCAAACCGGCTCTTGTGCGACGGCACACGCTGGAGGACCGCAGTGAGCTGATCTCCTGCATCGAGAATGGGAACTACGCCAAGGCGGCCAGGATCGCAGCCGAAGTCGGCCAGAGCAGCATGTGGATCTCCACTGATGCCGCCGCCTCGGTGCTGGAGCCTCTGAAGGTGGTGTGGGCCAAGTGCAGCGGCTACCCCTCCTACCCGGCACTGATCATCGACCCCAAGATGCCCCGTG…
>hsa_circ_0007709_junction_seq |chr 22:49775590-49777813|-
TCTCTTTTTTGATAATAAGAGAAGTTGGTCTCACCAACGGCTTTGGGGGTGCGA
>hsa_circ_0003359_full_seq |chr 22:49787389-49794294|-
TGGACAGGTTGCTGGACCCCGCCAACAGAGCCCACCTGGGCCTGGAGGAGCAGCTGAGAGAGCTGCTGGACATGCTCGACCTCACCTGCGCTATGAAGTCCAGCGGCTCCCGGAGCAAGCGGGCAAAGCTGCTCAAAAAGGAAATTGCCCTTCTCCGAAACAAGCTGAGCCAGCAGCACAGCCAGCCCCTGCCCACGGGGCCAGGCTTGGAAGGCTTCGAAGAGGACGGAGCTGCGCTGGGGCCGGAGGCGGGCGAGGAAGTCCTTCCGAGGTTGGAGACTCTTCTGCAGCCAAGGAAAAGGTCGCGGAGCACATGCGGAGACTCCGAGGTGGAGGAGGAGTCCCCAGGAAAGCGCCTGGACGCAG
>hsa_circ_0003359_junction_seq |chr 22:49787389-49794294|-
AGTCCCCAGGAAAGCGCCTGGACGCAGTGGACAGGTTGCTGGACCCCGCCAACA
>hsa_circ_0063878_full_seq |chr 22:50125391-50128507|+
CTTCTGAACATGTCAAATTACAAGGAGAAGTTTTCGACTTTGCTGTGGCTTGAGGAGATTTATGCAGAAATGGAACTGAAAGAGTATAACATGAGCGGGATCATCTTAAGAAGGAATGGGGATCTGCTGGTTCTGGAGGTCCCAGGGTTGGCCGAAGGGAGGCCTTCTCTCTACGCAGGTGATAAACTGATTTTAAAAACTCAAGAGTACAATGGACATGCCATCGAATACATCAGCTACGTGACTGAGATTCATGAAGAAGATGTAACTCTTAAAATTAATCCAGAATTTGAACAAGCCTATAACTTTGAACCTATGGATGTGGAATTTACATATAATAG
>hsa_circ_0063878_junction_seq |chr 22:50125391-50128507|+
TATGGATGTGGAATTTACATATAATAGCTTCTGAACATGTCAAATTACAAGGAG
>hsa_circ_0001258_full_seq |chr 22:50372019-50394135|+
GTAAAGAGATTATAAATCTTCCACTGAATGAAAAAAATTTTCTTAAAGCTGCATATACTCCAAGAAAAAAACCACAAATGTTTTTCTGTTTTGCCTGAATACATGATTTAAACAAGAGATTTCCACAGAAGCTCTGCGGCCGTCACGATGTTCTGGAAGTTTGACTTGAACACCACGTCCCATGTTGACAAGCTGCTGGACAAGGAGCATGTGACGCTGCAGGAGTTAATGGATGAAGATGACATCTTGCAGGAGTGTAAGGCTCAGAACCAGAAGCTGCTGGACTTCCTGTGCAGGCAGCAGTGCATGGAGGAGCTGGTGAGCCTCATCACACAGGATCCGCCCCTGGACATGGAGGAGAAGGTCCGCTTCAA
>hsa_circ_0001258_junction_seq |chr 22:50372019-50394135|+
GGACATGGAGGAGAAGGTCCGCTTCAAGTAAAGAGATTATAAATCTTCCACTGA
>hsa_circ_0000096_full_seq |chr 1:100049908-100069685|+
CCTCAAGGAATAGGTTCTCCTAGTGTCTATCATGCAGTTATCGTCATCTTTTTGGAGTTTTTTGCTTGGGGACTATTGACAGCACCCACCTTGGTGGTATTACATGAAACCTTTCCTAAACATACATTTCTGATGAACGGCTTAATTCAAGGAGTAAAGGGTTTGTTGTCATTCCTTAGTGCCCCGCTTATTGGTGCTCTTTCTGATGTTTGGGGCCGAAAATCCTTCTTGCTGCTAACGGTGTTTTTCACATGTGCCCCAATTCCTTTAATGAAGATCAGCCCATGGTGGTACTTTGCTGTTATCTCTGTTTCTGGGGTTTTTGCAGTGACTTTTTCTGTGGTATTTGCATACGTAGCAGATATAACCCAAGAGCATGAAAGAAGTATGGCTTATGGA…
>hsa_circ_0000096_junction_seq |chr 1:100049908-100069685|+
CTTGGCATTCTTTCCATTATTGCACAGCCTCAAGGAATAGGTTCTCCTAGTGTC
>hsa_circ_0005199_full_seq |chr 1:10095460-10105744|+
GAGTAGCCCATCGAAGCCAGAGCAGTGAAGGAGTCAGTTCTCTCAGCAGCTCGCCCTCTAATAGCCTTGAAACGCAATCTCAGTCTCTCTCACGTTCCCAGAGCATGGATATCGATGGTGTCTCATGTGAGAAAAGCATGTCCCAGGTGGATGTGGATTCAGGAATTGAAAACATGGAGGTTGATGAAAATGATCGAAGAGAAAAGCGGAGCCTCAGTGATAAGGAGCCTTCCTCGGGCCCTGAAGTGTCTGAAGAGCAGGCCTTACAGCTGGTCTGTAAGATCTTCCGTGTCTCTTGGAAGGACCGGGACAGAGATGTCATCTTTCTTTCTTCTCTTTCTGCACAGTTTAAGCAGAACCCAAAAGAAGTATTCTCCGATTTTAAGGACTTGATTGGCC…
>hsa_circ_0005199_junction_seq |chr 1:10095460-10105744|+
TTCCTTTGGTGCCAGCTCTTTGTCTAGGAGTAGCCCATCGAAGCCAGAGCAGTG
>hsa_circ_0008936_full_seq |chr 1:10467189-10469338|-
CCTGTGACATTCTGGCCATTGATAAGTCCCTGACACCAGTCACCCTGGTCCTGGCAGAGGATGGCACCATAGTGGATGATGACGATTACTTTCTGTGTCTACCTTCCAATACTAAGTTTGTGGCATTGGCTAGTAATGAGAAATGGGCATACAACAATTCAGATGGAGGTACAGCTTGGATTTCCCAAGAGTCCTTTGATGTAGATGAAACAGACAGCGGGGCAGGGTTGAAGTGGAAGAATGTGGCCAGGCAGCTGAAAGAAGATCTGTCCAGCATCATCCTCCTATCAGAGGAGGACCTCCAG
>hsa_circ_0008936_junction_seq |chr 1:10467189-10469338|-
ATCCTCCTATCAGAGGAGGACCTCCAGCCTGTGACATTCTGGCCATTGATAAGT
>hsa_circ_0004270_full_seq |chr 1:108148278-108161293|-
CATTGATGTTGATGGGACAATGACAGTGGACTGGAATGAATGGAGAGACTACTTCTTATTTAATCCTGTTACAGACATTGAGGAAATTATCCGTTTCTGGAAACATTCTACAGGAATTGACATAGGGGATAGCTTAACTATTCCAGATGAATTCACGGAAGACGAAAAAAAATCCGGACAATGGTGGAGGCAGCTTTTGGCAGGAGGCATTGCTGGTGCTGTCTCTCGAACAAGCACTGCCCCTTTGGACCGTCTGAAAATCATGATGCAGGTTCACGGTTCAAAATCAGACAAAATGAACATATTTGGTGGCTTTCGACAGATGGTAAAAGAAGGAGGTATCCGCTCGCTTTGGAGGGGAAATGGTACAAACGTCATCAAAATTGCTCCTGAGACAGC…
>hsa_circ_0004270_junction_seq |chr 1:108148278-108161293|-
GCACAGACTTTTATATATCCAATGGAGCATTGATGTTGATGGGACAATGACAGT
>hsa_circ_0013372_full_seq |chr 1:108154982-108161293|-
CATTGATGTTGATGGGACAATGACAGTGGACTGGAATGAATGGAGAGACTACTTCTTATTTAATCCTGTTACAGACATTGAGGAAATTATCCGTTTCTGGAAACATTCTACAGGAATTGACATAGGGGATAGCTTAACTATTCCAGATGAATTCACGGAAGACGAAAAAAAATCCGGACAATGGTGGAGGCAGCTTTTGGCAGGAGGCATTGCTGGTGCTGTCTCTCGAACAAGCACTGCCCCTTTGGACCGTCTGAAAATCATGATGCAGGTTCACGGTTCAAAATCAGACAAAATGAACATATTTGGTGGCTTTCGACAGATGGTAAAAGAAGGAGGTATCCGCTCGCTTTGGAGGGGAAATGGTACAAACGTCATCAAAATTGCTCCTGAGACAGC…
>hsa_circ_0013372_junction_seq |chr 1:108154982-108161293|-
GCTGTTAAATTCTGGGCATATGAACAGCATTGATGTTGATGGGACAATGACAGT
>hsa_circ_0009759_full_seq |chr 1:11070899-11076948|-
GATCTGTGCCAGTTCAGAAGCAGGCGAGCCTCTTCCCTGATGAAAAAGAAGATAACTTGCTGGGTACCACATGCCTGATTGCCACAGCTGTCATCACGTTATTTAATGAACCTAGTGCTGAAGACAGTAAAAAGGGTCCATTGACAGTTGCACAGAAAAAAGCCCAGAACATCATGGAGTCCTTTGAAAATCCATTTAGGATGTTTCTGCCCTCACTGGGACACCGTGCTCCCGTCTCTCAGGCAGCGAAGTTCGATCCATCAACCAAAATCTATGAAATCAGCAACCGCTGGAAGCTGGCCCAGGTACAAGTACAAAAAGACTCTAAAGAAGCTGTCAAGAAGAAGGCAGCTGAGCAAACAGCTGCCCGGGAACAGGCAAAGGAGGCGTGCAAAGCTG…
>hsa_circ_0009759_junction_seq |chr 1:11070899-11076948|-
GCCATCTCCGTCCGACAGCAGGTCGTGGATCTGTGCCAGTTCAGAAGCAGGCGA
>hsa_circ_0002448_full_seq |chr 1:11073933-11076948|-
GATCTGTGCCAGTTCAGAAGCAGGCGAGCCTCTTCCCTGATGAAAAAGAAGATAACTTGCTGGGTACCACATGCCTGATTGCCACAGCTGTCATCACGTTATTTAATGAACCTAGTGCTGAAGACAGTAAAAAGGGTCCATTGACAGTTGCACAGAAAAAAGCCCAGAACATCATGGAGTCCTTTGAAAATCCATTTAGGATGTTTCTGCCCTCACTGGGACACCGTGCTCCCGTCTCTCAGGCAGCGAAGTTCGATCCATCAACCAAAATCTATGAA
>hsa_circ_0002448_junction_seq |chr 1:11073933-11076948|-
TTCGATCCATCAACCAAAATCTATGAAGATCTGTGCCAGTTCAGAAGCAGGCGA
>hsa_circ_0006583_full_seq |chr 1:113671733-113673465|+
AGCATCATGGTCCACCATCAGGAACAAACTCAGCCAGGCAAAGCCCAGCCCTGCAGCACAGGCCCATGGGACAGTCACAGGCCAACCACATACCTGGGGACAGAAGTGCCCTAGAAGGTGAAATTGGAAAAGATGTCTCCACTTCTTACAGACATTCTTGGTCAGACCACAAGCACCTTGCACAGCCTGACACCGCAGTAATTTCAGTTGTAGGCAGTCGGCACAATCAGAACCTTGGTTGTTATCCAGTAGAGCTGGAGAGAGGCCCCCGGGGCTTTGGATTCAGCCTCCGAGGGGGGAAGGAGTACAACATGGGGCTGTTCATCCTTCGTCTTGCTGAAGATGGTCCTGCCATCAAAGATGGCAGAATTCAT
>hsa_circ_0006583_junction_seq |chr 1:113671733-113673465|+
CCTGCCATCAAAGATGGCAGAATTCATAGCATCATGGTCCACCATCAGGAACAA
>hsa_circ_0004127_full_seq |chr 1:114463103-114464388|-
TTGGTGTAATACGGTGCCCAGTATGCCGCCAAGAATGCAGACAGATAGACCTTGTGGATAATTATTTTGTGAAAGACACATCTGAAGCTCCTAGCAGTTCTGATGAAAAATCAGAACAGGTATGTACTAGTTGTGAAGACAATGCAAGTGCAGTTGGCTTTTGTGTAGAATGTGGAGAGTGGCTATGTAAGACATGTATCGAAGCACATCAAAGAGTAAAATTTACTAAAGATCACTTGATCAGGAAGAAAGAAGATGTCTCAGAGTCTGTTGGAGCATCTGGTCAACGCCCTGTTTTCTGCCCTGTACACAAACAAGAACAGTTGAAACTTTTCTGTGAAACATGTGATAGATTGACATGTAGAGACTGTCAGCTATTGGAACACAAAGAACATAG
>hsa_circ_0004127_junction_seq |chr 1:114463103-114464388|-
TCAGCTATTGGAACACAAAGAACATAGTTGGTGTAATACGGTGCCCAGTATGCC
>hsa_circ_0013644_full_seq |chr 1:114719578-114720717|-
GCGATATGAAAGGTGAGGTCTATCCATTTGGCATCGTTGGGATGGCCAACAAAGGGGATTGCCTGCAGAAAGGGGAGAGCGTCAAGTTCCAATTGTGTGTCCTGGGCCAAAATGCACAAACTATGGCTTACAACATCACACCCCTGCGCAGGGCCACAGTGGAATGTGTGAAAGATCAGTTTGGCTTCATTAACTATGAAGTAGGAGATAGCAAGAAGCTCTTTTTCCATGTGAAAGAAGTTCAGGATGGCATTGAGCTACAGGCAGGAGATGAGGTGGAGTTCTCAGTGATTCTTAATCAGCGCACTGGCAAGTGCAGCGCCTGTAATGTTTGGCGAGTCTG
>hsa_circ_0013644_junction_seq |chr 1:114719578-114720717|-
CAGCGCCTGTAATGTTTGGCGAGTCTGGCGATATGAAAGGTGAGGTCTATCCAT
>hsa_circ_0002623_full_seq |chr 1:115659640-115664268|+
GGAAAGAACTAGAGAGAGACACAAGTCACCCCGGAATAAAGACGGCAGAGGGTCAGAAAAGTCTGTCACCATTCAACCTCCCACTGGAGAGCCCCTGTTGGGAAATGATTCTACTCGGACAGAGGAAGTTCAGGATGACAACTGGGGAGAGACCACCACGGCCATCACAGGCACCTCGGAGCACAGCATATCCCAAGAGGACATTGCCAGGATCAGCAAGGACATGGAGGACAGCGTGGGGCTGGATTGCAAACGCTACCTGGGCCTCACCGTCGCCTCTTTTCTTGGACTTCTAGTTTTCCTCACCCCTATTGCCTTCATCCTTTTACCTCCGATCCTGTGGAGGGATGAGCTGGAGCCTTGTGGCACAATTTGTGAGGGGCTCTTTATCTCCATGGC…
>hsa_circ_0002623_junction_seq |chr 1:115659640-115664268|+
CCGCTTCTACAGCCTGGGACACCTGAGGGAAAGAACTAGAGAGAGACACAAGTC
>hsa_circ_0000117_full_seq |chr 1:117402185-117414831|+
GGAAGAGGAAGAACGTCTGAGAAATAAAATTCGAGCTGATCATGAGAAGGCCTTGGAAGAAGCAAAAGAAAAATTAAGAAAGTCAAGAGAGGAAATTCGAGCAGAAATTCAGACAGAGAAAAATAAGGTAGTCCAAGAAATGAAGATAAAAGAGAACAAGCCACTGCCACCAGTCCCTATTCCCAACCTTGTAGGAATACGTGGTGGAGACCCAGAAGATAATGACATAAGAGAGAAAAGGGAAAAAATTAAAGAGATGATGAAACATGCTTGGGATAACTATAGGACATATGGGTGGGGACATAATGAACTCAGACCTATTGCAAGGAAAGGACACTCCCCTAACATATTTGGAAGTTCACAAATGGGTGCTACCATAGTAGATGCTTTGGATACCCT…
>hsa_circ_0000117_junction_seq |chr 1:117402185-117414831|+
ATTGAAGACAACCTTGATTTCAGTGTGGGAAGAGGAAGAACGTCTGAGAAATAA
>hsa_circ_0000118_full_seq |chr 1:117402185-117420649|+
GGAAGAGGAAGAACGTCTGAGAAATAAAATTCGAGCTGATCATGAGAAGGCCTTGGAAGAAGCAAAAGAAAAATTAAGAAAGTCAAGAGAGGAAATTCGAGCAGAAATTCAGACAGAGAAAAATAAGGTAGTCCAAGAAATGAAGATAAAAGAGAACAAGCCACTGCCACCAGTCCCTATTCCCAACCTTGTAGGAATACGTGGTGGAGACCCAGAAGATAATGACATAAGAGAGAAAAGGGAAAAAATTAAAGAGATGATGAAACATGCTTGGGATAACTATAGGACATATGGGTGGGGACATAATGAACTCAGACCTATTGCAAGGAAAGGACACTCCCCTAACATATTTGGAAGTTCACAAATGGGTGCTACCATAGTAGATGCTTTGGATACCCT…
>hsa_circ_0000118_junction_seq |chr 1:117402185-117420649|+
GCAGCATATTACCTATCAGGAGAGGAGGGAAGAGGAAGAACGTCTGAGAAATAA
>hsa_circ_0000119_full_seq |chr 1:117402185-117442325|+
GGAAGAGGAAGAACGTCTGAGAAATAAAATTCGAGCTGATCATGAGAAGGCCTTGGAAGAAGCAAAAGAAAAATTAAGAAAGTCAAGAGAGGAAATTCGAGCAGAAATTCAGACAGAGAAAAATAAGGTAGTCCAAGAAATGAAGATAAAAGAGAACAAGCCACTGCCACCAGTCCCTATTCCCAACCTTGTAGGAATACGTGGTGGAGACCCAGAAGATAATGACATAAGAGAGAAAAGGGAAAAAATTAAAGAGATGATGAAACATGCTTGGGATAACTATAGGACATATGGGTGGGGACATAATGAACTCAGACCTATTGCAAGGAAAGGACACTCCCCTAACATATTTGGAAGTTCACAAATGGGTGCTACCATAGTAGATGCTTTGGATACCCT…
>hsa_circ_0000119_junction_seq |chr 1:117402185-117442325|+
TCCTTGGGCAATGGTGAATTTGAAAAGGGAAGAGGAAGAACGTCTGAGAAATAA
>hsa_circ_0000002_full_seq |chr 1:1223243-1223968|-
GGTGGATGTGAACACTGACCGGAAGATCAGTGCCAAGGAGATGCAGCGCTGGATCATGGAGAAGACGGCCGAGCACTTCCAGGAGGCCATGGAGGAGAGCAAGACACACTTCCGCGCCGTGGACCCTGACGGGGACGGTCACGTGTCTTGGGACGAGTATAAGGTGAAGTTTTTGGCGAGTAAAGGCCATAGCGAGAAGGAGGTTGCCGACGCCATCAGGCTCAACGAGGAACTCAAAGTGGATGAGGAAA
>hsa_circ_0000002_junction_seq |chr 1:1223243-1223968|-
ACGAGGAACTCAAAGTGGATGAGGAAAGGTGGATGTGAACACTGACCGGAAGAT
>hsa_circ_0007677_full_seq |chr 1:12299201-12304728|+
GTGAGAGATCAAGCCCAGCGCTGTTCACGGGTTCTCCTGGATATTGAGGCTGGTGCTCCCGTTCTCTTGATCCCAGAAAGTTCCAGATCAAATAATCTGATTGTAGCAAATTTGGGGAAGTTGAAAGTCAAAAATAAGTTTCTGTTTGCTGGTTTTCCTGGCACCTTTTCCCTACAAGATAAGGAATCTGTGCCTTCAGCTTCCCCAACGGGTATTCCCAAACACAGTCTGAGGAAAACGACAAGCACGGAGGAGCCCAGGGGAACCCATTCCCAGGGGCAGTTCACGATGCCTCTTGCTGGAATGAGCCTAGGAAGCCTGAAGAGTGAGTTTGTGCCCAGTACCTCCACCAAGCAGCAAGGGCCGCAACCCACACTGTCTGTTGGCCAAGAGTCCAGT…
>hsa_circ_0007677_junction_seq |chr 1:12299201-12304728|+
CTGTTGGCCAAGAGTCCAGTAGTCCAGGTGAGAGATCAAGCCCAGCGCTGTTCA
>hsa_circ_0008275_full_seq |chr 1:12299201-12308641|+
GTGAGAGATCAAGCCCAGCGCTGTTCACGGGTTCTCCTGGATATTGAGGCTGGTGCTCCCGTTCTCTTGATCCCAGAAAGTTCCAGATCAAATAATCTGATTGTAGCAAATTTGGGGAAGTTGAAAGTCAAAAATAAGTTTCTGTTTGCTGGTTTTCCTGGCACCTTTTCCCTACAAGATAAGGAATCTGTGCCTTCAGCTTCCCCAACGGGTATTCCCAAACACAGTCTGAGGAAAACGACAAGCACGGAGGAGCCCAGGGGAACCCATTCCCAGGGGCAGTTCACGATGCCTCTTGCTGGAATGAGCCTAGGAAGCCTGAAGAGTGAGTTTGTGCCCAGTACCTCCACCAAGCAGCAAGGGCCGCAACCCACACTGTCTGTTGGCCAAGAGTCCAGT…
>hsa_circ_0008275_junction_seq |chr 1:12299201-12308641|+
ATTGCAGGTGGAAAGGAATTTGGACAAGTGAGAGATCAAGCCCAGCGCTGTTCA
>hsa_circ_0008063_full_seq |chr 1:1256991-1257310|-
GTGGCTATTATCATGGAAAACTAATTTTTCCCAGAGAATTTCCTTTCAAACCTCCCAGTATCTATATGATCACTCCCAACGGGAGGTTTAAGTGCAACACCAGGCTGTGTCTTTCTATCACGGATTTCCACCCGGACACGTGGAACCCGGCCTGGTCTGTCTCCACCATCCTGACTGGGCTCCTGAGCTTCATGGTGGAGAAGGGCCCCACCCTGGGCAGTATAGAGACGTCGGACTTCACG
>hsa_circ_0008063_junction_seq |chr 1:1256991-1257310|-
GGCAGTATAGAGACGTCGGACTTCACGGTGGCTATTATCATGGAAAACTAATTT
>hsa_circ_0003926_full_seq |chr 1:1387234-1390865|-
GAATTACATGAACGACAGCCTTCGCACCGACGTCTTCGTGCGGTTCCAGCCAGAGAGCATCGCCTGTGCCTGCATTTATCTTGCTGCCCGGACGCTGGAGATCCCTTTGCCCAATCGTCCCCATTGGTTTCTTTTGTTTGGAGCAACTGAAGAAGAAATTCAGGAAATCTGCTTAAAGATCTTGCAGCTTTATGCTCGGAAAAAGGTTGATCTCACACACCTGGAGGGTGAAGTGGAAAAAAGAAAGCACGCTATCGAAGAGGCAAAGGCCCAAGCCCGGGGCCTGTTGCCTGGGGGCACACAGGTGCTGGATGGTACCTCGGGGTTCTCTCCTGCCCCCAAGCTGGTGGAATCCCCCAAAGAAGGTAAAGGGAGCAAGCCTTCCCCACTGTCTGTGAA…
>hsa_circ_0003926_junction_seq |chr 1:1387234-1390865|-
CCACCCTGGGCACAGCAGGCATCGGAGGAATTACATGAACGACAGCCTTCGCAC
>hsa_circ_0007755_full_seq |chr 1:145839889-145842477|-
GAAATTCCCAAAACACCAGACCATGCCCCATCCAGGACCTTCTATTTATATACTGTGAACATCCTGTCAGCTGCCCGAATGTTGTTGCACAGGTGCTACAAGAGCATAGCCAACTTGATAGAAAGGAGGCAATTTGAAACCAAAGAGAATAAGCGTCTACTAGAAAAATCTCAGAGGGTAGAAGCCATCATTGCATCTATGCAGGCTACTGGTGCAGAGGAAGCACAGTTACAAGAAATAGAGGAGATGATCACAGCTCCTGAACGTCAGCAGCTAGAGACCCTGAAACGTAATGTCAACAAGTTGGATGCCAGTGAGATCCAGGTGGACGAAACCATCTTCCTGCTGGAGTCTTACATTGAGTGCACCATGAAGAGACAGTGATCCAGAAGAAGCATC…
>hsa_circ_0007755_junction_seq |chr 1:145839889-145842477|-
GGGGGGATGGAAAGCAAAATAAAGGAGGAAATTCCCAAAACACCAGACCATGCC
>hsa_circ_0004220_full_seq |chr 1:147252622-147259918|+
GGATTCACCTACGCTCTTACCAGCTGGAGGGAGTAAACTGGCTCGCCCAGCGCTTCCATTGTCAGAATGGCTGTATCCTGGGAGATGAGATGGGCCTGGGGAAGACCTGCCAGACTATTGCTCTCTTCATTTATTTGGCAGGAAGATTAAATGATGAAGGGCCATTTCTGATTCTTTGTCCCTTGTCTGTTTTGAGCAACTGGAAAGAAGAAATGCAGAGATTTGCTCCAGGTCTTTCCTGTGTAACATATGCAGGCGACAAGGAGGAAAGAGCCTGCCTTCAGCAAGACCTGAAACAGGAGTCACGTTTTCATGTGCTACTGACTACCTATGAGATTTGCTTGAAAGATGCATCATTTCTAAAATCATTCCCTTGGAGTGTTCTTGTTGTGGATGAAG…
>hsa_circ_0004220_junction_seq |chr 1:147252622-147259918|+
TCCCTGCTGCATAAGACCTTGTCAGAGGGATTCACCTACGCTCTTACCAGCTGG
>hsa_circ_0013953_full_seq |chr 1:147275353-147285487|+
GTGGAGTTGGCATGAACTTAACAGCAGCAGATACTGTGATTTTTGTTGACAGTGACTTTAATCCTCAGAATGACTTGCAAGCAGCTGCCAGGGCTCATCGCATTGGCCAAAACAAGTCTGTTAAAGTTATTCGGCTGATTGGTCGAGACACTGTGGAAGAAATAGTCTATAGGAAAGCAGCCTCCAAACTGCAGCTCACCAACATGATCATAGAAGGAGGCCATTTTACTCTGGGAGCCCAGAAACCCGCTGCCGATGCTGACCTCCAGTTGAGTGAGATACTCAAATTTGGTTTGGATAAACTGCTGGCCTCTGAGGGGAGCACCATGGATGAAATAGACCTGGAGTCCATACTGGGAGAAACAAAAGATGGCCAGTGGGTCTCTGATGCCTTGCCTG…
>hsa_circ_0013953_junction_seq |chr 1:147275353-147285487|+
AAAGGAAGAGGCTGAACATAAGAAAAAGTGGAGTTGGCATGAACTTAACAGCAG
>hsa_circ_0010030_full_seq |chr 1:15034748-15044159|+
CCATGAAAGCTGATCGGAAGCGCTTAAAGGGCGAGAAGACAGACCTGGTGAGCCAGATGCAGCAGCTGTATGCCACACTGGAGAGCCGCGAGGAGCAGCTCCGAGACTTCATCCGCAACTATGAGCAGCACCGCAAGGAGAGCGAGGATGCGGTCAAAGCGCTGGCCAAGGAGAAGGACCTGCTGGAGCGTGAGAAGTGGGAGCTGCGGCGCCAAGCCAAGGAGGCCACAGACCACGCCACGGCACTGCGCTCCCAGCTGGACCTCAAGGACAACCGGATGAAGGAGCTGGAGGCCGAGCTGGCCATG
>hsa_circ_0010030_junction_seq |chr 1:15034748-15044159|+
AAGGAGCTGGAGGCCGAGCTGGCCATGCCATGAAAGCTGATCGGAAGCGCTTAA
>hsa_circ_0003952_full_seq |chr 1:150492410-150496908|+
GTGTGGCACATTGGTTGACCTTTGCCAGGGCCCCCACCTTCGGCATACTGGACAGATTGGAGGACTGAAGCTGCTATCGAACTCATCATCCTTATGGAGGTCTTCAGGGGCCCCAGAGACACTGCAGAGAGTGTCAGGGATTTCCTTCCCCACAACAGAATTGCTGAGGGTCTGGGAAGCATGGAGGGAGGAAGCAGAATTGCGGGACCACCGGCGCATTGGGAAGGAACAGGAGCTCTTCTTCTTCCATGAACTGAGCCCTGGGAGCTGCTTCTTCCTGCCACGAGGGACAAGGGTGTATAATGCACTAGTGGCGTTTATCAGG
>hsa_circ_0003952_junction_seq |chr 1:150492410-150496908|+
TATAATGCACTAGTGGCGTTTATCAGGGTGTGGCACATTGGTTGACCTTTGCCA
>hsa_circ_0006851_full_seq |chr 1:150929966-150941428|+
GGCAGTGACTAATTGTGAGTCTTTGGTGAAGGACTTCTACTCCAAGCTGGGACTACAATACCGGGACAGTAGCTCTGAGGACGAATCTTCCCGGCCTACAGAAATAATTGAGATTCCTGATGAAGATGATGATGTCCTCAGTATTGATTCAGGTGATGCTGGGAGCAGAACTCCAAAAGACCAGAAGCTCCGTGAAGCTATGGCTGCCTTAAGAAAGTCAGCTCAAGATGTTCAGAAGTTCATGGATGCTGTCAACAAGAAGAGCAGTTCCCAGGATCTGCATAAAG
>hsa_circ_0006851_junction_seq |chr 1:150929966-150941428|+
AGAGCAGTTCCCAGGATCTGCATAAAGGGCAGTGACTAATTGTGAGTCTTTGGT
>hsa_circ_0000128_full_seq |chr 1:151166933-151167414|+
CTTTGCTTGTGCCATCTGCCCCCATCGACCGGTACTGGACACCCTGGCCATGCTGACTGCCCACCGTGCAGGCAAGAAACATCTGTCCAGCTTGCAGCTTTTCTATGGCAAGAAGCAGCCGGGAAAGGAAAGAAAGCAGAATCCAAAACATCAGAATGAATTGAGAAGGGAAGAAACCAAAGCTGAGGCTCCTCTGCTAACTCAGACACGACTTATCACCCAGAGTGCTCTGCACAGAGCTCCCCACTATAACAGTTGCTGCCGCCGGAAGTACAG
>hsa_circ_0000128_junction_seq |chr 1:151166933-151167414|+
TAACAGTTGCTGCCGCCGGAAGTACAGCTTTGCTTGTGCCATCTGCCCCCATCG
>hsa_circ_0002520_full_seq |chr 1:151427822-151442205|-
CATGGCGGACACCGACCTGTTCATGGAATGTGAGGAGGAGGAGTTGGAGCCATGGCAGAAAATCAGTGATGTCATTGAGGACTCTGTAGTTGAAGATTATAATTCAGTGGATAAAACTACCACAGTTTCTGTGAGCCAGCAGCCAGTCTCGGCTCCAGTGCCCATCGCTGCCCATGCTTCTGTTGCTGGGCACCTCTCTACATCCACCACCGTTAGTAGCAGCGGGGCACAGAACAGCGACAGTACAAAGAAGACTCTTGTCACACTAATTGCCAACAACAATGCTGGCAATCCTTTGGTCCAGCAAGGTGGACAGCCACTCATCCTGACCCAGAATCCAGCCCCAGGTCTGGGCACAATGGTTACTCAACCAGTATTGAGGCCTGTTCAGGTCATGCA…
>hsa_circ_0002520_junction_seq |chr 1:151427822-151442205|-
CCAGCGGACCTGAGTCTTCAATGAAAGCATGGCGGACACCGACCTGTTCATGGA
>hsa_circ_0004717_full_seq |chr 1:154251040-154251653|+
ATTTGAAGAACCCAAGTGATTCAGCAGTGCACAGCCCCTTTACAAAGCGCCAGGCTTTTACCCCATCTTCAACCATGATGGAGGTGTTCCTTCAGGAGAAGTCACCTGCAGTGGCTACCTCCACAGCTGCACCTCCACCTCCGTCTTCTCCTCTGCCAAGCAAATCCACATCGGCTCCACAGATGTCGCCTGGATCTTCAGACAACCAGTCCTCTAGCCCTCAGCCGGCTCAGCAGAAACTGAAACAGCAGAAGAAAAAAGCCTCCTTGACTTCTAAGATTCCTGCTCTGGCTGTGGAGATGCCTGGCTCAGCAGATATCTCAGGGCTAAACCTGCAGTTTGGGGCATTGCAGTTTGGGTCAGAGCCTGTCCTTTCTGATTATGAGTCCACCCCCACCA…
>hsa_circ_0004717_junction_seq |chr 1:154251040-154251653|+
AAGTAGCCTGTATACCAGCACGGCCAGATTTGAAGAACCCAAGTGATTCAGCAG
>hsa_circ_0014558_full_seq |chr 1:155346382-155347904|-
AAGTACTATGGGCGTAAATCCCCAGTTGGGAGAGATGTTTGTCGTCTACGAAAGGCCTATTACAATGCCCGGCATGAGGCATCAGCCCAGATTGATGAGATTGTGGGAGAGACAGCAAGTGAGGCAGACAGCAGTGAGACCTCAGTCTCTGAAAAGGAGAATGGGCATGAGAAGGACGACGATGTTATTCGCTGTATCTGTGGCCTCTACAAGGATGAAGGTCTCATGATCCAGTGTGACAAGTGCATGGTATGGCAGCACTGTGATTGTATGGGAGTGAACTCAGATGTGGAGCACTACCTTTGTGAGCAGTGTGACCCAAGGCCTGTGGACAGG
>hsa_circ_0014558_junction_seq |chr 1:155346382-155347904|-
CAGTGTGACCCAAGGCCTGTGGACAGGAAGTACTATGGGCGTAAATCCCCAGTT
>hsa_circ_0007608_full_seq |chr 1:155370503-155370983|-
AATGATCTTTGCTGAGTGTTCCCCCAACACTTGCCCATGTGGCGAGCAATGCTGTAACCAGAGGATACAGAGGCATGAATGGGTGCAATGTCTAGAACGATTTCGAGCTGAGGAAAAAGGTTGGGGAATCAGAACCAAAGAGCCCCTAAAAGCTGGGCAGTTCATCATTGAATACCTAGGGGAGGTCGTCAGTGAACAGGAGTTCAGGAACAGGATGATTGAGCAGTATCATAATCACAGTGACCACTACTGCCTGAACCTGGATAGTGGGATGGTGATTGACAGTTACCGCATGGGAAATGAGGCCCGATTCATCAACCATAGCTGTGACCCAAATTGTGAAATGCAGAAATG
>hsa_circ_0007608_junction_seq |chr 1:155370503-155370983|-
TGACCCAAATTGTGAAATGCAGAAATGAATGATCTTTGCTGAGTGTTCCCCCAA
>hsa_circ_0014577_full_seq |chr 1:155370503-155395553|-
CCCAAAGAGTCGATTGATCCAATTAAAGAAAGAGAAGCTGGAGTATACTCCAGGAGAGCATGAATATGGATTATTTCCAGCGCCCATTCATGTTGGAAAGTATCTAAGACAAAAGAGAATTGACTTCCAGCTTCCTTATGATATCCTTTGGCAGTGGAAACACAATCAGCTATACAAAAAGCCAGATGTCCCACTATATAAGAAAATTCGTTCAAATGTCTACGTTGATGTCAAACCCCTTTCTGGTTACGAAGCTACCACCTGTAACTGTAAGAAGCCAGATGATGACACCAGGAAGGGCTGTGTTGATGACTGCCTCAATAGAATGATCTTTGCTGAGTGTTCCCCCAACACTTGCCCATGTGGCGAGCAATGCTGTAACCAGAGGATACAGAGGCA…
>hsa_circ_0014577_junction_seq |chr 1:155370503-155395553|-
TGACCCAAATTGTGAAATGCAGAAATGCCCAAAGAGTCGATTGATCCAATTAAA
>hsa_circ_0014606_full_seq |chr 1:155676547-155679512|-
TTCCAAGATGAGATGGGATTCTCCAACATGGAAGATGATGGCCCAGAAGAGGAGGAGCGTGTGGCTGAGCCTCAAGCTAACTTTAACACCCCTCAAGCTCTACGCCAGCTTCTGTTACTGATGTAAGGATGCAGAGTCCTGTCAGGAGTTAGGTGTCAAGTGAAGTCTCCTTGTTATGGGGCAGTGCAGCTGTAGGCCAAGCTGTATCTGTTTGGGAAGGGAGAAAAAACAGTAGCTGGCATCCATATCCACTTCTCCGGGTTTGAGGAACTACTGGCCAACCTACTAAATGAACAACATCAGATAGCGAAGGAACTATTTGAACAGCTGAAGATGAAGAAACCTTCAGCCAAACAGCAGAAGGAGGTAGAGAAGGTTAAACCCCAGTGTAAGGAAGTT…
>hsa_circ_0014606_junction_seq |chr 1:155676547-155679512|-
AAGAGACTCCAGCAGCAGATGCAGCAGTTCCAAGATGAGATGGGATTCTCCAAC
>hsa_circ_0014611_full_seq |chr 1:155717005-155726019|+
TTGGACCCTGGGCGTTTTTTACACATGGGGACCCAGGCTCGCCAAAGCATTGCTGCTCACCTAGATAACCAGGTTCCAGTTGAGAGTCCGAGAGCTATTTCCCGCACCAATGAGAATGACCCGGCCAAGCATGGGGATCAGCACGAGGGTCAGCACTACAACATCTCCCCCCAGGATTTGGAGACTGTATTTCCCCATGGCCTTCCTCCTCGCTTTGTGATGCAGGTGAAGACATTCAGTGAAGCTTGCCTGATGGTAAGGAAACCAGCCCTAGAACTTCTGCATTACCTGAAAAACACCAGTTTTGCTTATCCAGCTATACGATATCTTCTGTATGGAGAGAAGGGAACAGGAAAAACCCTAAGTCTTTGCCATGTTATTCATTTCTGTGCAAAACAG…
>hsa_circ_0014611_junction_seq |chr 1:155717005-155726019|+
ACTGGCTGATACTACATATTCCAGATGTTGGACCCTGGGCGTTTTTTACACATG
>hsa_circ_0014613_full_seq |chr 1:155721516-155726019|+
GCCAAGCATGGGGATCAGCACGAGGGTCAGCACTACAACATCTCCCCCCAGGATTTGGAGACTGTATTTCCCCATGGCCTTCCTCCTCGCTTTGTGATGCAGGTGAAGACATTCAGTGAAGCTTGCCTGATGGTAAGGAAACCAGCCCTAGAACTTCTGCATTACCTGAAAAACACCAGTTTTGCTTATCCAGCTATACGATATCTTCTGTATGGAGAGAAGGGAACAGGAAAAACCCTAAGTCTTTGCCATGTTATTCATTTCTGTGCAAAACAGGACTGGCTGATACTACATATTCCAGATG
>hsa_circ_0014613_junction_seq |chr 1:155721516-155726019|+
ACTGGCTGATACTACATATTCCAGATGGCCAAGCATGGGGATCAGCACGAGGGT
>hsa_circ_0000139_full_seq |chr 1:155853275-155853806|-
AATGGAACAAAAGTGGGACTTTTAAAATGTTGCCCTGTAAGAAGAGAAGAACTACAGTGACAGAGTCCCTACAGCATAAAGGCAATCAAGAGGAAAACAACGTAGACCTAGAATCAGCCGTTAAACCAGAATCTGACCAGGTTAAGGACTTGAGTTCGGTGTCACTATCCTGGGATCCAAGTCATGGCAGAGTAGCTGGCTTCGAAGTACAGTCTTTGCAGGATGCAGGAAATCAGCTTGGTATGGAGGATACATCTCTGAGCTCTGGAATGCTCACCCAGAACACAAATGTACCAATTCTAGAAGGTGTTGATGTGGCCATCTCTCAGGGAATCACCCTACCTTCCTTGGAGTCTTTTCACCCCCTTAATATACACATTGGTAAAGGAAAACTCCACG…
>hsa_circ_0000139_junction_seq |chr 1:155853275-155853806|-
CTAGTGAAGAAGTCAAGGAAGAAGGAGAATGGAACAAAAGTGGGACTTTTAAAA
>hsa_circ_0005131_full_seq |chr 1:156324971-156334918|-
ACTATTGCAGATATCATCCGAACATGTTTGGGACCCAAGTCCATGATGAAGATGCTTTTGGACCCAATGGGAGGCATTGTGATGACCAATGATGGCAATGCCATTCTTCGAGAGATTCAAGTCCAGCATCCAGCGGCCAAGTCCATGATCGAAATTAGCCGGACCCAGGATGAAGAGGTTGGAGATGGGACCACATCAGTAATTATTCTTGCAGGGGAAATGCTGTCTGTAGCTGAGCACTTCCTGGAGCAGCAGATGCACCCAACAGTGGTGATCAGTGCTTACCGCAAGGCATTGGATGATATGATCAGCACCCTAAAGAAAATAAG
>hsa_circ_0005131_junction_seq |chr 1:156324971-156334918|-
TATGATCAGCACCCTAAAGAAAATAAGACTATTGCAGATATCATCCGAACATGT
>hsa_circ_0004095_full_seq |chr 1:15649719-15651895|+
CTCAGGTTCAGATTGAAGGAGATTTTTTGCCATGTTCCTTCTCTATACTTGAGGAACAGCCCATGGACATGCTTCTGGGACTGGACATGCTTAAACGGCACCAGTGTTCCATCGACCTGAAGAAAAATGTACTCGTGATCGGCACCACAGGCTCCCAGACCACCTTTCTTCCTGAGGGAGAGCTACCAGAGTGTGCCCGGTTGGCATATGGGGCTGGAAGAGAGGATGTACGGCCAGAGGAGATTGCAGACCAAGAATTAGCAGAAGCCCTTCAAAAATCAGCAGAGGATGCAG
>hsa_circ_0004095_junction_seq |chr 1:15649719-15651895|+
CCCTTCAAAAATCAGCAGAGGATGCAGCTCAGGTTCAGATTGAAGGAGATTTTT
>hsa_circ_0000021_full_seq |chr 1:15717892-15721388|+
GCCGTGCCTGGCTGTACCTGGCCCTCAACGAGAACTCCTTGGAGAGCTACCTGCGGTTGTTCCAGGAGAACCTGGGCCTGCTGCATAAGTACTACGTCAAGAATGCCCTGGTCTGCAGCCACGATCACCTGACGCTCTTCCTGACCTTGGTGTCCGGGCTAGAGTTCATTCGTTTCGAGCTGGATCTGGATGCCCCTTACCTAGACCTGGCCCCCTACATGCCCGACTACTACAAACCTCAGTACCTGCTGGACTTTGAAGACCGCCTTCCCAGCTCGGTCCACGGCTCAGACAGTCTGTCCCTCAACTCTTTCAACTCCGTCACCTCCACCAACCTGGAGTGGGATGACAGTGCGATTGCCCCATCTAGTGAGGATTATGATTTTGGAGATGTGTTTC…
>hsa_circ_0000021_junction_seq |chr 1:15717892-15721388|+
CGTCTGTACCCAGCACAGACTGGGAAGGCCGTGCCTGGCTGTACCTGGCCCTCA
>hsa_circ_0004617_full_seq |chr 1:159918762-159920537|-
CTCCCCGCAGCCACCGCCACCCATTGGAATGGCCAACAGGGGACCTGCATATGGCCTGAGCCGGGAGGTGCAGCAGAAGATTGAGAAACAATATGATGCAGATCTGGAGCAGATCCTGATCCAGTGGATCACCACCCAGTGCCGAAAGGATGTGGGCCGGCCCCAGCCTGGACGCGAGAACTTCCAGAACTGGCTCAAGGATGGCACGGTGCTATGTGAGCTCATTAATGCACTGTACCCCGAGGGGCAGGCCCCAGTAAAGAAGATCCAGGCCTCCACCATGGCCTTCAAGCAGATGGAGCAGATCTCTCAGTTCCTGCAAGCAGCTGAGCGCTATGGCATTAACACCACTGACATCTTCCAAACTGTGGACCTCTGGGAAGGAAAGAACATGGCCTG…
>hsa_circ_0004617_junction_seq |chr 1:159918762-159920537|-
GGCCTTGCCCCTGCCCTCCCACGAATGCTCCCCGCAGCCACCGCCACCCATTGG
>hsa_circ_0008661_full_seq |chr 1:160323430-160332557|-
TGTGTTAACAGGGCACAACCATTATGTGATGTGTGCTCAGTTCCACCCCACAGAAGACTTGGTAGTATCAGCCAGCCTGGACCAGACTGTGCGCGTTTGGGATATTTCTGGTCTGAGGAAAAAAAACCTGTCCCCTGGTGCGGTGGAATCGGATGTGAGAGGAATAACTGGGGTTGATCTATTTGGAACTACAGATGCAGTGGTGAAGCATGTACTAGAGGGTCACGATCGTGGAGTAAACTGGGCTGCCTTCCACCCCACTATGCCCCTTATTGTATCTGGGGCAGATGATCGTCAAGTGAAGATCTGGCGCATGAATG
>hsa_circ_0008661_junction_seq |chr 1:160323430-160332557|-
GTCAAGTGAAGATCTGGCGCATGAATGTGTGTTAACAGGGCACAACCATTATGT
>hsa_circ_0005240_full_seq |chr 1:16137852-16138430|-
CCTGCTCGCCTGGATTTTTTAAGTTTGAGGCATCTGAGAGCCCCTGCTTGGAGTGCCCTGAGCACACGCTGCCATCCCCTGAGGGTGCCACCTCCTGCGAGTGTGAGGAAGGCTTCTTCCGGGCACCTCAGGACCCAGCGTCGATGCCTTGCACACGACCCCCCTCCGCCCCACACTACCTCACAGCCGTGGGCATGGGTGCCAAGGTGGAGCTGCGCTGGACGCCCCCTCAGGACAGCGGGGGCCGCGAGGACATTGTCTACAGCGTCACCTGCGAACAGTGCTGGCCCGAGTCTGGGGAATGCGGGCCGTGTGAGGCCAGTGTGCGCTACTCGGAGCCTCCTCACGGACTGACCCGCACCAGTGTGACAGTGAGCGACCTGGAGCCCCACATGAACT…
>hsa_circ_0005240_junction_seq |chr 1:16137852-16138430|-
CTGCCAGTGTCAGCATCAACCAGACAGCCTGCTCGCCTGGATTTTTTAAGTTTG
>hsa_circ_0003039_full_seq |chr 1:161778243-161784096|+
ATTCTGCTCTCTTTGCTGAACTCGGTTATTTCACAGACACTGATGAGCTGCAATTGGAAGCAGCAAATGAGACGTATGAAAACAATTTTGATAATCTTGATTTTGATTTGGATTTGATGCCTTGGGAGTCAGACATTTGGGACATCAACAACCAAATCTGTACAGTTAAAGATATTAAGGCAGAACCTCAGCCACTTTCTCCAGCCTCCTCAAGTTATTCAGTCTCGTCTCCTCGGTCAGTGGACTCTTATTCTTCAACTCAGCATGTTCCT
>hsa_circ_0003039_junction_seq |chr 1:161778243-161784096|+
TCTTATTCTTCAACTCAGCATGTTCCTATTCTGCTCTCTTTGCTGAACTCGGTT
>hsa_circ_0006758_full_seq |chr 1:165890203-165891322|+
TCTTCCGTGTGTGCTAAGATCGTGCAGCTCCTGGGGCAGAATGAGGTGGACTATCGCCAGAAGCAGGTGGTCATCCTGAGCCAGGATAGCTTCTACCGTGTCCTTACCTCGGAGCAGAAGGCCAAAGCCCTGAAGGGCCAGTTCAACTTTGACCACCCGGATGCCTTTGACAATGAACTCATTCTCAAAACACTCAAAGAAATCACTGAAGGGAAAACAGTCCAGATCCCCGTGTATGACTTTGTCTCCCATTCCCG
>hsa_circ_0006758_junction_seq |chr 1:165890203-165891322|+
CGTGTATGACTTTGTCTCCCATTCCCGTCTTCCGTGTGTGCTAAGATCGTGCAG
>hsa_circ_0008054_full_seq |chr 1:165890203-165896332|+
TCTTCCGTGTGTGCTAAGATCGTGCAGCTCCTGGGGCAGAATGAGGTGGACTATCGCCAGAAGCAGGTGGTCATCCTGAGCCAGGATAGCTTCTACCGTGTCCTTACCTCGGAGCAGAAGGCCAAAGCCCTGAAGGGCCAGTTCAACTTTGACCACCCGGATGCCTTTGACAATGAACTCATTCTCAAAACACTCAAAGAAATCACTGAAGGGAAAACAGTCCAGATCCCCGTGTATGACTTTGTCTCCCATTCCCGGAAGGAGGAGACAGTTACTGTCTATCCCGCAGACGTGGTGCTCTTTGAAGGGATCCTGGCCTTCTACTCCCAGGAGGTACGAGACCTGTTCCAGATGAAGCTTTTTGTGGATACAGATGCGGACACCCGGCTCTCACGCAGAG
>hsa_circ_0008054_junction_seq |chr 1:165890203-165896332|+
ATGCGGACACCCGGCTCTCACGCAGAGTCTTCCGTGTGTGCTAAGATCGTGCAG
>hsa_circ_0006454_full_seq |chr 1:1669663-1670151|-
TTTGCAAAATGTTTTTTCAAAAAAGCTGCTCAGCGGGGACAAATACAGGTTCTCGGCCCCGGAGCTGCAGTTCTACACCAGCGCCGCTGCGGTGGCCATGCTCGTCCCGGCCCGGGTTTTCTTTACG
>hsa_circ_0006454_junction_seq |chr 1:1669663-1670151|-
CTCGTCCCGGCCCGGGTTTTCTTTACGTTTGCAAAATGTTTTTTCAAAAAAGCT
>hsa_circ_0000006_full_seq |chr 1:1669663-1734835|-
GACGTCCCAGTGATCGGGAGGAGCGGGAAGAGCTTCAGCTACAACCAGGACGTGGTGCTGCTGCTTCTGACAGACGGAGTCCTGTTCCACCTTCAGAGCGTCACGGCGTACGCCCTCATGGGGAAAATCTCCCCGGTGACTTTCAGGTGAGCAGAGGAACTTCCCAAGAGTTGAGTGTGTCCAGGTTGTTTACAAAGGAGACCAGAAATCTAGGTATTTTTATAAGGGACACATGTGATTCTCTTCCACGGGGATGACTGTGGCTATGCAGTGTAATTACTAGGCTATTTTATACCCATGCTGTTTGAAATGCAAACGATAGGCCGGGCCCAGTGGCTCATGCCTGTAATCCCAGCACTTGAGAGGACAAGGCAAGTGGATCACTTGAGGTCAGTAGTT…
CAGAACCCAGGCTTCTGGGGCTACCCCAGGTGCTGCTCCACGTGCTGCCCCTGTCACTGGGGCCTCCTCTTATCCCACTTTCCCAGGGGCCACCTTAGCAAAGCCCGTCCCGTCCTGTGCTGTACCTGTGGTCCGCTGTGCGGGGAAGCAGGGGTGCCCAGCCCCGAGGACGCCCAGCTCTCGGTGGACCAGGGGCTGGGGTGTCCACCTGCCCAGACTGGCTGCCCGCTGCCCTCCCAAGAATGAGCGAGGAGCCATCAGAGAGAAAGTGCTTTATCAGCCGGGCTCAGCCCCGCACACGGACTCGCCAGGAGTAGGTGGTCAGCACGCGCTGCTGGCGGCGCACCACGCAGGTGTAGGTGCCCTCATTGACGGCGTTGGCGATGATGCTCAGGTGCG…
>hsa_circ_0000006_junction_seq |chr 1:1669663-1734835|-
CTCGTCCCGGCCCGGGTTTTCTTTACGGACGTCCCAGTGATCGGGAGGAGCGGG
>hsa_circ_0000153_full_seq |chr 1:167765582-167776166|+
TGACAGCTGGAGTATCAGCCTTGGAAGTATATACGCCAAAAGAAATCTTCGTGGCAAATGGTACACAAGGGAAGCTGACCTGCAAGTTCAAGTCTACTAGTACGACTGGCGGGTTGACCTCAGTCTCCTGGAGCTTCCAGCCAGAGGGGGCCGACACTACTGTGTCGTTTTTCCACTACTCCCAAGGGCAAGTGTACCTTGGGAATTATCCACCATTTAAAGACAGAATCAGCTGGGCTGGAGACCTTGACAAGAAAGATGCATCAATCAACATAGAAAATATGCAGTTTATACACAATGGCACCTATATCTGTGATGTCAAAAACCCTCCTGACATCGTTGTCCAGCCTGGACACATTAGGCTCTATGTCGTAGAAAAAGAGAATTTGCCTGTGTTTC…
>hsa_circ_0000153_junction_seq |chr 1:167765582-167776166|+
AAGAGTCTGCCTTCTGGATCTCACCAGTGACAGCTGGAGTATCAGCCTTGGAAG
>hsa_circ_0015136_full_seq |chr 1:168104476-168104894|-
TCGTCCAGCATGCTCTGCCCACCCCACGCCGAGGTGCACTGACCATGAGCCTCAACTCCTCCCTCAGCTGCAGGAAGGAGCTGAGTAATCTCACTGAGGAGGAGGGTGGCGAAGGGGGCGTCATCATCACCCAGTTCATCGCCATCATTGTCATCACCATTTTTGTCTGCCTGGGAAACCTGGTCATCGTGGTCACCTTGTACAAGAAGTCCTACCTCCTCACCCTCAGCAACAAGTTCGTCTTCAGCCTGACTCTGTCCAACTTCCTGCTGTCCGTGTTGGTGCTGCCTTTTGTGGTGACGAGCTCCATCCGCAGGGAATGGATCTTTGGTGTAGTGTGGTGCAACTTCTCTGCCCTCCTCTACCTGCTGATCAGCTCTGCCAGCATGCTAACCCTCG…
>hsa_circ_0015136_junction_seq |chr 1:168104476-168104894|-
AACCCTCGGGGTCATTGCCATCGACCGTCGTCCAGCATGCTCTGCCCACCCCAC
>hsa_circ_0003644_full_seq |chr 1:171523220-171527844|+
AGGCCTTCGAGGAAGAGGCCCACCTCCTTCATGGGCCTCTGAGCCTGAACGCCCATCCATTCTTAGTGCATCAGAACTGAAGGAGCTTGATAAATTTGATAACCTAGATGCTGAAGCTGATGAAGGTTGGGCAGGTGCTCAGATGGAAGTAGATTATACAGAGCAACTGAATTTCAGTGATGATGATGAACAAGGAAGTAACAGTCCTAAAGAGAATAACAGTGAGGATCAAGGTTCAAAAGCCTCTGAAAACAACGAAAACAAAAAAGAAACAGATGAAGTTTCCAACACTAAATCATCTTCCCAAATACCTGCCCAACCATCAGTAGCAAAAGTTCCCTATGGGAAAGGACCTTCATTTAATCAGGAACGTGGAACATCTTCACATCTGCCACCACC…
>hsa_circ_0003644_junction_seq |chr 1:171523220-171527844|+
CCACCTCCAAAGTTGCTTGCACAGCAGAGGCCTTCGAGGAAGAGGCCCACCTCC
>hsa_circ_0003644_full_seq |chr 1:171523220-171527844|+
AGGCCTTCGAGGAAGAGGCCCACCTCCTTCATGGGCCTCTGAGCCTGAACGCCCATCCATTCTTAGTGCATCAGAACTGAAGGAGCTTGATAAATTTGATAACCTAGATGCTGAAGCTGATGAAGGTTGGGCAGGTGCTCAGATGGAAGTAGATTATACAGAGCAACTGAATTTCAGTGATGATGATGAACAAGGAAGTAACAGTCCTAAAGAGAATAACAGTGAGGATCAAGGTTCAAAAGCCTCTGAAAACAACGAAAACAAAAAAGAAACAGATGAAGTTTCCAACACTAAATCATCTTCCCAAATACCTGCCCAACCATCAGTAGCAAAAGTTCCCTATGGGAAAGGACCTTCATTTAATCAGGAACGTGGAACATCTTCACATCTGCCACCACC…
>hsa_circ_0003644_junction_seq |chr 1:171523220-171527844|+
CCACCTCCAAAGTTGCTTGCACAGCAGAGGCCTTCGAGGAAGAGGCCCACCTCC
>hsa_circ_0005230_full_seq |chr 1:172140479-172144437|-
GTTTTGCACACTAGGGACCAAGAAGCCCTCGGGGACACTGCTGAGAAAAGACTGCCGAAGGGAAGACCAGCGGGTAAGGCCTTCTTGACTGCTCACCTGGTCTGTGACCAAGGGAACCTAGGTGGGGAGCCCATGATTTGTGTTAACATGCAAGGGAAACAGAGGTACATGTGTGATGGGTAGAGATGTATTTAATTTTAAAAGAGCAAAAGTGTGTGGTATATAGCGATTTACTGTTTTTTTTTTTTTTATTTCTGAAGATTGATAATTCAAGTGTTTTCTTAAAGGTTTTCCCACTTCAAAATGAAATATGAAAAAACTCATTCCAGACACTTAAGAATAGTTTAATGAGGCTACTTTTGAATTGTTTAATAATAATTCAAAGATTTAAAAACTTAT…
>hsa_circ_0005230_junction_seq |chr 1:172140479-172144437|-
TTTTTAATTTCCACCAATATACTCTTTGTTTTGCACACTAGGGACCAAGAAGCC
>hsa_circ_0000160_full_seq |chr 1:172551511-172557794|+
GCTTCCCAGCTGGCGTGTATGTTGTAAAGAGAGTTCTTCAGCTTCAGCGTCATCATATTACTCTCAAGATGACAACTGCGCACTAGAAAATGAAGATGTACAATTCCAGAAAAAGGATGAAAGAGAGGGACCTATCAATGCCGAATCATTGGGAAAATCAGGTTCAAATTTACCTATTTCTCCAAAAGAACATAAATTAAAAGATGATTCTATTGTGGATGTACAAAATACAGAGTCAAAAAAGTTAAGTCCACCGGTGGTGGAGACACTCCCTACAGTTGATTTGCATGAAGAGTCTTCCAATGCAGTTGTGGACAGTGAAACTGTTGAAAATATTTCCAGCTCATCTACCTCAGAAATCACTCCAATCTCAAAGCTTGATGAAATAGAAAAATCTGG…
>hsa_circ_0000160_junction_seq |chr 1:172551511-172557794|+
AATGCTTCAGATAATTTAAAAAATGAGGCTTCCCAGCTGGCGTGTATGTTGTAA
>hsa_circ_0005340_full_seq |chr 1:173838189-173840973|+
ATATTTTCAGGTTGCCCGATGTTATCGAGATGAAGGTTCAAGACCAGACAGACAGCCTGAGTTTACTCAGATTGACATAGAGATGTCATTTGTAGACCAGACTGGGATCCAGAGTTTAATTGAGGGTTTGCTCCAGTATTCCTGGCCCAATGACAAAGATCCTGTGGTTGTTCCTTTTCCTACTATGACTTTTGCTGAGGTGCTGGCCACCTATGGAACTGATAAACCTGACACTCGCTTTGGAATGAAGATTATAGATATCAGTGATGTGTTTAGAAACACAGAGATTGGATTTCTTCAAGATGCACTTAGTAAGCCCCATGGAACTGTGAAAGCCATATGTATCCCTGAAGGAGCA
>hsa_circ_0005340_junction_seq |chr 1:173838189-173840973|+
AAAGCCATATGTATCCCTGAAGGAGCAATATTTTCAGGTTGCCCGATGTTATCG
>hsa_circ_0004927_full_seq |chr 1:173992754-173993135|-
GTTATATTTCACACTATGTGCTGACTGTATCTACAGAAGATATTTAAAAAAAAAAAAGATAAACTTTTTTTCAAAGATTTTGATTCCAGTGGAATCTTTGCTTTAGATTTGTGTGTGTGTTTGTGTTCGTGAATTGTAACTCCAGAAGCAATGCCTGTACAAGCTCCACAATGGACGGATTTCCTCTCCTGCCCAATTTGCACTCAGACTTTCGACGAAACAATTCGAAAGCCCATCAGTTTGGGTTGTGGCCATACTGTCTGCAAGATGTGCCTGAATAAACTCCACCGCAAGGCTTGCCCATTTGACCAGACCACTATCAATACAGACATTGAGCTCCTCCCTGTGAACTCAGCATTGCTGCAGCTCGTGGGTGCTCAG
>hsa_circ_0004927_junction_seq |chr 1:173992754-173993135|-
GCATTGCTGCAGCTCGTGGGTGCTCAGGTTATATTTCACACTATGTGCTGACTG
>hsa_circ_0005814_full_seq |chr 1:17602126-17607977|+
GGTGCCAGCCTGGGTGAGCAATGGGGATGCAGCGGACGCAGCCTTCTCCGGGGCCCGGCACTCCAGCTGGAAGCGGAAGAGTTCCCGTCGCATTGACCGGTTCACTTTCCCCGCCCTGGAAGAGGATGTGATTTATGACGACGTCCCCTGCGAGAGCCCAGATGCGCATCAGCCCGGGGCAGAGAGGAACCTGCTCTACGAGGATGCGCACCGGGCTGGGGCCCCTCGGCAGGCGGAGGACCTAGGCTGGAGCTCCAGTGAGTTCGAGAGCTACAGCGAGGACTCGGGGGAGGAGGCCAAGCCGGAGGTCGAGGTCGAGCCCGCCAAGCACCGAGTGTCCTTCCAGCCCAAG
>hsa_circ_0005814_junction_seq |chr 1:17602126-17607977|+
AAGCACCGAGTGTCCTTCCAGCCCAAGGGTGCCAGCCTGGGTGAGCAATGGGGA
>hsa_circ_0005357_full_seq |chr 1:176043185-176046324|-
TATTGAATTTGACCGGGATTGTGACTATTTTGCGATTGCTGGAGTTACAAAGAAGATTAAAGTCTATGAATATGACACTGTCATCCAGGATGCAGTGGATATTCATTACCCTGAGAATGAAATGACCTGCAATTCGAAAATCAGCTGTATCAGTTGGAGTAGTTACCATAAGAACCTGTTAGCTAGCAGTGATTATGAAGGCACTGTTATTTTATGGGATGGATTCACAGGACAGAGGTCAAAGGTCTATCAGGAGCATGAGAAGAGGTGTTGGAGTGTTGACTTTAATTTGATGGATCCTAAACTCTTGGCTTCAGGTTCTGATGATGCAAAAG
>hsa_circ_0005357_junction_seq |chr 1:176043185-176046324|-
TGGCTTCAGGTTCTGATGATGCAAAAGTATTGAATTTGACCGGGATTGTGACTA
>hsa_circ_0006126_full_seq |chr 1:178123047-178125501|+
TTTTTCAGATCATCTATCTAAAAATCACCTGGAATGCTTGTTAAAAATTCGGATCCTTGGACCCTTCCTTCACCCATCTCTCACCAATCAGAATATCTGGGAGCTGCCTAGGAATTGCATTTAACAGGCACCCAGGTAATTTGGATATACATTAAAAGTCGAGATCTCCTGACATAGAACATTCAACATGTTATACGTATTGCTCACCTGTTTAAGATGATTAAATTATGAGATCTTTGAAGGCTGAGAGAGAACGAGGGTATCTGTTTTCAATTTATGAATTGAATGAATTTTTGGAGTTTTAAAAGCTAACACATAATTATAGCATTCATTTCATTTATTAGTTTCTCCTGAGGACGAAACTTGGCCTTGAATTTTATAATTCAGGGCTTTGAACAT…
>hsa_circ_0006126_junction_seq |chr 1:178123047-178125501|+
GAAATGTGGTGCCGGCATCTGCTTCTGTTTTTCAGATCATCTATCTAAAAATCA
>hsa_circ_0002061_full_seq |chr 1:178123055-178125501|+
ATCATCTATCTAAAAATCACCTGGAATGCTTGTTAAAAATTCGGATCCTTGGACCCTTCCTTCACCCATCTCTCACCAATCAGAATATCTGGGAGCTGCCTAGGAATTGCATTTAACAGGCACCCAGGTAATTTGGATATACATTAAAAGTCGAGATCTCCTGACATAGAACATTCAACATGTTATACGTATTGCTCACCTGTTTAAGATGATTAAATTATGAGATCTTTGAAGGCTGAGAGAGAACGAGGGTATCTGTTTTCAATTTATGAATTGAATGAATTTTTGGAGTTTTAAAAGCTAACACATAATTATAGCATTCATTTCATTTATTAGTTTCTCCTGAGGACGAAACTTGGCCTTGAATTTTATAATTCAGGGCTTTGAACATCTAATTTT…
>hsa_circ_0002061_junction_seq |chr 1:178123055-178125501|+
GAAATGTGGTGCCGGCATCTGCTTCTGATCATCTATCTAAAAATCACCTGGAAT
>hsa_circ_0002846_full_seq |chr 1:178283563-178300118|+
ATGTGAAAGGACCACCCACCCACCGTCTGTCTTGTGGTCAGTCACCCTACACCGAGACAACAACGTGGGAGCGGAAGTATTGCATCCTCACAGACAGCCAGTTGGTATTGCTCAACAAGGAGAAGGAGATACCTGTGGAAGGGGGACAGGAGCAGCAGACAGATTCCACCAAAGGGCGATGCCTGAGGAGAACTGTCAGTGTCCCTTCCGAGGGTCAGTTTCCCGAGTACCCACCAGAGGGCGCCACTAAACTGG
>hsa_circ_0002846_junction_seq |chr 1:178283563-178300118|+
ACCCACCAGAGGGCGCCACTAAACTGGATGTGAAAGGACCACCCACCCACCGTC
>hsa_circ_0008653_full_seq |chr 1:179063926-179064496|+
GAAACAATACTTGTTTTTATGGGAAGTGCTATTACTGCCGAGAAACAGAACCAGCTTGTGCTGATGGAGACATAATGGAGGGATCTGTCACACTTTGGCTTCCAGATGTGTGGCCTCTGCAGAAGCACCGTCACCCATGGGGCAGGACTTACCGAGAAGGCAAATTGGCCAGGTGGGAGTATGATGAGAGCTACTGTGATGCTGTGAAGAAAACGTCCCCTTATGACTCTGGCCCGCGCCTCTTGGACATCATTGACACAGCTGTCTTTGATTACCTGATTGGCAATGCTGACCGCCATCACTATGAGAGCTTTCAAGATGATGAAGGCGCTAGTATGCTCATCCTTCTTGATAATGCCAAAAG
>hsa_circ_0008653_junction_seq |chr 1:179063926-179064496|+
GCTCATCCTTCTTGATAATGCCAAAAGGAAACAATACTTGTTTTTATGGGAAGT
>hsa_circ_0015427_full_seq |chr 1:179117331-179118764|-
GTGTGTGTACTTTGGAGCCACCATTTTACATTGTGACTGAATACATGCCATACGGGAATTTGCTGGATTACCTCCGAGAATGCAACCGAGAAGAGGTGACTGCAGTTGTGCTGCTCTACATGGCCACTCAGATTTCTTCTGCAATGGAGTACTTAGAGAAGAAGAATTTCATCCATAGAGATCTTGCAGCTCGTAACTGCCTAGTGGGAGAAAACCATGTGGTAAAAGTGGCTGACTTTGGCTTAAGTAGATTGATGACTGGAGACACTTATACTGCTCATGCTGGAGCCAAATTTCCTATTAAGTGGACAGCACCAGAGAGTCTTGCCTACAATACCTTCTCAATTAAATCTGACGTCTGGG
>hsa_circ_0015427_junction_seq |chr 1:179117331-179118764|-
CCTTCTCAATTAAATCTGACGTCTGGGGTGTGTGTACTTTGGAGCCACCATTTT
>hsa_circ_0015430_full_seq |chr 1:179120189-179121867|-
GTGTATGTGACTGCTGAGAGCCGCTTCAGCACCTTGGCAGAGCTTGTACACCATCACTCCACAGTGGCTGATGGGCTGGTGACAACATTACACTACCCAGCACCCAAGTGTAATAAGCCTACAGTCTATGGTGTGTCCCCCATCCACGACAAATGGGAAATGGAGCGAACAGATATTACCATGAAGCACAAACTTGGGGGCGGTCAGTATGGAGAGGTTTACGTTGGCGTCTGGAAGAAATACAGCCTTACAGTTGCTGTGAAAACATTGAAGGAAGATACCATGGAGGTAGAAGAATTCCTGAAAGAAGCTGCAGTAATGAAGGAAATCAAGCATCCTAATCTGGTACAACTTTTAG
>hsa_circ_0015430_junction_seq |chr 1:179120189-179121867|-
AGCATCCTAATCTGGTACAACTTTTAGGTGTATGTGACTGCTGAGAGCCGCTTC
>hsa_circ_0015454_full_seq |chr 1:179347599-179350431|+
GTGTGCTGATTCTCTTCCTTACTTTTTTTGCCTTTTTGCACTGCTGGCTCAATGCCTTTGCTGAGATGTTACGCTTTGGTGACAGGATGTTCTATAAGGATTGGTGGAACTCCACGTCATACTCCAACTATTATAGAACCTGGAATGTGGTGGTCCATGACTGGCTATATTACTATGCTTACAAGGACTTTCTCTGGTTTTTCTCCAAGAGATTCAAATCTGCTGCCATGTTAGCTGTCTTTGCTGTATCTGCTGTAGTACACGAATATGCCTTGGCTGTTTGCTTGAGCTTTTTCTATCCCGTGCTCTTCGTGCTCTTCATGTTCTTTGGAA
>hsa_circ_0015454_junction_seq |chr 1:179347599-179350431|+
TCTTCGTGCTCTTCATGTTCTTTGGAAGTGTGCTGATTCTCTTCCTTACTTTTT
>hsa_circ_0003942_full_seq |chr 1:180003173-180006567|+
GTTTCAACCCTTCAGAGACCAAGATTCGAACACCTGATGGGAAAGTGTGGCAGGAGGCTGAGTTTCAAAACATGAGTAGAGAACTGTATCGAGATTTAGCACTTCACTTTGCAGATGATATTTCTATAAAGGAGAAACCTGCTGAAAAAAGTAAAGAGAAGAAAGTAGTCAAGCCAGTACGAAAAGTCCAAAAAGTAGCACAGTTATCAAGTACAGAATGCAGAACAG
>hsa_circ_0003942_junction_seq |chr 1:180003173-180006567|+
AGTTATCAAGTACAGAATGCAGAACAGGTTTCAACCCTTCAGAGACCAAGATTC
>hsa_circ_0009175_full_seq |chr 1:180397515-180413471|-
GGAAGAAGACAAAAATATATTTGATTACTGCAGGGAAAACAACATTGACCATATAACCAAAGCCATCAAATCGAAAAATGTGGATGTGAATGTGAAAGATGAAGAGGGTAGGGCTCTACTTCACTGGGCCTGTGATCGAGGACATAAGGAACTAGTCACAGTGTTGCTGCAACATAGAGCTGACATTAACTGTCAG
>hsa_circ_0009175_junction_seq |chr 1:180397515-180413471|-
CAACATAGAGCTGACATTAACTGTCAGGGAAGAAGACAAAAATATATTTGATTA
>hsa_circ_0009353_full_seq |chr 1:1804418-1817875|-
GACGCCAGGAAAGCATGTGCAGATGCAACTCTCTCTCAGATCACAAACAACATCGACCCAGTGGGAAGAATCCAAATGCGCACGAGGAGGACACTGCGGGGGCACCTGGCCAAGATCTACGCCATGCACTGGGGCACAGACTCCAGGCTTCTCGTCAGTGCCTCGCAGGATGGTAAACTTATCATCTGGGACAGCTACACCACCAACAAGGTCCACGCCATCCCTCTGCGCTCCTCCTGGGTCATGACCTGTGCATATGCCCCTTCTGGGAACTATGTGGCCTGCGGTGGCCTGGATAACATTTGCTCCATTTACAATCTGAAAACTCGTGAGGGGAACGTGCGCGTGAGTCGTGAGCTGGCAGGACACACAG
>hsa_circ_0009353_junction_seq |chr 1:1804418-1817875|-
TGAGTCGTGAGCTGGCAGGACACACAGGACGCCAGGAAAGCATGTGCAGATGCA
>hsa_circ_0006869_full_seq |chr 1:1804418-1825499|-
ATCTCACATTCTTGAAGGTGGCATTGAAGAGCACTAAGATCGGAAGATGAGTGAGCTTGACCAGTTACGGCAGGAGGCCGAGCAACTTAAGAACCAGATTCGAGACGCCAGGAAAGCATGTGCAGATGCAACTCTCTCTCAGATCACAAACAACATCGACCCAGTGGGAAGAATCCAAATGCGCACGAGGAGGACACTGCGGGGGCACCTGGCCAAGATCTACGCCATGCACTGGGGCACAGACTCCAGGCTTCTCGTCAGTGCCTCGCAGGATGGTAAACTTATCATCTGGGACAGCTACACCACCAACAAGGTCCACGCCATCCCTCTGCGCTCCTCCTGGGTCATGACCTGTGCATATGCCCCTTCTGGGAACTATGTGGCCTGCGGTGGCCTGGA…
>hsa_circ_0006869_junction_seq |chr 1:1804418-1825499|-
TGAGTCGTGAGCTGGCAGGACACACAGATCTCACATTCTTGAAGGTGGCATTGA
>hsa_circ_0008702_full_seq |chr 1:1815755-1839238|-
ACAAATTTACATGTATTGGAGACCAGACCAGAAGCCCTTCTGAATTAAGATCTCACATTCTTGAAGGTGGCATTGAAGAGCACTAAGATCGGAAGATGAGTGAGCTTGACCAGTTACGGCAGGAGGCCGAGCAACTTAAGAACCAGATTCGAGACGCCAGGAAAGCATGTGCAGATGCAACTCTCTCTCAGATCACAAACAACATCGACCCAGTGGGAAGAATCCAAATGCGCACGAGGAGGACACTGCGGGGGCACCTGGCCAAGATCTACGCCATGCACTGGGGCACAGACTCCAG
>hsa_circ_0008702_junction_seq |chr 1:1815755-1839238|-
CGCCATGCACTGGGGCACAGACTCCAGACAAATTTACATGTATTGGAGACCAGA
>hsa_circ_0015548_full_seq |chr 1:182842544-182843434|+
ATCTGAAGAAGACACTTGAATCATGGGTGACGTTAAAAATTTTCTGTATGCCTGGTGTGGCAAAAGGAAGATGACCCCATCCTATGAAATTAGAGCAGTGGGGAACAAAAACAGGCAGAAATTCATGTGTGAGGTTCAGGTGGAAGGTTATAATTACACTGGCATGGGAAATTCCACCAATAAAAAAGATGCACAAAGCAATGCTGCCAGAGACTTTGTTAACTATTTGGTTCGAATAAATGAAATAAAGAGTGAAGAAGTTCCAGCTTTTGGG
>hsa_circ_0015548_junction_seq |chr 1:182842544-182843434|+
AAGAGTGAAGAAGTTCCAGCTTTTGGGATCTGAAGAAGACACTTGAATCATGGG
>hsa_circ_0004573_full_seq |chr 1:183114530-183115637|+
CCTGTGATTGCAATGGTCGATCCCAGGAATGCTACTTCGACCCTGAACTCTATCGTTCCACTGGCCATGGGGGCCACTGTACCAACTGCCAGGATAACACAGATGGCGCCCACTGTGAGAGGTGCCGAGAGAACTTCTTCCGCCTTGGCAACAATGAAGCCTGCTCTTCATGCCACTGTAGTCCTGTGGGCTCTCTAAGCACACAGTGTGATAGTTACGGCAGATGCAGCTGTAAGCCAGGAGTGATGGGGGACAAATGTGACCGTTGCCAGCCTGGATTCCATTCTCTCACTGAAGCAGGATGCAG
>hsa_circ_0004573_junction_seq |chr 1:183114530-183115637|+
CCATTCTCTCACTGAAGCAGGATGCAGCCTGTGATTGCAATGGTCGATCCCAGG
>hsa_circ_0006065_full_seq |chr 1:19192187-19192540|-
CTCGAAATCTATGACATGATTGGACAAGCAATCAGCAGTTCTCGCCGGGCTGGTGGTGAGCACTATCAGAATTTCCAATTGCTGGGTGCTTGGTGCTTGTTAAACAGCCTTTTCCTCATACTGAACCTCAGTCCTACTGCGTTGGCTGATAAGGGGAAAGAGAAGGACCCACTGGCTGCCCTCCGAGTCAGAGACATCCTTTCTCGTACTAAAGAGGGAGTGGGCTCCCCTAAACTGGGGCCTGGAAAAGG
>hsa_circ_0006065_junction_seq |chr 1:19192187-19192540|-
CTCCCCTAAACTGGGGCCTGGAAAAGGCTCGAAATCTATGACATGATTGGACAA
>hsa_circ_0010410_full_seq |chr 1:19737371-19787117|-
GGCAATTTGCATATTTCTCCAAAGAACCATCCAGAACCTGAGCAGCCTGTCTTCAGACAGAGAGAGGCCCACGGCTGTTTCTTGAAATCTGGCGCTGGGAATGGCCATGTGGAACAGGCCATGCCAGAGGCTGCCTCAGCAGCCTCTGGTAGCTGAGCCCACTGCAGAGGGGGAGCCACACCTGCCCACGGGCCGGGAGCTGACTGAGGCCAACCGCTTCGCCTATGCTGCCCTCTGTGGCATCTCCCTGTCCCAGTTATTTCCTGAACCCGAACACAGCTCCTTCTGCACAGAGTTCATGGCAGGCCTGGTGCAGTGGCTGGAGTTGTCTGAAGCTGTCTTGCCAACCATGACTGCTTTTGCGAGCGGCCTGGGAGGTGAAGGAGCAGATGTGTTTGT…
>hsa_circ_0010410_junction_seq |chr 1:19737371-19787117|-
GTCTGCAGGAGATGGCTCAAGAGAAAGGGCAATTTGCATATTTCTCCAAAGAAC
>hsa_circ_0005068_full_seq |chr 1:19755633-19787117|-
GGCAATTTGCATATTTCTCCAAAGAACCATCCAGAACCTGAGCAGCCTGTCTTCAGACAGAGAGAGGCCCACGGCTGTTTCTTGAAATCTGGCGCTGGGAATGGCCATGTGGAACAGGCCATGCCAGAGGCTGCCTCAGCAGCCTCTGGTAGCTGAGCCCACTGCAGAGGGGGAGCCACACCTGCCCACGGGCCGGGAGCTGACTGAGGCCAACCGCTTCGCCTATGCTGCCCTCTGTGGCATCTCCCTGTCCCAGTTATTTCCTGAACCCGAACACAGCTCCTTCTGCACAGAGTTCATGGCAGGCCTGGTGCAGTGGCTGGAGTTGTCTGAAGCTGTCTTGCCAACCATGACTGCTTTTGCGAGCGGCCTGGGAGGTGAAGGAGCAGATGTGTTTGT…
>hsa_circ_0005068_junction_seq |chr 1:19755633-19787117|-
GAAGGAAATCAAAGAAGAGGAATCTGAGGCAATTTGCATATTTCTCCAAAGAAC
>hsa_circ_0006267_full_seq |chr 1:198277960-198297240|+
CATTTTAAGAAGCAAAAGAGGCTAATTCCTGAAAGAACTGTTTGGAAGTATTTTGTTCAGCTTTGCAGTGCATTGGAACACATGCATTCTCGAAGAGTCATGCATAGAGATATAAAACCAGCTAATGTGTTCATTACAGCCACTGGGGTGGTAAAACTTGGAGATCTTGGGCTTGGCCGGTTTTTCAGCTCAAAAACCACAGCTGCACATTCTTTAGTTGGTACGCCTTATTACATGTCTCCAGAGAGAATACATGAAAATGGATACAACTTCAAATCTGACATCTGGTCTCTTGGCTGTCTACTATATGAGATGGCTGCATTACAAAGTCCTTTCTATGGTGACAAAATGAATTTATACTCACTGTGTAAGAAGATAGAACAGTGTGACTACCCACCT…
>hsa_circ_0006267_junction_seq |chr 1:198277960-198297240|+
CTTCCTTCAGATCACTATTCAGAAGAACATTTTAAGAAGCAAAAGAGGCTAATT
>hsa_circ_0015962_full_seq |chr 1:201997318-202000015|+
GTATGACTTGCTCTTCATGCCACCGTCCTTTCCATTTGGAGGAATGGAGAACCCTTGTCTGACCTTTGTCACCCCCTGCCTGCTAGCTGGGGACCGCTCCTTGGCAGATGTCATCATCCATGAGATCTCCCACAGTTGGTTTGGGAACCTGGTCACCAACGCCAACTGGGGTGAATTCTGGCTCAATGAAGGTTTCACCATGTACGCCCAGAGGAGGATCTCCACCATCCTCTTTGGCGCTGCGTACACCTGCTTGGAGGCTGCAACGGGGCGGGCTCTGCTGCGTCAGCACATGGACATCACTGGAGAGGAAAACCCACTCAACAAGCTCCGCGTGAAGATTGAACCAG
>hsa_circ_0015962_junction_seq |chr 1:201997318-202000015|+
ACAAGCTCCGCGTGAAGATTGAACCAGGTATGACTTGCTCTTCATGCCACCGTC
>hsa_circ_0007167_full_seq |chr 1:203707008-203708104|+
GTCTGCTCATGTCTGCTCTCACGGTTTTCATCCTGATTCTATACTTTGTGATTGACAACTTTGTGATAAATCGCAGACCATGGCTCCCTGAGTGTACTCCCATCTACATCCAGTACTTTGTCAAGTTCTTCATCATCGGCATCACTGTACTGGTGGTGGCTGTGCCAGAGGGGCTGCCTCTGGCTGTCACCATCTCACTGGCCTACTCTGTGAAGAAAATGATGAAAGACAATAACCTAGTACGGCACTTGGATGCTTGTGAGACCATGGGCAACGCCACCGCCATCTGCTCTGATAAGACAGGCACGTTGACCATGAACCGCATGACTGTGGTACAAGCTTATATTGGGGGCATCCATTACCGTCAAATCCCAAGCCCTGATGTCTTCCTGCCCAAAG…
>hsa_circ_0007167_junction_seq |chr 1:203707008-203708104|+
AACAGTGCTTATACCTCCAAGATTCTGGTCTGCTCATGTCTGCTCTCACGGTTT
>hsa_circ_0004777_full_seq |chr 1:204112914-204114605|+
GATGTCCATGAGGAGCCCCATCTCTGCCCAGCTGGCCCTGGATGGCGTTGGCACCATGGTGAACTGCACCATCAAGTCAGAGGAGAAGAAAGAGCCTTGCCACGAGGCCCCCCAGGGCTCAGCCACTGCCGCTGAACCTCAGCCTGGAGACCCAGCCCGGGCCTCCCAGGATAGTGCTGACCCCCAAGCTCCAGCCCAGGGGAATTTCAGGGGCTCCTGGGACTGTAGCTCTCCAGAGGGTAATGGGTCCCCAGAACCCAAGAGACCAGGAGTGTCGGAGGCTGCCTCTGGAAGCCAGGAGAAGCTGGACTTCAACCGAAATTTGAAAGAAGTGGTGCCAGCCATAGAGAAGCTGTTGTCCAGTGACTGGAAGGAGAGGTTTCTAGGAAGGAACTCTAT…
>hsa_circ_0004777_junction_seq |chr 1:204112914-204114605|+
ACTCTATGGAAGCCAAAGATGTCAAAGGATGTCCATGAGGAGCCCCATCTCTGC
>hsa_circ_0016121_full_seq |chr 1:204112914-204117190|+
GATGTCCATGAGGAGCCCCATCTCTGCCCAGCTGGCCCTGGATGGCGTTGGCACCATGGTGAACTGCACCATCAAGTCAGAGGAGAAGAAAGAGCCTTGCCACGAGGCCCCCCAGGGCTCAGCCACTGCCGCTGAACCTCAGCCTGGAGACCCAGCCCGGGCCTCCCAGGATAGTGCTGACCCCCAAGCTCCAGCCCAGGGGAATTTCAGGGGCTCCTGGGACTGTAGCTCTCCAGAGGGTAATGGGTCCCCAGAACCCAAGAGACCAGGAGTGTCGGAGGCTGCCTCTGGAAGCCAGGAGAAGCTGGACTTCAACCGAAATTTGAAAGAAGTGGTGCCAGCCATAGAGAAGCTGTTGTCCAGTGACTGGAAGGAGAGGTTTCTAGGAAGGAACTCTAT…
>hsa_circ_0016121_junction_seq |chr 1:204112914-204117190|+
ATCAACCTCCTTCAGCAGCAGATCCAGGATGTCCATGAGGAGCCCCATCTCTGC
>hsa_circ_0016123_full_seq |chr 1:204116506-204117707|+
GGACCCAAGAGAGCCTAGCAGAGAAGGAGCTCCAGCTTCTGGTCATGATTCACCAGCTGTCCACCCTGCGGGACCAGCTCCTGACAGCCCACTCGGAGCAGAAGAACATGGCTGCCATGCTGTTTGAGAAGCAGCAGCAGCAGATGGAGCTTGCCCGGCAGCAGCAGGAGCAGATTGCAAAGCAGCAGCAGCAGCTGATTCAGCAGCAGCATAAGATCAACCTCCTTCAGCAGCAGATCCAGCAGGTTAACATGCCTTATGTCATGATCCCAGCCTTCCCCCCAAGCCACCAACCTCTGCCTGTCACCCCTGACTCCCAGCTGGCCTTACCCATTCAGCCCATTCCCTGCAAACCAG
>hsa_circ_0016123_junction_seq |chr 1:204116506-204117707|+
CCATTCAGCCCATTCCCTGCAAACCAGGGACCCAAGAGAGCCTAGCAGAGAAGG
>hsa_circ_0000175_full_seq |chr 1:205616477-205623891|-
CTCATTGCTATGGACAGTGCTATCACCCTGTGGCAGTTCCTTCTTCAGCTCCTGCAGAAGCCTCAGAACAAGCACATGATCTGTTGGACCTCTAATGATGGGCAGTTTAAGCTTTTGCAGGCAGAAGAGGTGGCTCGTCTCTGGGGGATTCGCAAGAACAAGCCTAACATGAATTATGACAAACTCAGCCGAGCCCTCAGATACTATTATGTAAAGAATATCATCAAAAAAGTGAATGGTCAGAAGTTTGTGTACAAGTTTGTCTCTTATCCAGAGATTTTGAACATGGATCCAATGACAGTGGGCAGGATTGAGGGTGACTGTGAAAGTTTAAACTTCAGTGAAGTCAGCAGCAGTTCCAAAGATGTGGAGAATGGAGGGAAAGATAAACCACCTCAG…
>hsa_circ_0000175_junction_seq |chr 1:205616477-205623891|-
CAGACATTCAACATGATTGCATTTGAACTCATTGCTATGGACAGTGCTATCACC
>hsa_circ_0000023_full_seq |chr 1:20749722-20773610|-
TGAGAAAGATCAGTCTAAAGAAAAGGAGAAGAAAGTGAAAAAAACAATTCCTTCCTGGGCTACCCTTTCTGCCAGCCAGCTAGCCAGGGCCCAGAAACAAACACCGATGGCTTCTTCCCCACGTCCCAAGATGGATGCAATCTTAACTGAGGCCATTAAGGCATGCTTCCAGAAGAGTGGTGCATCAGTGGTTGCTATTCGAAAATACATCATCCATAAGTATCCTTCTCTGGAGCTGGAGAGAAGGGGTTATCTCCTTAAACAAGCACTGAAAAGAGAATTAAATAGAGGAGTCATCAAACAGGTTAAAGGAAAAGGTGCTTCTGGAAGTTTTGTTGTGGTTCAGAAATCAAGAAAAACACCTCAGAAATCCAGAAACAGAAAGAATAGGAGCTCTGC…
>hsa_circ_0000023_junction_seq |chr 1:20749722-20773610|-
ACCCAGGAACCAATTCTAACTATCAAATGAGAAAGATCAGTCTAAAGAAAAGGA
>hsa_circ_0000024_full_seq |chr 1:20757165-20773610|-
TGAGAAAGATCAGTCTAAAGAAAAGGAGAAGAAAGTGAAAAAAACAATTCCTTCCTGGGCTACCCTTTCTGCCAGCCAGCTAGCCAGGGCCCAGAAACAAACACCGATGGCTTCTTCCCCACGTCCCAAGATGGATGCAATCTTAACTGAGGCCATTAAGGCATGCTTCCAGAAGAGTGGTGCATCAGTGGTTGCTATTCGAAAATACATCATCCATAAGTATCCTTCTCTGGAGCTGGAGAGAAGGGGTTATCTCCTTAAACAAGCACTGAAAAGAGAATTAAATAGAGGAGTCATCAAACAGGTTAAAGGAAAAGGTGCTTCTGGAAGTTTTGTTGTGGTTCAGAAATCAAGAAAAACACCTCAGAAATCCAGAAACAGAAAGAATAGGAGCTCTGC…
>hsa_circ_0000024_junction_seq |chr 1:20757165-20773610|-
GGCAAAGGTGCTTCGGGGACATTCCAGTGAGAAAGATCAGTCTAAAGAAAAGGA
>hsa_circ_0002238_full_seq |chr 1:20765376-20773610|-
TGAGAAAGATCAGTCTAAAGAAAAGGAGAAGAAAGTGAAAAAAACAATTCCTTCCTGGGCTACCCTTTCTGCCAGCCAGCTAGCCAGGGCCCAGAAACAAACACCGATGGCTTCTTCCCCACGTCCCAAGATGGATGCAATCTTAACTGAGGCCATTAAGGCATGCTTCCAGAAGAGTGGTGCATCAGTGGTTGCTATTCGAAAATACATCATCCATAAGTATCCTTCTCTGGAGCTGGAGAGAAGGGGTTATCTCCTTAAACAAGCACTGAAAAGAGAATTAAATAGAGGAGTCATCAAACAGGTTAAAGGAAAAGGTGCTTCTGGAAGTTTTGTTGTGGTTCAGAAATCAAGAAAAACACCTCAGAAATCCAGAAACAGAAAGAATAGGAGCTCTGC…
>hsa_circ_0002238_junction_seq |chr 1:20765376-20773610|-
TTATCCTAAGCTTAGAGTGGACATCAGTGAGAAAGATCAGTCTAAAGAAAAGGA
>hsa_circ_0006827_full_seq |chr 1:207815928-207817414|-
AGGACTCAGGAGAGTGCAGCTTGCTCTGTGAGTGGGTGACAACCTCTTGGCGACTCAGGCTCAGCTGAGGATGGTGCCAGTGTGCCGGAGACAGCCGTCATACTGCCGGATAGAGTGGCTCACTTGCATGTATTTGGAACAAAAAAAGGAGATGCCTGGCAGCCCCGCTCTCTGCAGTAAGTATTCATCTGCATTCTTTTACATTCCTTTATTTCTTCGAACATCAGAAATGGGTAGATGTTTATTGAGCCCAGCCACCTGCTATGCCTTCTCCATTCTTCTCCCACACACCCCACCCTTAGTCCTCCAGAAGAGAGGACTAGATTGATTTTCTCATGCTACTGGATAGCTGCAGAGAAGCTAGAATTTGCTGTTCAGCCCCCACACATCCCCCTCACA…
>hsa_circ_0006827_junction_seq |chr 1:207815928-207817414|-
AGGATTTAACCGCTCTCTGCCTCCCAGAGGACTCAGGAGAGTGCAGCTTGCTCT
>hsa_circ_0002472_full_seq |chr 1:208210279-208218002|-
AATCATGTGAGGGCCAACCGGGGAAGGTGGAGCAGATGAGCACACACAGGAGCCGTCTCCTCACCGCCGCCCCTCTCAGCATGGAACAGAGGCGGCCCTGGCCCCGGGCCCTGGAGGTGGACAGCCGCTCTGTGGTCCTGCTCTCAGTGGTCTGGGTGCTGCTGGCCCCCCCAGCAGCCGGCATGCCTCAGTTCAGCACCTTCCACTCTGAGAATCGTGACTGGACCTTCAACCACTTGACCGTCCACCAAGGGACGGGGGCCGTCTATGTGGGGGCCATCAACCGGGTCTATAAGCTGACAGGCAACCTGACCATCCAGGTGGCTCATAAGACAGGGCCAGAAGAGGACAACAAGTCTTGTTACCCGCCCCTCATCGTGCAGCCCTGCAGCGAAGTGC…
>hsa_circ_0002472_junction_seq |chr 1:208210279-208218002|-
GGGACTAAGAGTGGCAAGCTGAAAAAGAATCATGTGAGGGCCAACCGGGGAAGG
>hsa_circ_0010467_full_seq |chr 1:20893516-20942330|-
AGGAGAAGCCAAAACCAGATCCAGTGTTAAAGTCTCCTTCCCCAGTCCTTAGGCTAGTCCTCAGTGGAGAGAAGAAAGAACAAGAAGGCCAGACATCTGAAACTACTGCAATAGTATCCATAGCAGAGCTTCCTCTGCCTCCATCACCTACCACTGTTTCTTCTGTTGCTCGAAGTACAATTGCAGCCCCCACCTCTTCTGCTCTTAGTAGCCAACCAATATTCACCACTGCTATAGATGACAGATGTGAACTCTCATCCCCAAGAGAAGACACAATTCCTATACCCAGCCTCACATCTTGCACAGAAACATCAGACCCTTTACCAACAAATGAAAATGATGATGATATATGCAAGAAACCCTGTAGTGTAGCACCTAATGATATTCCACTGGTTTCTA…
>hsa_circ_0010467_junction_seq |chr 1:20893516-20942330|-
CAGACACCTGGTGGAAGAGGCGTACCTAGGAGAAGCCAAAACCAGATCCAGTGT
>hsa_circ_0000025_full_seq |chr 1:20969473-20981227|-
TTTTTCCAGAGGCCTCAAATACAGCCTCCTAGAGCTACCATCCCGAACAGCAGTCCTTCCATTCGTCCTGGTGCACAGACACCCACTGCAGTGTACCAGGCTAATCAGCACATCATGATGGTTAACCATCTGCCCATGCCGTACCCAGTGCCCCAGGGGCCTCAGTACTGTATACCACAGTACCGTCATAGTGGCCCTCCTTATGTTGGGCCCCCCCAACAATATCCAGTTCAACCACCGGGGCCAGGTCCTTTTTATCCTGGACCAGGACCTGGGGACTTCCCCAATGCTTATGGAACGCCTTTTTACCCAAGTCAGCCGGTGTATCAGTCAGCACCTATCATAGTGCCTACGCAGCAACAGCCGCCTCCAGCCAAGAGAGAGAAAAAAACTATAAGA…
>hsa_circ_0000025_junction_seq |chr 1:20969473-20981227|-
CCCACGTCCACACCTACTCCTCCTCAGTTTTTCCAGAGGCCTCAAATACAGCCT
>hsa_circ_0006123_full_seq |chr 1:210919639-210920069|-
GGCATCAGCAGCCTGTTCAGCTCTCTAAAAGTTGTCCGGCTGCTCCGTCTTGGGCGAGTGGCCCGTAAGCTGGACCACTACATTGAATATGGAGCTGCTGTGCTGGTCCTGCTGGTGTGTGTGTTTGGGCTGGCTGCACACTGGATGGCCTGCATCTGGTACAGCATTGGGGACTATGAGATCTTTGACGAGGACACCAAGACAATCCGCAACAACAGCTGGCTGTACCAACTAGCGATGGACATTGGCACCCCTTACCAGTTTAATGGGTCTGGCTCAGGGAAGTGGGAAGGTGGTCCCAGCAAGAATTCTGTCTACATCTCCTCGTTGTATTTCACAATGACCAGCCTCACCAGTGTGGGCTTTGGGAACATCGCCCCATCCACAGACATTGAGAAG…
>hsa_circ_0006123_junction_seq |chr 1:210919639-210920069|-
TTGCAGTGGCCATCATGATGATTGGCTGGCATCAGCAGCCTGTTCAGCTCTCTA
>hsa_circ_0007234_full_seq |chr 1:211353238-211354467|+
AATGGCTTATTCAGAAGAGCATAAAGGTATGCCCTGTGGTTTCATCCGCCAGAATTCCGGCAACTCCATTTCCTTGGACTTTGAGCCCAGTATAGAGTACCAGTTTGTGGAGCGGTTGGAAGAGCGCTACAAATGTGCCTTCTGCCACTCGGTGCTTCACAACCCCCACCAGACAGGATGTGGGCACCGCTTCTGCCAGCACTGCATCCTGTCCCTGAGAGAATTAAACACAGTGCCAATCTGCCCTGTAGATAAAGAGGTCATCAAATCTCAGGAG
>hsa_circ_0007234_junction_seq |chr 1:211353238-211354467|+
GATAAAGAGGTCATCAAATCTCAGGAGAATGGCTTATTCAGAAGAGCATAAAGG
>hsa_circ_0002274_full_seq |chr 1:211778917-211793190|-
TGATGGAATGGGGAGAAGATATTAAAGCAGTTTCAAAAGATGAAGCAGTGATGTTGGTGAATCATCAGGCAACAGGAGATGTGTGCACACTGATGATGTGCCTCCAGGACAAAGGACTGGTTGTTGCTCAGATGATGTGGTTGATGGATCATATTTTTAAGTACACAAACTTTGGAATTGTTTCTCTAGTTCATGGAGACTTCTTTATAAGACAGGGAAGATCTTATCGTGACCAACAGCTGCTGCTTCTCAAGAAGCACTTAGAAAATAATTACAGGAGCAGAGATCGAAAATGGATTGTTTTGTTTCCAGAAGGGGGCTTCCTCAGGAAGAGGCGAGAAACAAGTCAGGCATTTGCCAAGAAAAATAACTTGCCATTTCTTACAAATGTTACTCTGC…
>hsa_circ_0002274_junction_seq |chr 1:211778917-211793190|-
ACCAACAGTCACACATGTACATTACAGTGATGGAATGGGGAGAAGATATTAAAG
>hsa_circ_0000179_full_seq |chr 1:212044659-212047417|+
CTCCCAATATGGAACATGTACTAGCAGTTGCCAATGAAGAAGGCTTTGTTCGATTGTATAACACAGAATCACAAAGTTTCAGAAAGAAGTGCTTCAAAGAATGGATGGCTCACTGGAATGCCGTCTTTGACCTGGCCTGGGTTCCTGGTGAACTTAAACTTGTTACAGCAGCAGGTGATCAAACAGCCAAATTTTGGGACGTAAAAGCTGGTGAGCTGATTGGAACATGCAAAGGTCATCAATGCAGCCTCAAGTCAGTTGCCTTTTCTAAGTTTGAGAAAG
>hsa_circ_0000179_junction_seq |chr 1:212044659-212047417|+
CAGTTGCCTTTTCTAAGTTTGAGAAAGCTCCCAATATGGAACATGTACTAGCAG
>hsa_circ_0004849_full_seq |chr 1:213077695-213117410|+
ATAATTGTATGGAAGAGATACAGTGATTTTAAGAAACTACACAAAGAACTATGGCAAATTCACAAAAACTTATTCCGACATTCAGAGTTGTTTCCTCCATTTGCTAAAGGAATAGTGTTTGGGCGATTTGATGAAACTGTTATCGAAGAGAGAAGACAATGTGCTGAAGACCTGCTACAGTTCTCTGCCAATATTCCTGCTCTTTACAATAGTAAACAGCTTGAAGACTTTTTCAAGGGTGGAATAATTAATGATAGTTCTGAATTAATTGGTCCTGCTGAAGCTCACTCAGATTCCCTCATTGATACCTTTCCTGAGTGTAGTACGGAAG
>hsa_circ_0004849_junction_seq |chr 1:213077695-213117410|+
ATACCTTTCCTGAGTGTAGTACGGAAGATAATTGTATGGAAGAGATACAGTGAT
>hsa_circ_0005522_full_seq |chr 1:213117316-213129889|+
GGTGGAATAATTAATGATAGTTCTGAATTAATTGGTCCTGCTGAAGCTCACTCAGATTCCCTCATTGATACCTTTCCTGAGTGTAGTACGGAAGGCTTCTCCAGTGACAGTGATCTGGTATCTCTTACTGTTGATGTGGATTCTCTTGCTGAGTTAGATGATGGAATGGCTTCCAATCAAAATTCTCCCATTAGAACTTTTGGTCTCAATCTTTCTTCGGATTCTTCAGCACTAGGGGCTGTTGCTTCTGACAGTGAACAGAGCAAAACAGAAGAAGAACGGGAAAGTCGTAGCCTCTTTCCTGGCAGTTTAAAGCCGAAGCTTGGCAAGAGAGATTATTTGGAGAAAGCAGGAGAATTAATAAAGCTGGCTTTAAAAAAGGAAGAAGAAGACGACTAT…
>hsa_circ_0005522_junction_seq |chr 1:213117316-213129889|+
TTGATTTACTCCTAGAAGGTGTTCAAGGGTGGAATAATTAATGATAGTTCTGAA
>hsa_circ_0005314_full_seq |chr 1:213167857-213176492|+
GAGAGTCAAGCCCTACCCGTCGAGAAGCTGTGAAGAGAAGAACAGCCGAGTACCTCATGCGGGCAGAAAGTATCTCTAGTCTTTATGGGAAACCTCAGCTTGATGATGTATCTCAGCCTCCAGGATCACTAAGTTCAAGGCCCCTTTGGAACCTAAGGAGCCCTGCCGAGGAGCTGAAGGCCTTCAGAGTCCTTGGGGTGATTGACAAG
>hsa_circ_0005314_junction_seq |chr 1:213167857-213176492|+
TTCAGAGTCCTTGGGGTGATTGACAAGGAGAGTCAAGCCCTACCCGTCGAGAAG
>hsa_circ_0008659_full_seq |chr 1:214390987-214398001|-
GACAATCATGGAAACTGTGTACACCTTGGCATTTTCTTTATGGGGATTTTCGTGAGGAACAGAATTGGAAGACAAGCGGTAATATACAGGTGGAATGACATGGGGAATATCACTCATAACAAGTCGACCATTCTAGTGGAGCTCATCAACAAAGAAGAGACTGCCCTCTTTCACACGGATGATATCGAAAATGCCAAGTATATTTCTCGGTTGTTTGCCACACGACACAAGTTTTACAAACAAAACAAAATCTGCACTGAACAGTCAAATTCTCCACCCCCCATCAGACGCCAGCCCACCTGGAGCCGATCCTCTCTG
>hsa_circ_0008659_junction_seq |chr 1:214390987-214398001|-
CAGCCCACCTGGAGCCGATCCTCTCTGGACAATCATGGAAACTGTGTACACCTT
>hsa_circ_0007015_full_seq |chr 1:214451804-214464957|-
CTATCTTCCAGAGGGCCACACTGGGCATGGACACCCTTTTCCCTGCCTGGAGGAGCACAGGTGATAGTGTAATTTTCCAGTCACGAAACTGCTAAGGCCATCTCAGGGGCGTGTGCGCCAGGATAGGCGGGCGGCGTCCGAGGACCACATAGCCATGCCTTTTGGTCTGAAGCTCCGCCGGACACGGCGCTACAACGTCCTGAGCAAGAACTGCTTTGTCACACGGATTCGCCTGCTGGACAGCAATGTTATCGAGTGCACGCTGTCGGTGGAAAGCACAGGGCAAGAATGCCTGGAGGCTGTGGCCCAGAGGCTGGAGCTGCGAGAGACGCACTACTTTGGCCTTTGGTTTCTCAGCAAGAGCCAGCAAGCACGATGGGTGGAGCTGGAGAAACCTCT…
>hsa_circ_0007015_junction_seq |chr 1:214451804-214464957|-
GTCATGGCTTCAGCAAGAGGCCACAAGCTATCTTCCAGAGGGCCACACTGGGCA
>hsa_circ_0007615_full_seq |chr 1:214464629-214464957|-
CTATCTTCCAGAGGGCCACACTGGGCATGGACACCCTTTTCCCTGCCTGGAGGAGCACAGGTGATAGTGTAATTTTCCAGTCACGAAACTGCTAAGGCCATCTCAGGGGCGTGTGCGCCAGGATAGGCGGGCGGCGTCCGAGGACCACATAGCCATGCCTTTTGGTCTGAAGCTCCGCCGGACACGGCGCTACAACGTCCTGAGCAAGAACTGCTTTGTCACACGGATTCGCCTGCTGGACAGCAATGTTATCGAGTGCACGCTGTCGGTGGAAAGCACAGGGCAAGAATGCCTGGAGGCTGTGGCCCAGAGGCTGGAGCTGCGAGAG
>hsa_circ_0007615_junction_seq |chr 1:214464629-214464957|-
GTGGCCCAGAGGCTGGAGCTGCGAGAGCTATCTTCCAGAGGGCCACACTGGGCA
>hsa_circ_0000184_full_seq |chr 1:215575900-215579137|+
ATATTTATTGATAGAGATCCAGCAGCATTTGCACCCATTTTAAATTTTCTTCGGACAAAAGAACTAGACTTAAGGGGAGTGAGTATTAATGTTCTCAGGCATGAAGCAGAATTTTACGGGATCACTCCATTAGTAAGAAGGCTTCTCTTATGTGAAGAATTGGAGCGTTCCTCTTGTGGCAGTGTCCTTTTTCATGGTTACTTGCCCCCACCAGGTATTCCTAGTCGTAAAATAAACAACACAGTCAGATCTGCTGATTCTAGGAATGGTCTAAATTCTACAGAAGGTGAAGCCCGGGGAAATGGTACACAGCCTGTTCTCTCTGGAACGGGAGAAGAAACTGTTAGGCTAG
>hsa_circ_0000184_junction_seq |chr 1:215575900-215579137|+
GAACGGGAGAAGAAACTGTTAGGCTAGATATTTATTGATAGAGATCCAGCAGCA
>hsa_circ_0005521_full_seq |chr 1:215586494-215595471|+
AATCAAAGAATCTTCAGGATGGCAGCAAGTGTTTACGAGCCCATATTTGGATTGGACTATCGAACGAGTAGCTTTAAATGCAAAGGTGGTTGGAGGGCCACATGGAGACAAAGACAAAATGGTTGCTGTTGCCTCAGAGAGTAGCATCATCTTGTGGAGTGTTCAGGATGGGGGAAGTGGAAGTGAAATTGGAGTGTTCAGCCTGGGTGTTCCTGTAGATGCTCTCTTCTTTATTGGTAACCAGTTGGTGGCCACGAGTCATACAGGGAAAGTGGGAGTGTGGAATGCTGTCACTCAGCACTGGCAG
>hsa_circ_0005521_junction_seq |chr 1:215586494-215595471|+
TGGAATGCTGTCACTCAGCACTGGCAGAATCAAAGAATCTTCAGGATGGCAGCA
>hsa_circ_0000028_full_seq |chr 1:21715388-21721764|-
TGAAAGCCCTGTGTAAGGAATGTGTAGTAGAACGTTGTCGCATATTGCGTCTGAAGAACCAACTAAATGAAGATTATAAAACTGTTAATAATCTGCTGAAAGCAGCAGTAAAGGGCAGCGATGGATTTTGGGTGGGGAAGTCCTCCTTGCGGAGTTGGCGCCAGCTAGCTCTTGAACAGCTGGATGAGCAAGATGGTGATGCAGAACAAAGCAACGGAAAGATGAACGGTAGCACCTTAAATAAAGATGAATCAAAGGAAGAAAGAAAAGAAGAGGAGGAATTAAATTTTAATGAAGATATTCTGTGTCCACATG
>hsa_circ_0000028_junction_seq |chr 1:21715388-21721764|-
TTAATGAAGATATTCTGTGTCCACATGTGAAAGCCCTGTGTAAGGAATGTGTAG
>hsa_circ_0002166_full_seq |chr 1:21748137-21751615|-
TTGCAACCAGTGTGGCAGAGAGTCTAAGCTTTTGTCAAAATTTTATGAGCTGGAGTTAAATATCCAAGGCCACAAACAGTTAACAGATTGTATCTCGGAATTTTTGAAGGAAGAAAAATTAGAAGGAGACAATCGCTATTTTTGCGAGAACTGTCAAAGCAAACAGAATGCAACAAGAAAGATTCGACTTCTTAGCCTTCCTTGCACTCTGAACTTGCAGCTAATGCGTTTTGTCTTTGACAG
>hsa_circ_0002166_junction_seq |chr 1:21748137-21751615|-
GCAGCTAATGCGTTTTGTCTTTGACAGTTGCAACCAGTGTGGCAGAGAGTCTAA
>hsa_circ_0004314_full_seq |chr 1:219193081-219218712|+
ATCATATACTCCTATGAAAGGAGGAATCTCCAATGTATGGTTTGACAGATTTAAAATAACCAATGACTGCCCAGAACACCTTGAATCAATTGATGTCATGTGTCAAGTGCTTACTGATTTGATTGATGAAGAAGTAAAAAGTGGCATCAAGAAGAACAGGATATTAATAGGAGGATTCTCTATGGGAGGATGCATGGCAATACATTTAGCATATAGAAATCATCAAGATGTGGCAGGAGTATTTGCTCTTTCTAGTTTTCTGAATAAAGCATCTGCTGTTTACCAGGCTCTTCAGAAGAGTAATGGTGTACTTCCTGAATTATTTCAGTGTCATGGTACTGCAGATGAGTTAGTTCTTCATTCTTGGGCAGAAGAGACAAACTCAATGTTAAAATCTCT…
>hsa_circ_0004314_junction_seq |chr 1:219193081-219218712|+
AAGACTAAGCATATTCCTATATTGAAGATCATATACTCCTATGAAAGGAGGAAT
>hsa_circ_0016508_full_seq |chr 1:220182256-220182931|-
GACTTGGCTCTGTTACTAAGGCTTGATGAAAAAGAACTGCTTAAGCTCCAGGCATTACTAGAGAAATATAAGCAAGAGAACACCAGGACAAATGTTCGATTTTCTGATGATAAAGATGGTGTGTTGCCTGTAAAAACATTCTTGGAATATTTAGAATATGAAAAGGATGTGCTCAACATAAAGAAAATAAGTGAAGAGGAATATGTGGCTTTAGGTAGTTTCTTTTTTTGGAAGTGTTTGCATGGAGAAAGCTCCACTGAGGATATGTGTCACACTTTGGAGTCGGCTGGTCTTAGCCCTCAGCTGTTGTTG
>hsa_circ_0016508_junction_seq |chr 1:220182256-220182931|-
GCTGGTCTTAGCCCTCAGCTGTTGTTGGACTTGGCTCTGTTACTAAGGCTTGAT
>hsa_circ_0003914_full_seq |chr 1:223804173-223806947|-
GTTAATAGTCCTAGGATGGATCTGACTCTTGCTGAACTTCAGGAAATGGCATCTCGCCAGCAGCAACAGATTGAAGCCCAGCAACAATTGCTGGCAACTAAGGAACAGCGCTTAAAGTTTTTGAAACAACAAGATCAGCGACAACAGCAACAAGTTGCTGAGCAGGAGAAACTTAAAAGGCTAAAAGAAATAGCTGAGAATCAGGAAGCTAAGCTAAAAAAAGTGAGAGCACTTAAAGGCCACGTGGAACAGAAGAGACTAAGCAATGGGAAACTTG
>hsa_circ_0003914_junction_seq |chr 1:223804173-223806947|-
AGAAGAGACTAAGCAATGGGAAACTTGGTTAATAGTCCTAGGATGGATCTGACT
>hsa_circ_0002322_full_seq |chr 1:224418259-224424654|-
AGGATGAAGTTTTTGCTGCTGCAGCAGAAGTACCTAGAATACCTGGAGGATGGCAAGGTCCTGGAGGCACTTCAAGTTCTACGCTGTGAATTGACGCCGCTGAAATACAATACAGAGCGCATTCATGTTCTTAGTGGGTATCTGATGTGTAGCCATGCAGAAGACCTACGTGCAAAAGCAGAATGGGAAGGCAAAGGGACAGCTTCCCGATCTAAACTATTGGATAAACTTCAGACCTATTTACCACCATCAGTGATGCTTCCCCCACGGCGTTTACAGACTCTCCTGCGGCAGGCGGTGGAACTACAAAGGGATCGGTGCCTATATCACAATACCAAACTTGATAATAATCTAGATTCTGTGTCTCTGCTTATAGACCATGTTTGTAGTAG
>hsa_circ_0002322_junction_seq |chr 1:224418259-224424654|-
TCTGCTTATAGACCATGTTTGTAGTAGAGGATGAAGTTTTTGCTGCTGCAGCAG
>hsa_circ_0007418_full_seq |chr 1:22489879-22491533|+
GGCCTGTCCTCCCAAAGCCAACTCTAAGGAGAGGAGAGGAAGAGCAGTTCTTGGGGCAGAGTTGACGCAATGGAGCTCCCCAACTACAGCCGGCAGCTGCTGCAGCAGCTGTACACTCTGTGCAAGGAGCAGCAGTTCTGTGATTGCACCATCTCCATTGGTACCATTTACTTCAGGGCTCACAAGCTTGTCCTGGCTGCTGCCAGCCTCCTGTTCAAAACCCTGCTGGATAACACAGATACCATCTCCATCGATGCATCTGTGGTGAGCCCCGAGGAGTTTGCGCTCTTGTTGGAAATGATGTACACGGGCAAACTACCTGTGGGCAAGCACAACTTCTCCAAAATCATCTCCTTAGCAGACAGTCTACAGATGTTTGATGTAGCTGTTAGCTGCAAA…
>hsa_circ_0007418_junction_seq |chr 1:22489879-22491533|+
TCAGAAATTAAAGGTCCACAGAAGGAGGGCCTGTCCTCCCAAAGCCAACTCTAA
>hsa_circ_0016662_full_seq |chr 1:225554905-225567414|-
TGAACAGAGTATCTGTCAGGCAAGAGCTGCTGTGATGGTTTATGATGATGCCAATAAGAAGTGGGTGCCAGCTGGTGGCTCAACTGGATTCAGCAGAGTTCATATCTATCACCATACAGGCAACAACACATTCAGAGTGGTGGGCAGGAAGATTCAGGACCATCAGGTCGTGATAAACTGTGCCATTCCTAAAGGGTTGAAGTACAATCAAGCTACACAGACCTTCCACCAGTGGCGAGATGCTAGACAGGTGTATGGTCTCAACTTTGGCAGCAAAGAGGATGCCAATGTCTTCGCAAGTGCCATGATGCATGCCTTAGAAGTGTTAAATTCACAGGAAACAG
>hsa_circ_0016662_junction_seq |chr 1:225554905-225567414|-
TAGAAGTGTTAAATTCACAGGAAACAGTGAACAGAGTATCTGTCAGGCAAGAGC
>hsa_circ_0003659_full_seq |chr 1:227139575-227147559|-
GTTCAGTCCTCAGTGGCTGTAGGAACTCCAGATTATATCTCTCCTGAAATCCTTCAAGCCATGGAAGATGGAAAAGGGAGATATGGACCTGAATGTGACTGGTGGTCTTTGGGGGTCTGTATGTATGAAATGCTTTACGGAGAAACACCATTTTATGCAGAATCGCTGGTGGAGACATACGGAAAAATCATGAACCACAAAGAGAGGTTTCAGTTTCCAGCCCAAGTGACTGATGTGTCTGAAAATGCTAAGGATCTTATTCGAAGGCTCATTTGTAGCAGAGAACATCGACTTGGTCAAAATGGAATAGAAGACTTTAAGAAACACCCATTTTTCAGTGGAATTGATTGGGATAATATTCGGAACTGTGAAGCACCTTATATTCCAGAAGTTAGTAGC…
>hsa_circ_0003659_junction_seq |chr 1:227139575-227147559|-
AACTTGAACTCAGTAGAAAACTTCAAGGTTCAGTCCTCAGTGGCTGTAGGAACT
>hsa_circ_0004085_full_seq |chr 1:22781420-22785076|+
AAACGCTAATGGACTCCACTACAGCGACTGCTGAGCTGGGCTGGATGGTGCATCCTCCATCAGGGTGGGAAGAGGTGAGTGGCTACGATGAGAACATGAACACGATCCGCACGTACCAGGTGTGCAACGTGTTTGAGTCAAGCCAGAACAACTGGCTACGGACCAAGTTTATCCGGCGCCGTGGCGCCCACCGCATCCACGTGGAGATGAAGTTTTCGGTGCGTGACTGCAGCAGCATCCCCAGCGTGCCTGGCTCCTGCAAGGAGACCTTCAACCTCTATTACTATGAGGCTGACTTTGACTCGGCCACCAAGACCTTCCCCAACTGGATGGAGAATCCATGGGTGAAGGTGGATACCATTGCAGCCGACGAGAGCTTCTCCCAGGTGGACCTGGGTG…
>hsa_circ_0004085_junction_seq |chr 1:22781420-22785076|+
CCGTTGAGAATGGCACCGTCTGCCGAGAAACGCTAATGGACTCCACTACAGCGA
>hsa_circ_0016771_full_seq |chr 1:228213440-228215098|+
AGCCCGCGGTTCCCTTCAAAAAGCGGCTGCAAGATCTGGAGGTGCGGGAGAAGGAGTCGGCCACGTTCCTATGTGAGGTGCCCCAGCCGTCCACTGAGGCCGCGTGGTTCAAGGAGGAGACGCGGTTGTGGGCGAGCGCCAAGTACGGCATCGAGGAGGAGGGCACCGAGCGCCGCCTGACCGTGCGCAATGTCTCGGCCGACGACGACGCGGTGTACATCTGCGAGACGCCAGAGGGCAGCCGCACGGTGGCGGAGCTCGCAGTCCAAGGAAACCTCCTCCGAAAGCTCCCTCGGAAGACGGCGGTGCGCGTGGGCGACACGGCTATGTTTTGCGTGGAGCTGGCGGTCCCGGTGGGCCCCGTCCACTGGCTGCGGAACCAGGAGGAAGTGGTGGCGG…
>hsa_circ_0016771_junction_seq |chr 1:228213440-228215098|+
TCGAGTTCCCGGGGACTGTCCACCTGGAGCCCGCGGTTCCCTTCAAAAAGCGGC
>hsa_circ_0007120_full_seq |chr 1:2302977-2304585|+
GTCTCCTCTGAGCCTCCGGCCTCCATAAGACCCAAAACAGATGACACCTCTTCCCAGTCCCCCGCGCCTTCCGAAAAGGACAAGCCGTCCAGCTGGCTGCGGACCTTGGCCGGCTCTTCCAATAAGAGCCTGGGCTGTGTTCACCCTCGCCAGCGCCTCTCTGCTTTCCGACCCTGGTCCCCCGCAGTGTCAGCGAGTGAGAAAGAGCTCTCCCCACACCTCCCGGCCCTCATCCGAGACAGCTTCTACTCCTACAAGAGCTTTGAGACAGCCGTGGCGCCCAACGTGGCCCTCGCACCGCCGGCCCAGCAGAAGGTTGTGAGCAGCCCTCCGTGTGCCGCCGCCGTCTCCCGGGCCCCCGAGCCTCTCGCCACTTGCACCCAGCCTCGGAAGCGGAAG…
>hsa_circ_0007120_junction_seq |chr 1:2302977-2304585|+
CTGCAGGCCAAGCGCAGCCTCCACCAGGTCTCCTCTGAGCCTCCGGCCTCCATA
>hsa_circ_0009061_full_seq |chr 1:23030468-23050520|+
GTAGAGTACAGAGAGATGGATGAAAGCTTGGCCAACCTCTCAGAAGATGAGTATTATTCAGAAGAAGAGAGAAATGCCAAAGCAGAGAAGGAAAAGAAGCTTCCCCCACCACCCCCTCAAGCCCCACCTGAGGAAGAAAATGAAAGTGAGCCTGAAGAACCATCGGGGCAAGCAGGAGGACTTCAAGACGACAGTTCTGGAGGGTATGGAGACGGCCAAGCATCAGGTGTGGAGGGCGCAGCTTTCCAGAGCCGACTTCCTCATGACCGGATGACTTCTCAAGAAGCAGCCTGTTTTCCAGATATTATCAGTGGACCACAACAGACCCAGAAGGTTTTTCTTTTCATTAGAAACCGCACA
>hsa_circ_0009061_junction_seq |chr 1:23030468-23050520|+
GTTTTTCTTTTCATTAGAAACCGCACAGTAGAGTACAGAGAGATGGATGAAAGC
>hsa_circ_0007848_full_seq |chr 1:231795241-231818517|+
CCTCCAGGAAAGAATAAAATCCCTCAACTTGTCACTTAAAGAAATCACTACTAAGGTGTGTATGAGTGAGAAATTCTGCAGCACCCTGAGGAAGAAAGTTAACGATATTGAAACCCAACTACCAGCCTTGCTTGAAGCCAAAATGCATGCCATATCAGGAAACCATTTCTGGACGGCTAAAGACCTCACCGAGGAGATTAGATCATTAACATCAGAGAGAGAAGGGCTGGAGGGACTCCTCAGCAAGCTGTTGGTGTTGAGTTCCAGGAATGTCAAAAAGCTGGGAAGTGTTAAAGAAGATTACAACAGACTGAGAAGAGAAGTGGAGCACCAGGAGACTGCCTATG
>hsa_circ_0007848_junction_seq |chr 1:231795241-231818517|+
AAGTGGAGCACCAGGAGACTGCCTATGCCTCCAGGAAAGAATAAAATCCCTCAA
>hsa_circ_0016909_full_seq |chr 1:232415493-232432471|-
TGGTTCTCACCATTCAGGAAGCCCTTCAGCTCACTGTTCAAAAAGTAGTGGGTCTCTGGATTCATCCAAAGTCTACATCGTGTCTCACAGCAGCGGACAACAGGTTCCCGGGTCCATGTCCAAGCCCTACCACAGACAAGGGGCAGTGAACAAATATGTCATCGGCTGGAAGAAATCGGAGGGCAGCCCACCGCCCGAGGAGCCTGAAGTGACTGAATGTCCCGGGATGTATAGTGAGATGGATGTCATGTCCACAGCAACTCAGCATCAGACAGTGGTGGGAGATGCTGTTGCAGAGACTCAACATGTTCTGTCTAAAGAAGATTTTCTGAAATTGATGCTTCCTGACAGCCCCTTAGTGGAGGAGGGGCGAAGAAAGTTTTCGTTCTATGGGAACCT…
>hsa_circ_0016909_junction_seq |chr 1:232415493-232432471|-
TCGTGGATGCTGCACGGGCATTTGAAGTGGTTCTCACCATTCAGGAAGCCCTTC
>hsa_circ_0006881_full_seq |chr 1:233198938-233252788|-
ATAACTGTTCCCAGGAAAAAAAGGAGGAAATCCTGGAAAATGAAAAGCCCAGTGGACACAGTTCTAAGCAAGGAAAACCAGATTTGCAAAGTCAAGACCATACTAGCACCGGCCCCGCATGCACTCAGCCTGCCAAGACCACAGCCTTTTTTCAGGGCAATAGACAAAGACAGATAATCTACAGGGTAACTTCCCAACAAGATAGTTCTGTCTTGCAAGTCATCAGTGGGCCTGAAACATCTGTACAAGAAGAGATATCTGTGGATGCTATGCATGTCTTCATTGATGAACATGGGGAAATTAGATCCTGTTATTTAAAATCTGGAAATCAGAAAGAAGGCCCTTTACAGCCTCTACCATCAAATAATGACTGTCTCTCTCAGGCTCGAGAGATGCAGG…
>hsa_circ_0006881_junction_seq |chr 1:233198938-233252788|-
CACGCAGTCTGCTTCAGTGCAGTGAAGATAACTGTTCCCAGGAAAAAAAGGAGG
>hsa_circ_0003314_full_seq |chr 1:233217898-233227371|-
CATGTGAGTCAGGATCTGGAAGCCTCGTCATGTTCTTCAACACAAGGAAAATTTAACCGAGAGCAGTTTTACAAATTTATCATTTTCCCTGGCAAGTGGATTAAAGTCTGGTATGATCGACTGACCTTGCTGGCATTACTTGATCGAACTGAAGACATCAAGGAGAATGTACTGGCGATTTTACTCATTGTCCTGGTTTCCCTCCTTGGATTTCTGACCTTGAGCCAAGGCTTTTGCAAAGATATGTGGGTGCTCCTCTTCTGCCTCGTCATGGCCAGCTGCCAGTACTCCCTGCTAAAGAGTGTTCAGCCTGACCCCGCCTCACCAATACAC
>hsa_circ_0003314_junction_seq |chr 1:233217898-233227371|-
CAGCCTGACCCCGCCTCACCAATACACCATGTGAGTCAGGATCTGGAAGCCTCG
>hsa_circ_0016979_full_seq |chr 1:233217898-233236980|-
AGAGATGCAGGTCAGCTCCTCCAGTACCACAACTTCTGAGAGTCAAGATCCGTCTTCTGGGGACCCTGCCGTCAGTGCCCTTCAGCAACAGCTGTTACTGATGGTGGCTCGCAGGACCCAGTCGGAAACCCCACGGCATGTGAGTCAGGATCTGGAAGCCTCGTCATGTTCTTCAACACAAGGAAAATTTAACCGAGAGCAGTTTTACAAATTTATCATTTTCCCTGGCAAGTGGATTAAAGTCTGGTATGATCGACTGACCTTGCTGGCATTACTTGATCGAACTGAAGACATCAAGGAGAATGTACTGGCGATTTTACTCATTGTCCTGGTTTCCCTCCTTGGATTTCTGACCTTGAGCCAAGGCTTTTGCAAAGATATGTGGGTGCTCCTCTTCTG…
>hsa_circ_0016979_junction_seq |chr 1:233217898-233236980|-
CAGCCTGACCCCGCCTCACCAATACACAGAGATGCAGGTCAGCTCCTCCAGTAC
>hsa_circ_0017051_full_seq |chr 1:235419416-235434280|+
GGCCAGTGGATAGCATACGTGCTTATGTATCCATGTGAACTCTGTTTTTCATGCAGTCAGCTGAGCAAGTTGCAAGAAGTTTCTCTGAGGAACTGTGCAGTAAGTTGTGCTGGTGAAAAAGGAGGAGTTGCTGAAGCATGTCCTAATATCAGAAAGGTAGATTTGTCAAAAAACCTGTTGTCATCATGGGATGAAGTGATACACATTGCTGATCAGCTCAGACACCTGGAAGTCCTTAATGTCAGTGAAAATAAACTAAAATTTCCCTCCGGTTCAGTATTAACTGGAACGCTTTCTGTACTGAAGGTTTTAGTCCTCAATCAAACAGGAATAACGTGGGCTGAGGTGCTGCGGTGTGTCGCGGGGTGCCCAGGCCTGGAGGAACTCTACCTTGAGTCT…
>hsa_circ_0017051_junction_seq |chr 1:235419416-235434280|+
GTCTAACAACATTTTCATTTCCGAAAGGGCCAGTGGATAGCATACGTGCTTATG
>hsa_circ_0002343_full_seq |chr 1:235480053-235494828|-
ATCAGTTGGCCTTATTTCCTCAGTGGAAATCTACTCACTATGATGTGGTAGTTGGCGTGTTGTCAGCTCGCAATAACCATGAACTTCGAAACGTGATAAGAAGCACCTGGATGAGACATTTGCTACAGCATCCCACATTAAGTCAACGTGTGCTTGTGAAGTTCATAATAGGTGCTCATGGCTGTGAAGTGCCTGTGGAAGACAGGGAAGATCCTTATTCCTGTAAACTACTCAACATCACAAATCCAGTTTTGAATCAGGAAATTGAAGCGTTCAGTCTGTCCGAAGACACTTCATCGGGGCTGCCTGAGGATCGAGTTGTCAGCGTGAGTTTCCGAGTTCTCTACCCCATCGTTATTACCAGTCTTGGAGTGTTCTACGATGCCAATGATGTGGGTT…
>hsa_circ_0002343_junction_seq |chr 1:235480053-235494828|-
CCCGTGGAACAATTCATCTTACCAGAGATCAGTTGGCCTTATTTCCTCAGTGGA
>hsa_circ_0004039_full_seq |chr 1:236806143-236816543|+
GAATACTTGCTGGCTGGGGCAGATATCATTGAAACAAATACTTTTAGCAGCACTAGTATTGCCCAAGCTGACTATGGCCTTGAACACTTGGCCTACCGGATGAACATGTGCTCTGCAGGAGTGGCCAGAAAAGCTGCCGAGGAGGTAACTCTCCAGACAGGAATTAAGAGGTTTGTGGCAGGGGCTCTGGGTCCGACTAATAAGACACTCTCTGTGTCCCCATCTGTGGAAAGGCCGGATTATAGGAACATCACATTTGATGAGCTTGTTGAAGCATACCAAGAGCAGGCCAAAGGACTTCTGGATGGCGGGGTTGATATCTTACTCATTGAAACTATTTTTGATACTGCCAATGCCAAGGCAGCCTTGTTTGCACTCCAAAATCTTTTTGAGGAGAAA…
>hsa_circ_0004039_junction_seq |chr 1:236806143-236816543|+
CAGCGTGTCTCATGGAGAACCACTCTGGAATACTTGCTGGCTGGGGCAGATATC
>hsa_circ_0003757_full_seq |chr 1:23814189-23820593|-
GTCAGCACCTCATCTATGGGCACTTTACCAAAGCGGGTGAAAATTGTGGAAGTTGGTCCCCGAGATGGACTACAAAATGAAAAGAATATCGTATCTACTCCAGTGAAAATCAAGCTGATAGACATGCTTTCTGAAGCAGGACTCTCTGTTATAGAAACCACCAGCTTTGTGTCTCCTAAGTGGGTTCCCCAGATGGGTGACCACACTGAAGTCTTGAAGGGCATTCAGAAGTTTCCTGGCATCAACTACCCAGTCCTGACCCCAAATTTGAAAGGCTTCGAGGCAGCGGTTGCTGCTGGAGCCAAGGAAGTAGTCATCTTTGGAGCTGCCTCAGAGCTCTTCACCAAGAAGAACATCAATTGTTCCATAGAGGAGAGTTTTCAGAGGTTTGACGCAATC…
>hsa_circ_0003757_junction_seq |chr 1:23814189-23820593|-
GCAGTCAGCCAATATTTCTGTGCGGGGGTCAGCACCTCATCTATGGGCACTTTA
>hsa_circ_0007442_full_seq |chr 1:243293090-243308177|+
GGAAACATGCACAATTCTTGGATTACAACAGGTGAAGATTCTGGGGTGGGCGAAACCTCCAAAAGACCATTTTCCCATGACAATGCAGATTTTGGCAAAGCTGCATCTGCTGGTGAGCAGCTAGAACTGGAGAAGCTAAAACTTACTTATGAGGAAAAGTGTGAAATTGAGGAATCCCAATTGAAGTTTTTGAGGAACGACTTAGCTGAATATCAGAGAACTTGTGAAGATCTTAAAGAGCAACTAAAGCATAAAGAATTTCTTCTGGCTGCTAATACTTGTAACCGTGTTGGTGGTCTTTGTTTGAAATGTGCTCAGCATGAAGCTGTTCTTTCCCAAACCCATACTAATGTTCATATGCAGACCATCGAAAGACTGGTTAA
>hsa_circ_0007442_junction_seq |chr 1:243293090-243308177|+
TATGCAGACCATCGAAAGACTGGTTAAGGAAACATGCACAATTCTTGGATTACA
>hsa_circ_0017241_full_seq |chr 1:243415701-243426558|+
ACAGGAAAAAGATAGCATTCAGCAGAGCTTTAGCAAGGAAGCAAAGGCCCAAGCCCTTCAGGCCCAGCAAAGAGAGCAGGAGCTGACACAGAAGATACAGCAAATGGAGGCCCAGCATGACAAAACTGAAAATGAACAGTATTTGTTGCTGACCTCCCAGAATACATTTTTGACAAAGTTAAAGGAAGAATGCTGTACATTAGCCAAGAAACTGGAACAAATCTCTCAAAAAACCAGATCTGAAATAGCTCAACTCAGTCAAGAAAAAAGGTATACATATGATAAATTGGGAAAGTTACAGAGAAGAAATGAAGAATTGGAGGAACAGTGTGTCCAGCATGGGAGAGTACATGAGACGATGAAGCAAAG
>hsa_circ_0017241_junction_seq |chr 1:243415701-243426558|+
GAGAGTACATGAGACGATGAAGCAAAGACAGGAAAAAGATAGCATTCAGCAGAG
>hsa_circ_0000199_full_seq |chr 1:243545509-243573048|-
CTGTTTTTCCATTTGTCGAGAGAGCGGGTGTTCTCTGAGGACCGCACACGTTTCTATGGTGCAGAAATTGTCTCTGCCTTGGACTATCTACATTCCGGAAAGATTGTGTACCGTGATCTCAAGTTGGAGAATCTAATGCTGGACAAAGATGGCCACATAAAAATTACAGATTTTGGACTTTGCAAAGAAGGGATCACAGATGCAGCCACCATGAAGACATTCTGTGGCACTCCAGAATATCTGGCACCAGAGGTGTTAGAAGATAATGACTATGGCCGAGCAGTAGACTGGTGGGGCCTAGGGGTTGTCATGTATGAAATGATGTGTGGGAGGTTACCTTTCTACAACCAGGACCATGAGAAACTTTTTGAATTAATATTAATGGAAGACATTAAATTT…
>hsa_circ_0000199_junction_seq |chr 1:243545509-243573048|-
AACTGGCAAGATGTATATGATAAAAAGCTGTTTTTCCATTTGTCGAGAGAGCGG
>hsa_circ_0008294_full_seq |chr 1:245002120-245017326|+
GGCCTGGGATACAACAGTGATGAGATAAGGCCTCGGACTTTACTGATCGAACATCTAATGGAAGGTGGAAGAAGAGACCATCACACAATGACGGTGTTATGGGGAACACAGGAGATAATAGTAGCAGAATTTCACAAAAAAATCAAAGAGGCATTTGAAGTCTTTGACCATGAGTCGAATAATACAGTGGATGTGAG
>hsa_circ_0008294_junction_seq |chr 1:245002120-245017326|+
TGAGTCGAATAATACAGTGGATGTGAGGGCCTGGGATACAACAGTGATGAGATA
>hsa_circ_0003553_full_seq |chr 1:24514313-24514567|+
TGGGTGCCTGATAGACATCCTAGGACTATACAGAAGGAAAAGGCCCACTTTGGGGGATAATGCTGAGGGACACTATGAAATCTTGGAATGATAGCCAGTCAGATCTGTGTAGCACTGACCAAGAAGAGGAAGAAGAGATGATTTTTGGTGAAAATGAAGATGATTTGGATGAGATGATGGATTTAAGTGATCTGCCTACCTCACTTTTTGCTTGCAGCGTCCATGAAGCAGTGTTTGAGGCACGAGAGCAGAAG
>hsa_circ_0003553_junction_seq |chr 1:24514313-24514567|+
GCAGTGTTTGAGGCACGAGAGCAGAAGTGGGTGCCTGATAGACATCCTAGGACT
>hsa_circ_0005090_full_seq |chr 1:245915529-245929937|-
GTGATCTGCAACTCTTTCACCATCTGTAATGCGGAGATGCAGGAAGTTGGTGTTGGCCTATATCCCAGTATCTCTTTGCTCAATCACAGCTGTGACCCCAACTGTTCGATTGTGTTCAATGGGCCCCACCTCTTACTGCGAGCAGTCCGAGACATCGAGGTGGGAGAGGAGCTCACCATCTGCTACCTGGATATGCTGATGACCAGTGAGGAGCGCCGGAAGCAGCTGAGGGACCAGTACTGCTTTGAATGTGACTGTTTCCGTTGCCAAACCCAGGACAAG
>hsa_circ_0005090_junction_seq |chr 1:245915529-245929937|-
TGTTTCCGTTGCCAAACCCAGGACAAGGTGATCTGCAACTCTTTCACCATCTGT
>hsa_circ_0008650_full_seq |chr 1:246186742-246193963|-
CACTGGCTTGCGTGAACATGATTTAGAATGCTTTGCTGCTTTTGCCATTTTGGTGTACGTTTGAATAAAAGGGAAAGCTTGAAAGGGGACACAAAGGTAAGAAAGAAAAGAAGGCCTAGAATTAAAGAGGGAGAAAAAGAAGCGTGAGTACCCGGAGAGCTGCGAGGACGATAGCAGCCGTCTGCGGCTCGGAAGAACTGATTGTAGATCTACAGGAAGTGTGCTGTTGTGCTGCTGGCGGAGGCCGTCCCTGAGGAAGTAGGAGAAGACCACTAGGGCTGTGTCTAAGGTAACTGTAAGGCCTCTCCATCCTTTCTGCTGATTATGACTAGCAGCTAATTTGGATCTGATTTATACTGTGGGGAAGAAGCTTGGAGAGAAACGTGGGGTGCCAGTGTG…
>hsa_circ_0008650_junction_seq |chr 1:246186742-246193963|-
TGAACCTTTTGCCCTGGTGGGATTATTCACTGGCTTGCGTGAACATGATTTAGA
>hsa_circ_0017306_full_seq |chr 1:246327200-246335474|-
AAAAAAGCTTGGCCAGACCACAAGCGGGAATGCAAATGCCTTAAAAGCTGCAAACCCAGATATCCTCCAGACTCCGTTCGACTTCTTGGCAGAGTTGTCTTCAAACTTATGGATGGAGCACCTTCAGAATCAGAGAAGCTTTACTCATTTTATGATCTGGAGTCAAATATTAACAAACTGACTGAAGATAAGAAAGAGGGCCTCAGGCAACTCGTAATGACATTTCAACATTTCATGAGAGAAGAAATACAGGATGCCTCTCAGCTGCCACCTGCCTTTGACCTTTTTGAAGCCTTTGCAAAA
>hsa_circ_0017306_junction_seq |chr 1:246327200-246335474|-
TTTGACCTTTTTGAAGCCTTTGCAAAAAAAAAAGCTTGGCCAGACCACAAGCGG
>hsa_circ_0005034_full_seq |chr 1:246327200-246355094|-
GAAGGAAAAGCTGATGCGATGCTCTCAGTGCCGCGTCGCCAAATACTGTAGTGCTAAGTGTCAGAAAAAAGCTTGGCCAGACCACAAGCGGGAATGCAAATGCCTTAAAAGCTGCAAACCCAGATATCCTCCAGACTCCGTTCGACTTCTTGGCAGAGTTGTCTTCAAACTTATGGATGGAGCACCTTCAGAATCAGAGAAGCTTTACTCATTTTATGATCTGGAGTCAAATATTAACAAACTGACTGAAGATAAGAAAGAGGGCCTCAGGCAACTCGTAATGACATTTCAACATTTCATGAGAGAAGAAATACAGGATGCCTCTCAGCTGCCACCTGCCTTTGACCTTTTTGAAGCCTTTGCAAAA
>hsa_circ_0005034_junction_seq |chr 1:246327200-246355094|-
TTTGACCTTTTTGAAGCCTTTGCAAAAGAAGGAAAAGCTGATGCGATGCTCTCA
>hsa_circ_0017311_full_seq |chr 1:246621428-246634587|+
GACTTTTTTCAGGAGATATTGCACCTTTAATGCAAGAAAAAGTACTAAGCGCAGTCACATATGCTGTTGATGATGAAGAAGCTGCTGAAGTAAATGCTAATGAGCAGCCAGAGGCGCCAAAGCTTGTTCTGCAGTCTCTGTTTTCACTTATACGAGGTGAAGTTGAGCAGTTGGATTCAAGAGCACTTCCCCTTTGCCTTCATCAGATAGCAGAATCCTATTTCCAGGAGGAGGACTATGAGAAAGCAATGAAATTCATTCAGCTAGAACGATTGTATCATGAGCAATTGCTCGCAAATCTTTCTGCCATTCAAGAACAGTGGGAAACAAAATGGAAAACTGTGCAACCACATACAGTTACGGCTCTAAGGAATTCAGAAAAGGGATTTAATGGTGAAG…
>hsa_circ_0017311_junction_seq |chr 1:246621428-246634587|+
TACGAAAATTTGTGCAACACATCAAGAGACTTTTTTCAGGAGATATTGCACCTT
>hsa_circ_0002922_full_seq |chr 1:247155565-247159813|-
AACTCGGTTGCCTTTGAGGATGTGGCTGTGAACTTCACCCAGGAGGAGTGGGCTTTGTTGGATCCTTCCCAGAAGAATCTCTATAGAGACGTGATGCAGGAAACCTTCAGGAATCTGGCTTCCATAGGAAACAAAGGGGAAGACCAGAGCATTGAAGATCAGTACAAAAATTCTTCAAGAAATCTAAGTTCATTTCAGATACATCAGAGAAATCACACTGGAGAGAAACCCTATGAATGTATGGAATGTGGGAAAGCCTTAGGTTTTTCCCGTTCTCTTAATAGACATAAAAGGATTCACACTGGAGAAAAACGCTATGAATGTAAGCAATGTGGGAAAGCCTTCAGTCGTTCCAGTCACCTTCGTGACCATGAAAGAACTCATACTGGAGAGAAACCC…
>hsa_circ_0002922_junction_seq |chr 1:247155565-247159813|-
ACCACGCCCAGCTGAGGCAAGACTTCTAACTCGGTTGCCTTTGAGGATGTGGCT
>hsa_circ_0005667_full_seq |chr 1:247156999-247159813|-
AACTCGGTTGCCTTTGAGGATGTGGCTGTGAACTTCACCCAGGAGGAGTGGGCTTTGTTGGATCCTTCCCAGAAGAATCTCTATAGAGACGTGATGCAGGAAACCTTCAGGAATCTGGCTTCCATAGGAAACAAAGGGGAAGACCAGAGCATTGAAGATCAGTACAAAAATTCTTCAAGAAATCTAAGTTCATTTCAGATACATCAGAGAAATCACACTGGAGAGAAACCCTATGAATGTATGGAATGTGGGAAAGCCTTAGGTTTTTCCCGTTCTCTTAATAGACATAAAAGGATTCACACTGGAGAAAAACGCTATGAATGTAAGCAATGTGGGAAAGCCTTCAGTCGTTCCAGTCACCTTCGTGACCATGAAAGAACTCATACTGGAGAGAAACCC…
>hsa_circ_0005667_junction_seq |chr 1:247156999-247159813|-
CTCATACTGGAGAGAAACCCTATGAATAACTCGGTTGCCTTTGAGGATGTGGCT
>hsa_circ_0000033_full_seq |chr 1:26257596-26259802|+
CTTCAGAATGGAGCCATCTGCCACCATCCTGCTGCTTTTGGTCCTTCACTGCCCATCTTAGAGCCAGCACAGTGGATCAGCATCTTGAACAGTAATGAACACCTTCTGAAGGAAAAAGAGCTTCTCATTGACAAGCAGAGGAAACACATCTCTCAGCTGGAGCAGAAAGTGCGAGAGAGCGAACTGCAAGTCCACAGTGCCCTCTTGGGCCGCCCTGCCCCCTTTGGTGATGTCTGCTTGCTGAGGCTACAGGAATTGCAGCGAGAAAACACTTTCTTACGTGCACAGTTTGCACAGAAGACAGAAGCCTTGAGCAGAGAAAAGATTGACCTTGAAAAGAAACTCTCTGCTTCTGAAGTTGAAGTCCAGCTCATCAGAGAGTCGCTCAAAGTGGCGTTG…
>hsa_circ_0000033_junction_seq |chr 1:26257596-26259802|+
GAGGAAGTGAAGAAACAGGAAGAAAGGCTTCAGAATGGAGCCATCTGCCACCAT
>hsa_circ_0008614_full_seq |chr 1:26447558-26460144|+
GTGTTTCCTGAATGTCTGTTTTGCATACACATCCCGTCATGAGATCAGCAATGCTGTGAGAGAGATGGCCTGGGGGGTGGAGCAAGGCCTGTTGGATCCCAGTGATATCTCTGAGTCTCTGCTTGATAAGTGCCTCTATACCAACCGCTCTCCTCATCCTGACATCTTGATACGGACTTCTGGAGAAGTGCGGCTGAGTGACTTCTTGCTATGGCAGACCTCTCACTCCTGCCTGGTGTTCCAACCCGTTCTGTGGCCAGAGTATACATTTTGGAACCTCTTCGAGGCCATCCTGCAGTTCCAGATGAACCATAGCGTGCTTCAG
>hsa_circ_0008614_junction_seq |chr 1:26447558-26460144|+
TTCCAGATGAACCATAGCGTGCTTCAGGTGTTTCCTGAATGTCTGTTTTGCATA
>hsa_circ_0008494_full_seq |chr 1:26729650-26732792|+
CCATCCAGTCCAATGGATCAGATGGGCAAGATGAGACCTCAGCCATATGGCGGGACTAACCCATACTCGCAGCAACAGGGACCTCCGTCAGGACCGCAGCAAGGACATGGGTACCCAGGGCAGCCATACGGGTCCCAGACCCCGCAGCGGTACCCGATGACCATGCAGGGCCGGGCGCAGAGTGCCATGGGCGGCCTCTCTTATACACAGCAGATTCCTCCTTATGGACAACAAGGCCCCAGCGGGTATGGTCAACAGGGCCAGACTCCATATTACAACCAGCAAAGTCCTCACCCTCAGCAGCAGCAGCCACCCTACTCCCAGCAACCACCGTCCCAGACCCCTCATGCCCAACCTTCGTATCAGCAGCAGCCACAGTCTCAACCACCACAGCTCCAG…
>hsa_circ_0008494_junction_seq |chr 1:26729650-26732792|+
CTTCAGTCAAGACCCTCCAGCTTGCCTCCATCCAGTCCAATGGATCAGATGGGC
>hsa_circ_0011032_full_seq |chr 1:26897300-26897725|-
GTCTGGGCTCCTTTCCCTTCAAGACCCGGAAGGAACTGCAGAGTTGGAAGGCAGAGAATGAAGCCTTCACCCTGGCTGACCTGAAGCAACTGCCGGAGCTGAACCCACCAGTGCTGATGCCCAGAGGGAATGTGGGGACTCCCCTGCGGGTCTTTTTGGAGTTGATCCGGGCCTGCCGCCTACCCCCTCGGATCATCACCCAGCTGCAGCTCCAGTTCCCCAAGACAGGTTCCTCCCGGCGCTACGGCAATGTGCCTTTTGAGTATGAGGACTCAGAGACTGTGGAGCAGGAAGAGCTTGTGTATACAGCAGAGGGTGAAGAAATACCCCAAGGAACCTACCTGGCAGATATACCAGCCAGCCCCTGTGGAGAGCCTGAGGAAGAAGTGGGGAAGGAAG…
>hsa_circ_0011032_junction_seq |chr 1:26897300-26897725|-
GAGGAAGAAGAGTCTCACTCAGATGAGGTCTGGGCTCCTTTCCCTTCAAGACCC
>hsa_circ_0002380_full_seq |chr 1:27113825-27114286|-
GTTTCCATGTGATCCCCACTATCTCAAGCATCGTCCCGGAGAGCTGCCTGCTGATCGTGGTGGGGCTGCTGGTGGGGGGCCTGATCAAGGGTGTAGGCGAGACACCCCCCTTCCTGCAGTCCGACGTCTTCTTCCTCTTCCTGCTGCCGCCCATCATCCTGGATGCGGGCTACTTCCTGCCACTGCGGCAGTTCACAGAAAACCTGGGCACCATCCTGATCTTTGCCGTGGTGGGCACGCTGTGGAACGCCTTCTTCCTGGGCGGCCTCATGTACGCCGTGTGCCTGGTGGGCGGTGAGCAGATCAACAACATCGGCCTCCTGGACAACCTGCTCTTCGGCAGCATCATCTCGGCCGTGGACCCCGTGGCGGTTCTGGCTGTCTTTGAGGAAATTCACA…
>hsa_circ_0002380_junction_seq |chr 1:27113825-27114286|-
TCCTTGCTCAATGACGCCGTCACTGTGGTTTCCATGTGATCCCCACTATCTCAA
>hsa_circ_0002470_full_seq |chr 1:27668225-27669346|-
GTCTAGTGACGGAGCCCGCGCGCGGCGCCACCATGCGGCAGAAGGCGGTATCGCTTTTCTTGTGCTACCTGCTGCTCTTCACTTGCAGTGGGGTGGAGGCAGGTGAGAATGCGGGTAAGGATGCAGGTAAGAAAAAGTGCTCGGAGAGCTCGGACAGCGGCTCCGGGTTCTGGAAGGCCCTGACCTTCATGGCCGTCGGAGGAGGACTCGCAGTCGCCGGGCTGCCCGCGCTGGGCTTCACCGGCGCCGGCATCGCGGCCAACTCGGTGGCTGCCTCGCTGATGAGCTGGTCTGCGATCCTGAATGGGGGCGGCGTGCCCGCCGGGGGGCTAGTGGCCACGCTGCAGAGCCTCG
>hsa_circ_0002470_junction_seq |chr 1:27668225-27669346|-
GGCTAGTGGCCACGCTGCAGAGCCTCGGTCTAGTGACGGAGCCCGCGCGCGGCG
>hsa_circ_0005672_full_seq |chr 1:27789561-27801815|+
CTGCTCAGATAAAGAATTTGATGAGCCAGCTAGGAACTAAGCAGGACTCAAGCAAGCTACAGGAAAATCTGCAACAGTTACAACACTCCACAAATCAGCTCGCCAAGGAAACAAATGAATTGCTGAAAGAATTAGGGTCCTTGCCCCTTCCCTTATCTACTTCAGAACAGCGCCAGCAGAGACTTCAGAAGGAACGCCTCATGAATGACTTCTCTGCAGCCTTAAACAATTTCCAGGCTGTGCAGAGAAGGGTATCTGAAAAGGAAAAGGAGAGTATTGCCAGAGCAAGAGCTGGATCTCGTCTTTCT
>hsa_circ_0005672_junction_seq |chr 1:27789561-27801815|+
AGAGCAAGAGCTGGATCTCGTCTTTCTCTGCTCAGATAAAGAATTTGATGAGCC
>hsa_circ_0007895_full_seq |chr 1:28035543-28058094|-
ATTGTGAAAACTGCTGAGAGAGACTTGCAATCCAGTCACATAAGTATAATAAAGAAATATTGGTCCTCATGGAAGAAGAGCAAGATTTACCAGAGCAACCAGTGAAAAAAGCCAAGATGCAGGAATCAGGAGAGCAAACTATAAGTCAAGTAAGCAATCCAGATGTCAGTGATCAGAAGCCTGAAACATCAAGCCTTGCTTCAAACCTTCCCATGTCAGAGGAAATTATGACATGCACCGATTACATCCCTCGCTCATCCAATGATTATACCTCACAAATGTATTCTGCAAAACCTTATGCACATATTCTCTCAGTTCCTGTTTCGGAAACTGCTTACCCTGGACAGACTCAATACCAGACACTACAGCAGACTCAACCCTATGCTGTCTACCCTCAGG…
>hsa_circ_0007895_junction_seq |chr 1:28035543-28058094|-
CCCAAACGTATGGACTACCTCCTTTTGATTGTGAAAACTGCTGAGAGAGACTTG
>hsa_circ_0005174_full_seq |chr 1:28580559-28581229|-
GCGGATAAAACGGTCCCATCAAGACTGAGAAAAAGCACACCAGCTATTGGCACAGCGTGGGCAGTGGGGCCTACAGGATGACTGACTTAGTCTACAGAGATCCCGGCGTACTTAAGCAGATGAAGACTCTTAAGATGACAGAAGGTGATTTTTCTGGTGATCGAGGACTTCCGGGGTAATGACAGTGATGAAATGCAGGGGACCTG
>hsa_circ_0005174_junction_seq |chr 1:28580559-28581229|-
TGACAGTGATGAAATGCAGGGGACCTGGCGGATAAAACGGTCCCATCAAGACTG
>hsa_circ_0000042_full_seq |chr 1:29035825-29039426|+
CAAGAGCAGTATGAAAGTACCATCGGATTCAAACTTCCCAGTTACCGAGCAGCTAAGAAATTATGGAAAGTCTGTGTAGAACATCACACGTTTTTCAGATTGACATCTACAGACACCATTCCCAAAAGCAAATTTCTTGCGCTAGGATCCAAATTTCGATACAGTGGCCGGACTCAAGCTCAGACCAGGCAAGCTAGTGCTCTAATTGACAGGCCTGCCCCACACTTCGAGCGTACAGCAAGTAAACGGGCGTCCCGGAGCCTCGATGGAG
>hsa_circ_0000042_junction_seq |chr 1:29035825-29039426|+
AACGGGCGTCCCGGAGCCTCGATGGAGCAAGAGCAGTATGAAAGTACCATCGGA
>hsa_circ_0006602_full_seq |chr 1:29154695-29154910|-
GATTATATGCGTCAGGCAGGAGAAGTGACTTATGCAGATGCTCACAAGGGACGCAAAAATGAAGGGGTGATTGAATTTGTATCTTATTCTGATATGAAAAGAGCTTTGGAAAAGTTGGATGGAACTGAAGTCAATGGGAGAAAAATCAGATTAGTTGAAGACAAGCCAGGTTCCAGACGACGCCGGTCCTACTCCAGAAGCCGGAGTCATTCAAG
>hsa_circ_0006602_junction_seq |chr 1:29154695-29154910|-
CTACTCCAGAAGCCGGAGTCATTCAAGGATTATATGCGTCAGGCAGGAGAAGTG
>hsa_circ_0011245_full_seq |chr 1:30974650-30981405|-
CTGTTCCAAAGACCTAATGCGCTTGCTGTCCAGCAGTTGACAGCTGCTCAGCAGCAGCAGTATGCACTGGCAGCTGCTCATCAGCCGCACATCGGTTTAGCTCCCGCTGCGTTTGTCCCCAATCCATACATCATCAGCGCTGCTCCCCCAGGGACGGACCCCTACACAGCTGGATTGGCTGCAGCAGCGACACTAGGCCCAGCTGTGGTCCCTCACCAGTATTATGGAGTTACTCCCTGGGGAGTCTACCCTGCCAGTCTTTTCCAGCAGCAAGCTGCCGCTGCCGCTGCAGCAACTAATTCAGCTAATCAACAGACCACCCCACAGGCTCAGCAAGGACAGCAGCAG
>hsa_circ_0011245_junction_seq |chr 1:30974650-30981405|-
CCACAGGCTCAGCAAGGACAGCAGCAGCTGTTCCAAAGACCTAATGCGCTTGCT
>hsa_circ_0000043_full_seq |chr 1:30992389-30995220|-
GGCCCAAGGGATGCAGACAGTGATGAAAACGACAAAGGTGAAAAGAAGAACAAGGGTACGTTTGATGGAGATAAGCTAGGAGATTTGAAGGAGGAGGGTGATGTGATGGACAAGACCAATGGTTTACCAGTGCAGAATGGGATTGATGCAGACGTCAAAGATTTTAGCCGTACCCCTGGTAATTGCCAGAACTCTGCTAATGAAGTGGATCTTCTGGGTCCAAACCAGAATGGTTCTGAGGGCTTAGCCCAGCTGACCAGCACCAATGGTGCCAAGCCTGTGGAGGATTTCTCCAACATGGAGTCCCAGAGTGTCCCCTTGGACCCCATGGAACATGTGGGCATGGAGCCTCTTCAGTTTGATTATTCAGGCACGCAGGTACCTGTGGACTCAGCAGCA…
>hsa_circ_0000043_junction_seq |chr 1:30992389-30995220|-
CTTTTTGACTACAATTCTCAACAACAGGGCCCAAGGGATGCAGACAGTGATGAA
>hsa_circ_0000044_full_seq |chr 1:30992389-31007102|-
CAGCTCTTGCCAGGTAAAAAGTTTTGGGAAACAGATGAATCCAGCAAAGATGGACCAAAAGGAATATTCCTGGGTGATCAATGGCGAGACAGTGCCTGGGGAACATCAGATCATTCAGTTTCCCAGCCAATCATGGTGCAGAGAAGACCTGGTCAGAGTTTCCATGTGAACAGTGAGGTCAATTCTGTACTGTCCCCACGATCGGAGAGTGGGGGACTAGGCGTTAGCATGGTGGAGTATGTGTTGAGCTCATCCCCGGGCGATTCCTGTCTAAGAAAAGGAGGATTTGGCCCAAGGGATGCAGACAGTGATGAAAACGACAAAGGTGAAAAGAAGAACAAGGGTACGTTTGATGGAGATAAGCTAGGAGATTTGAAGGAGGAGGGTGATGTGATGGAC…
>hsa_circ_0000044_junction_seq |chr 1:30992389-31007102|-
CTTTTTGACTACAATTCTCAACAACAGCAGCTCTTGCCAGGTAAAAAGTTTTGG
>hsa_circ_0004949_full_seq |chr 1:31005852-31007102|-
CAGCTCTTGCCAGGTAAAAAGTTTTGGGAAACAGATGAATCCAGCAAAGATGGACCAAAAGGAATATTCCTGGGTGATCAATGGCGAGACAGTGCCTGGGGAACATCAGATCATTCAGTTTCCCAGCCAATCATGGTGCAGAGAAGACCTGGTCAGAGTTTCCATGTGAACAGTGAGGTCAATTCTGTACTGTCCCCACGATCGGAGAGTGGGGGACTAGGCGTTAGCATGGTGGAGTATGTGTTGAGCTCATCCCCGGGCGATTCCTGTCTAAGAAAAGGAGGATTT
>hsa_circ_0004949_junction_seq |chr 1:31005852-31007102|-
GATTCCTGTCTAAGAAAAGGAGGATTTCAGCTCTTGCCAGGTAAAAAGTTTTGG
>hsa_circ_0000045_full_seq |chr 1:31059203-31059577|-
GTGTTGGTGGAATGAGCGTTGCATGTGTCTTGAAGAGAAAAGCAGTGCTTTGGCAGGACTCTTTCAGCCCCCACCTGAAACATCACCCTCAAGAACCAGCTAATCCCAACATGCCTGTTGTTTTGACATCTGGAACAGGGTCGCAAGCGCAGCCACAACCAGCTGCAAATCAGGCTCTTGCAGCTGGGACTCACTCCAGCCCTGTCCCAGGATCTATAGGAGTTGCAGGCCGTTCCCAGGACGACGCTATGGTGGACTACTTCTTTCAGAGGCAGCATGGTGAGCAGCTTGGGGGAGGAGGAAGTGGAGGAGGCGGCTATAATAATAGCAAACATCGATGGCCTACTGGGGATAACATTCATGCAGAACATCAG
>hsa_circ_0000045_junction_seq |chr 1:31059203-31059577|-
GGGGATAACATTCATGCAGAACATCAGGTGTTGGTGGAATGAGCGTTGCATGTG
>hsa_circ_0007249_full_seq |chr 1:31337174-31348974|+
GTCTGGTCCATCGAACTCATATGTCATCCTGTCGGGTGGATAAGCCCTCTGAGATAGTAGATGTTGGAGATAAAGTGTGGGTGAAGCTTATTGGCCGAGAGATGAAAAATGATAGAATAAAAGTATCCCTCTCCATGAAGGTTGTCAATCAAGGGACTGGGAAAGACCTTGATCCCAACAATGTTATCATTGAGCAAGAAGAGAGGCGGAGGCGATCCTTCCAGGATTACACTGGGCAGAAGATCACCCTTGAGGCTGTCTTGAACACTACCTGCAAGAAGTGTGGCTGTAAAGGCCACTTTGCAAAAGATTGTTTCATGCAACCAGGTGGGACTAAATACTCTCTGATACCTGATGAGGAAGAGGAAAAGGAAGAGGCAAAGTCAGCAGAGTTTGAGA…
>hsa_circ_0007249_junction_seq |chr 1:31337174-31348974|+
AGGAATCCTTCTAGAAAAAGAAAGAAGGTCTGGTCCATCGAACTCATATGTCAT
>hsa_circ_0007364_full_seq |chr 1:31915894-31919658|-
GTTTTTCGTTGGAATATACGTTGCACATTTATGGCGATTCTGAGTGTGAGGGCAGACTTCTGCCAGGCTCAGCACAGCATTTTCGCTGACAAGTGAGCTTGGAGGTTCTATGTGCCATAATTAACATTGCCTTGAAGACTCCTGGACACCGAGACTGGCCTCAGAAATAGTTGGCTTTTTTTTTTTTTAATTGCAAGCATATTTCTTTTAATGACTCCAGTAAAATTAAGCATCAAGTAAACAAGTGGAAAGTGACCTACACTTTTAACTTGTCTCACTAGTGCCTAAATGTAGTAAAGGCTGCTTAAGTTTTGTATGTAGTTGGATTTTTTGGAGTCCGAAGGTATCCATCTGCAGAAATTGAGGCCCAAATTGAATTTGGATTCAAGTGGATTCTAA…
>hsa_circ_0007364_junction_seq |chr 1:31915894-31919658|-
GTTGAAAAAGAAGGAATCCACGTTCTAGTTTTTCGTTGGAATATACGTTGCACA
>hsa_circ_0007777_full_seq |chr 1:32030297-32033334|+
AAATTGAGAAGATTCAGAAAGGAGACTCAAAAAAGGATGATGAGGAGAATTACTTGGATTTATTTTCTCATAAGAACATGAAACTGAAAGAGCGAGTGCTGATACCTGTCAAGCAGTATCCCAAGTTCAATTTTGTGGGGAAGATTCTTGGACCACAAGGGAATACAATCAAAAGACTGCAGGAAGAGACTGGTGCAAAGATCTCTGTATTGGGAAAGGGCTCAATGAGAGACAAAGCCAAGGAGGAAGAGCTGCGCAAAGGTGGAGACCCCAAATATGCCCACTTGAATATGGATCTGCATGTCTTCATTGAAGTCTTTGGACCCCCATGTGAGGCTTATGCTCTTATGGCCCATGCCATGGAGGAAGTCAAGAAATTTCTAGTACCG
>hsa_circ_0007777_junction_seq |chr 1:32030297-32033334|+
GAGGAAGTCAAGAAATTTCTAGTACCGAAATTGAGAAGATTCAGAAAGGAGACT
>hsa_circ_0004289_full_seq |chr 1:32030297-32045390|+
AAATTGAGAAGATTCAGAAAGGAGACTCAAAAAAGGATGATGAGGAGAATTACTTGGATTTATTTTCTCATAAGAACATGAAACTGAAAGAGCGAGTGCTGATACCTGTCAAGCAGTATCCCAAGTTCAATTTTGTGGGGAAGATTCTTGGACCACAAGGGAATACAATCAAAAGACTGCAGGAAGAGACTGGTGCAAAGATCTCTGTATTGGGAAAGGGCTCAATGAGAGACAAAGCCAAGGAGGAAGAGCTGCGCAAAGGTGGAGACCCCAAATATGCCCACTTGAATATGGATCTGCATGTCTTCATTGAAGTCTTTGGACCCCCATGTGAGGCTTATGCTCTTATGGCCCATGCCATGGAGGAAGTCAAGAAATTTCTAGTACCGGATATGATGG…
>hsa_circ_0004289_junction_seq |chr 1:32030297-32045390|+
AGAATGGGTAGTGAAGACCCATGTCAGAAATTGAGAAGATTCAGAAAGGAGACT
>hsa_circ_0007231_full_seq |chr 1:32036909-32038619|+
GATATGATGGATGATATCTGTCAGGAGCAATTTCTAGAGCTGTCCTACTTGAATGGAGTACCTGAACCCTCTCGTGGACGTGGGGTGCCAGTGAGAGGCCGGGGAGCTGCACCTCCTCCACCACCTGTTCCCAGGGGCCGTGGTGTTGGACCACCTCGGGGGGCTTTGGTACGTGGTACACCAGTAAGGGGAGCCATCACCAGAGGTGCCACTGTGACTCGAGGCGTGCCACCCCCACCTACTGTGAGGGGTGCTCCAGCACCAAGAGCACGGACAGCGGGCATCCAGAGGATACCTTTGCCTCCACCTCCTGCACCAGAAACATATGAAGAATATGGATATGATGATACATACGCAGAACAAAGTTACGAAGGCTACGAAGGCTATTACAGCCAGAGT…
>hsa_circ_0007231_junction_seq |chr 1:32036909-32038619|+
CGAAGGCTATTACAGCCAGAGTCAAGGGATATGATGGATGATATCTGTCAGGAG
>hsa_circ_0002467_full_seq |chr 1:32036909-32039573|+
GATATGATGGATGATATCTGTCAGGAGCAATTTCTAGAGCTGTCCTACTTGAATGGAGTACCTGAACCCTCTCGTGGACGTGGGGTGCCAGTGAGAGGCCGGGGAGCTGCACCTCCTCCACCACCTGTTCCCAGGGGCCGTGGTGTTGGACCACCTCGGGGGGCTTTGGTACGTGGTACACCAGTAAGGGGAGCCATCACCAGAGGTGCCACTGTGACTCGAGGCGTGCCACCCCCACCTACTGTGAGGGGTGCTCCAGCACCAAGAGCACGGACAGCGGGCATCCAGAGGATACCTTTGCCTCCACCTCCTGCACCAGAAACATATGAAGAATATGGATATGATGATACATACGCAGAACAAAGTTACGAAGGCTACGAAGGCTATTACAGCCAGAGT…
>hsa_circ_0002467_junction_seq |chr 1:32036909-32039573|+
AGGTTCAAGATTCTTATGAAGCTTATGGATATGATGGATGATATCTGTCAGGAG
>hsa_circ_0003238_full_seq |chr 1:32187953-32190249|+
CTGGAGGAGCACCGGAATTCACAGAAGCAGATGAAGCTCCTACAGAAAAAGCAGAGCCAGCTGGTGCAAGAGAAGGACCACCTGCGCGGTGAGCACAGCAAGGCCGTCCTGGCCCGCAGCAAGCTTGAGAGCCTATGCCGTGAGCTGCAGCGGCACAACCGCTCCCTCAAGGAAGAAGGTGTGCAGCGGGCCCGGGAGGAGGAGGAGAAGCGCAAGGAGGTGACCTCGCACTTCCAGGTGACACTGAATGACATTCAGCTGCAGATGGAACAGCACAATGAGCGCAACTCCAAGCTGCGCCAAGAGAACATGGAGCTGGCTGAGAGGCTCAAGAAGCTGATTGAGCAGTATGAGCTGCGCGAGGAG
>hsa_circ_0003238_junction_seq |chr 1:32187953-32190249|+
ATTGAGCAGTATGAGCTGCGCGAGGAGCTGGAGGAGCACCGGAATTCACAGAAG
>hsa_circ_0011379_full_seq |chr 1:32224033-32226530|+
ATCGTCAATGTATGGTACTCTGTGAATGGTGAGAGGCTGGGCACCTACATGGGCCATACCGGAGCTGTGTGGTGTGTGGACGCTGACTGGGACACCAAGCATGTCCTCACTGGCTCAGCTGACAACAGCTGTCGTCTCTGGGACTGTGAAACAGGAAAGCAGCTGGCCCTTCTCAAGACCAATTCGGCTGTCCGGACCTGCGGTTTTGACTTTGGGGGCAACATCATCATGTTCTCCACGGACAAGCAGATGGGCTACCAGTGCTTTGTGAGCTTTTTTGACCTGCGGGATCCGAGCCAGATTGACAACAATGAGCCCTACATGAAGATCCCTTGCAATGACTCTAAAATCACCAGTGCTGTTTGGGGACCCCTGGGGGAGTGCATCATCGCTGGCCAT…
>hsa_circ_0011379_junction_seq |chr 1:32224033-32226530|+
GGAGAGCTCAACCAGTATAGTGCCAAGATCGTCAATGTATGGTACTCTGTGAAT
>hsa_circ_0005339_full_seq |chr 1:32326938-32327677|+
CAAGTGCTGTGAAACTTAATAAGCAGCAGACGGACATCGCTGTGAATTGGGCTGGGGGCCTGCACCATGCAAAGAAGTCCGAGGCATCTGGCTTCTGTTACGTCAATGATATCGTCTTGGCCATCCTGGAACTGCTAAAGTATCACCAGAGGGTGCTGTACATTGACATTGATATTCACCATGGTGACGGCGTGGAAGAGGCCTTCTACACCACGGACCGGGTCATGACTGTGTCCTTTCATAAGTATGGAGAGTACTTCCCAGGAACTGGGGACCTACGG
>hsa_circ_0005339_junction_seq |chr 1:32326938-32327677|+
TACTTCCCAGGAACTGGGGACCTACGGCAAGTGCTGTGAAACTTAATAAGCAGC
>hsa_circ_0011458_full_seq |chr 1:32944018-32945628|-
ATTCACAGCAGGTATGAGGGAAGGAAAACCTCCAAACACAAGAGGAATTTGGCTATCACTGGAGGAGTGACTTTGTCGGTCATTGCATCCCCAGTTATTGCTGCAGTTAGTGTTGGTATTGGTGTCCCCATTATGCTGGCATATGTTTATGGGGTTGTGCCCATTTCTCTTTGTCGTGGAGGCGGCTGTGGAGTTAGCACAGCCAACGGAAAAGGAGTGAAAATTGAATTTGATGAAGATGATGGTCCAATCACAG
>hsa_circ_0011458_junction_seq |chr 1:32944018-32945628|-
TTGATGAAGATGATGGTCCAATCACAGATTCACAGCAGGTATGAGGGAAGGAAA
>hsa_circ_0000048_full_seq |chr 1:32948221-32949774|-
TTATGCTGTTATTGCCTATGGCTGTGCCAGCTGCCCGAAGCTAACTTGTGAGAGGGAAGGTTGCCAGACTGAGTTCTGCTACCACTGCAAGCAGATATGGCATCCAAATCAGACATGCGATATGGCCCGTCAACAGAGGGCCCAGACTTTACGAGTTCGGACCAAACACACTTCAGGTCTCAGTTATGGGCAAGAATCTGGACCAGCAGATGACATCAAGCCATGCCCACGATGCAGTGCATACATTATCAAGATGAATGATGGAAGCTGTAATCACATGACCTGTGCAGTGTGTGGCTGTGAATTCTGTTGGCTTTGTATGAAAGAGATCTCAGACTTGCATTACCTCAG
>hsa_circ_0000048_junction_seq |chr 1:32948221-32949774|-
AGAGATCTCAGACTTGCATTACCTCAGTTATGCTGTTATTGCCTATGGCTGTGC
>hsa_circ_0011493_full_seq |chr 1:33646647-33652461|-
CTCCCTGCGGGGGAGACCTGACAGGACCATCTGGAGTCATCCTCTCACCAAATTACCCAGAACCCTACCCGCCAGGCAAGGAGTGTGACTGGAAAGTGACCGTCTCACCAGACTACGTCATCGCCCTGGTATTTAACATCTTTAACCTGGAGCCTGGCTATGACTTCCTCCATATCTACGACGGACGGGACTCTCTCAGCCCTCTCATAGGAAGCTTCTATGGCTCCCAGCTCCCAGGCCGCATTGAAAGCAGCAGCAACAGCCTCTTCCTCGCCTTCCGCAGCGATGCATCTGTGAGCAATGCTGGCTTCGTCATTGACTATACAG
>hsa_circ_0011493_junction_seq |chr 1:33646647-33652461|-
ATGCTGGCTTCGTCATTGACTATACAGCTCCCTGCGGGGGAGACCTGACAGGAC
>hsa_circ_0011501_full_seq |chr 1:33788599-33810864|-
CCCGCATGTGTGATGCCCACCTTCGAGGCCCCTCGGGCATCATCACCTCCCCCAATTTCCCCATTCAGTATGACAACAATGCACACTGTGTGTGGATCATCACAGCACTCAACCCCTCCAAGGTGATCAAGCTCGCCTTTGAGGAGTTTGATTTGGAGAGGGGCTATGACACCCTGACGGTCGGTGATGGTGGTCAGGATGGGGACCAGAAGACAGTTCTCTACATCCTGACAGGTACATCGGTCCCGGATCTCATTGTCAGCACCAATCATCAAATGTGGCTCCTCTTCCAGACTGATGGCAGTGGCAGTTCCCTGGGATTCAAGGCTTCTTATGAAG
>hsa_circ_0011501_junction_seq |chr 1:33788599-33810864|-
CCCTGGGATTCAAGGCTTCTTATGAAGCCCGCATGTGTGATGCCCACCTTCGAG
>hsa_circ_0011506_full_seq |chr 1:33918093-33935954|-
TTCTCCCCAGCCACACATGTGGGAACCCAGGGAGGCTGCCCAATGGCATCCAGCAGGGTTCAACCTTCAACCTCGGTGACAAGGTCCGCTACAGCTGCAACCTTGGCTTCTTCCTGGAGGGCCACGCCGTGCTCACCTGCCACGCTGGCTCTGAGAACAGCGCCACGTGGGACTTCCCCCTGCCTTCCTGCAGAGCTGATGATGCCTGTGGTGGGACCCTGCGGGGCCAGAGTGGCATCATCTCCAGCCCCCACTTCCCCTCGGAGTACCATAACAATGCCGACTGCACATGGACCATCCTGGCTGAGCTGGGGGACACCATCGCCCTGGTGTTTATTGACTTCCAGCTGGAGGATGGTTACGACTTTCTGGAAGTCACTGGGACAGAAGGCTCCTCCC…
>hsa_circ_0011506_junction_seq |chr 1:33918093-33935954|-
CACTGGGACAGAAGGCTCCTCCCTCTGTTCTCCCCAGCCACACATGTGGGAACC
>hsa_circ_0003352_full_seq |chr 1:35747906-35748604|-
ATGAGGATGATTCATGTTCATTGCTAACAAAGGAGAGCAGCCACAATAGCAGCTTTGAGCTGATTGGCTCCACGATTCCATCCTATCAGCCTTGCAACAGACAAACAGGCCGTGGGACCAGTTTTTTCCCTACAGCAGGAGGATTCAGATCTCCTTCCCCTGGGCTATTTCGAGCCAGTTTGGTCAGCTCAGCTTCTAAGAGTTCAGGGAAACTGTCTGAGCCTTCACTTCCCATAGAGGATTCCCAGGATCTGTATAACGCCTCCCCAGAGCCTAAGACACTTTTCCTAGGAGCAGGAGACTTCCAGTTCTGTTTAGAAGATGACACTCAGAGCCAACTGTTGGATGCAGATGG
>hsa_circ_0003352_junction_seq |chr 1:35747906-35748604|-
TCAGAGCCAACTGTTGGATGCAGATGGATGAGGATGATTCATGTTCATTGCTAA
>hsa_circ_0006578_full_seq |chr 1:36358238-36362656|-
AGAACATCAGTTACTTTTATATGAAGAAAAATACAGGAACAGGCTGGAGTTCTGTGTTTTTGAGTCCATTATGGAAGGGTAAAGGCTACACTCCTAAGGTGGGTGTCAGGCCTCTATCCTGGGCCACCTCTCACCACTCCCTGCCTCGCGTTGGATGCTTCAGCAACACAAACTACCTGGCGTTGGTGGCTTGCATGCCATTTCTTACCTGGGCATGTTTGCTCACTGAGGCCCTCCTACCATGAAGGTCCTTGCCCCTTGCCTGGCCCACTCCTGTATCCTTAGGGAAATTTTCCCGGAGCCCTGCACCCACACTGGGCATCCTGTGACCCTGACCTTCCCCATGTGGAACTCGTCTGTACACATCTGTTTCCTTGTCCCCCCCGGATCCTGCTTTGC…
>hsa_circ_0006578_junction_seq |chr 1:36358238-36362656|-
GTGGTGCACCACCACGGCCTCTTCCAGAGAACATCAGTTACTTTTATATGAAGA
>hsa_circ_0011723_full_seq |chr 1:37835078-37838756|-
GCTGAAAGCACATCAGAGGCTTCACACAGGGAAAACGTTTAACTGTGAATCTGAAGGCTGCAGCAAATACTTCACCACACTCAGTGATCTGAGGAAGCACATTCGAACTCATACAGGGGAAAAGCCATTTCGGTGCGATCACGATGGCTGTGGAAAAGCATTTGCAGCAAGCCACCACCTTAAAACTCACGTTCGTACACATACTGGTGAAAGACCCTTCTTCTGCCCCAGTAATGGCTGTGAGAAAACATTCAGCACTCAATACAGTCTCAAAAGTCACATGAAAGGTCATGATAACAAAGGACACTCATACAATGCACTTCCACAACACAATGGATCAGAG
>hsa_circ_0011723_junction_seq |chr 1:37835078-37838756|-
GCACTTCCACAACACAATGGATCAGAGGCTGAAAGCACATCAGAGGCTTCACAC
>hsa_circ_0005807_full_seq |chr 1:37866458-37874088|-
TACCCTGTCATTTTGAATTCATCAACAAGCCTGATGAAGAGTCTTACTGTAAGCAGTGGCTGAATGCCAACCCCAGCAGAGGCTTCCTCCTGCCAGATTCTGATGTTGAGATTGACTTGGAGCTCTTCGTAAATAAGATGACAGCTACAAAGCTCAACTCGGGTGAAGACAAAATTGAGGACATTCTGGTTCTGCACTTGGACAGGGGAAAGGATTACTTTTTGTCTGTGTCTGGGAACTACCTGCCCAGCTGTTTTGGGTCTCCCATTCATACACTGTGTTACATGAGAGAGCCAATCTTGGACCTACCACTTGAAACCATTAGTGAGCTGACTCTGATGCCAGTATGGACTGGAGATGATGGGAGCCAGTTGGATAGCCCCATGGAAATCCCCAAAG…
>hsa_circ_0005807_junction_seq |chr 1:37866458-37874088|-
TGGATACTGGAATGATTGATAACCTCTTACCCTGTCATTTTGAATTCATCAACA
>hsa_circ_0011889_full_seq |chr 1:40189054-40195764|+
ACCTTATTGCAATATGCAAGCAACAAGAATGCATCAGAACATATTGTGTATCTTCTGGAGGTATATCGACTTGCCATCCAAAGCTTTGCCAGTGCACGTCCATACTTAACTACTGAATGTGAAGATGTCCTCTTAGTGCTTGGCAGATTAGTACTGAGTTGTTTCGAATTACTGCTTTCAGTGTCTGAAAGTGAACTGCCATGTGAAGTCTGGCTACCATTCCTTCAGTCTCTACAGGAGTCACATGATGCATTATTGGAATTTGGGAATAATAACCTACAAATATTGGTTCATGTTACCAAGGAAGGGGTGTGGAAAAACCCAGTTCTTCTTAAAATTCTGTCTCAACAGCCAGTAGAAACGGAGGAAG
>hsa_circ_0011889_junction_seq |chr 1:40189054-40195764|+
CTCAACAGCCAGTAGAAACGGAGGAAGACCTTATTGCAATATGCAAGCAACAAG
>hsa_circ_0006373_full_seq |chr 1:40189054-40202614|+
ACCTTATTGCAATATGCAAGCAACAAGAATGCATCAGAACATATTGTGTATCTTCTGGAGGTATATCGACTTGCCATCCAAAGCTTTGCCAGTGCACGTCCATACTTAACTACTGAATGTGAAGATGTCCTCTTAGTGCTTGGCAGATTAGTACTGAGTTGTTTCGAATTACTGCTTTCAGTGTCTGAAAGTGAACTGCCATGTGAAGTCTGGCTACCATTCCTTCAGTCTCTACAGGAGTCACATGATGCATTATTGGAATTTGGGAATAATAACCTACAAATATTGGTTCATGTTACCAAGGAAGGGGTGTGGAAAAACCCAGTTCTTCTTAAAATTCTGTCTCAACAGCCAGTAGAAACGGAGGAAGTCAATAAATTGATTGCACAAGAAGGACCT…
>hsa_circ_0006373_junction_seq |chr 1:40189054-40202614|+
CTCCCTAATGAAGATGCTATTAAGGAGACCTTATTGCAATATGCAAGCAACAAG
>hsa_circ_0000061_full_seq |chr 1:41070594-41075451|-
TTGTGATTCCAAAGAATCCCTATCCTGCCTCCGATGTGAATACTGAGAAGCCCAGCATCCACAGCAGCACCAAAACTGTCTTGGAACATCAACCAGGGCAGAGGGGGCGTAAACCAGGAAAGAAGCGGGGCCGGACACCCAAGACCCTAATTTCCCATCCCATCTCTGCCCCATCCAAGACAGCTGAACCTTTGAAATTCCCAAAGAAGAGAGGTCCCAAACCTGGCAGCAAGAGGAAACCTCGGACTTTGCTGAACCCACCACCTGCCTCACCAACAACCAGCACTCCTGAACCGGATACCAGCACTGTACCCCAGGATGCTGCCACCATCCCCAGCTCAGCCATGCAGGCCCCAACAG
>hsa_circ_0000061_junction_seq |chr 1:41070594-41075451|-
CCAGCTCAGCCATGCAGGCCCCAACAGTTGTGATTCCAAAGAATCCCTATCCTG
>hsa_circ_0004628_full_seq |chr 1:41113282-41117010|-
GATTTCGGCTGAATGCGTCTTCTTGGCCCATGTTCCTTTTGAAGACGCTAAATGGAGCAGAGATGGCTCCCATCAGGATTTTCCACAAGGAGCCACCATCGCCTTCCCACAACTTCTTCAAAATGGGAATGAAGCTAGAAGCTGTGGACAGGAAGAACCCTCATTTCATTTGCCCAGCCACTATTGGGGAGGTTCGGGGCTCAGAGGTGCTTGTCACTTTTGATGGGTGGCGAGGGGCCTTTGACTACTGGTGCCGCTTCGACTCCCGAGACATCTTCCCTGTGGGCTGGTGTTCCTTGACTGGAGACAACCTGCAGCCTCCTGGCACCAAAG
>hsa_circ_0004628_junction_seq |chr 1:41113282-41117010|-
ACAACCTGCAGCCTCCTGGCACCAAAGGATTTCGGCTGAATGCGTCTTCTTGGC
>hsa_circ_0000063_full_seq |chr 1:41113282-41143112|-
TCCTACACACCTCCAAGCAACGAGTTCAAGATCAGTATGAAATTGGAAGCACAGGACCCCAGGAACACCACATCCACCTGTATTGCCACAGTAGTTGGACTGACAGGTGCCCGCCTTCGCCTGCGCCTTGATGGGAGCGACAACAAAAATGACTTCTGGCGGCTGGTTGACTCAGCTGAAATCCAGCCTATTGGGAACTGTGAAAAGAATGGGGGTATGCTACAGCCACCTCTTGGATTTCGGCTGAATGCGTCTTCTTGGCCCATGTTCCTTTTGAAGACGCTAAATGGAGCAGAGATGGCTCCCATCAGGATTTTCCACAAGGAGCCACCATCGCCTTCCCACAACTTCTTCAAAATGGGAATGAAGCTAGAAGCTGTGGACAGGAAGAACCCTCAT…
>hsa_circ_0000063_junction_seq |chr 1:41113282-41143112|-
ACAACCTGCAGCCTCCTGGCACCAAAGTCCTACACACCTCCAAGCAACGAGTTC
>hsa_circ_0005303_full_seq |chr 1:41186120-41194399|-
ATTTCTACATCGTACTAAGGAAGAATGATTTCCTATTTGATATAGCTGAACCATGCAAAAATCAGATCCTTGAAAAGGTCAGAACCTGTATTTATACATAGTAGAAATAGAGAGTTATCCTCTATTAGGCTGTGTATGAATATATGTGTCACAAAAAACAGAGCAAATGAAAAAACTTCCCCTTTCTTGACATTTTATTCTGCAGTTTTTACAAATTATGTGTGCCTTTATAATGTGCAAACTACACTACTTAAAAGTATGTGTAGAGTACTGTTATTAATCCTGTTTTATAGAAACAATAATGGGCTAAGAGACTTATTCAAAATCCTGTAACTAATAGCTGTAAGATAAAGCCCAGATCTTTTGCCTCTAAGTCTTAACCTTTCCACTACATTGTAA…
>hsa_circ_0005303_junction_seq |chr 1:41186120-41194399|-
TTAGTCCATTGACTATGCAGCCTAATGATTTCTACATCGTACTAAGGAAGAATG
>hsa_circ_0006848_full_seq |chr 1:42265114-42278672|-
GATGACATCTGAACTGGAGAGCAGCCTAACGTCTATGGACTGGTTACCACAGCTCACCATGAGAGCAGCCATCCAAAAATCTGATGCTACACAAAATGCACATGGAACAGGAATTTCTAAGAAGAATGCACTCCTTGACCCAAATACAACTCTGGACCAGGAAGAAGTCCAACAGCACAAAGATGGGAAACCTCCATACAGTTATGCCAGCCTCATTACATTTGCAATTAATAGCTCACCCAAAAAGAAAATGACTTTAAGTGAAATTTATCAGTGGATTTGTGATAACTTCCCATATTATAGAGAGGCTGGCAGTGGTTGGAAGAATTCCATACGACATAATCTGTCATTGAACAAATGTTTCCTTAAAGTGCCTCGATCTAAGGATGACCCTGGAAAG
>hsa_circ_0006848_junction_seq |chr 1:42265114-42278672|-
CCTCGATCTAAGGATGACCCTGGAAAGGATGACATCTGAACTGGAGAGCAGCCT
>hsa_circ_0007693_full_seq |chr 1:44308309-44339322|-
TTTTAGATGCTTCTGGATGTTCAATGCTAGCACCTTTACAGACTGGAGCAGCTCGATTTTCTTCGTATTTACTTTCAAGAGCAAGAAAAGTGCTGGGCTCCCACTTATTTTCTCCCTGTGGTGTTCCGGAGTTCTGCTCCATATCCACCAGAAAGCTGGCGGCCCACGGCTTTGGCGCATCCATGGCGGCAATGGTGTCCTTCCCTCCCCAGAGGTATCACTACTTTTTAGTGCTGGACTTTGAGGCCACGTGCGACAAGCCACAGATTCATCCTCAGGAAATCATCGAGTTCCCCATCCTAAAGCTAAATGGCCGGACCATGGAGATTGAGTCTACCTTTCACATGTATGTCCAGCCTGTAGTCCATCCACAGCTTACCCCATTCTGTACAGAGCTCA…
>hsa_circ_0007693_junction_seq |chr 1:44308309-44339322|-
CTGTGGAGACTGGGACTTAAAAGTCATTTTTAGATGCTTCTGGATGTTCAATGC
>hsa_circ_0012151_full_seq |chr 1:44339044-44339322|-
TTTTAGATGCTTCTGGATGTTCAATGCTAGCACCTTTACAGACTGGAGCAGCTCGATTTTCTTCGTATTTACTTTCAAGAGCAAGAAAAGTGCTGGGCTCCCACTTATTTTCTCCCTGTGGTGTTCCGGAGTTCTGCTCCATATCCACCAGAAAGCTGGCGGCCCACGGCTTTGGCGCATCCATGGCGGCAATGGTGTCCTTCCCTCCCCAGAGGTATCACTACTTTTTAGTGCTGGACTTTGAGGCCACGTGCGACAAGCCACAGATTCATCCTCAG
>hsa_circ_0012151_junction_seq |chr 1:44339044-44339322|-
TGCGACAAGCCACAGATTCATCCTCAGTTTTAGATGCTTCTGGATGTTCAATGC
>hsa_circ_0002563_full_seq |chr 1:44757555-44758140|+
GTTCACAGCAAGGCCACTGGTACAGACAATCTTTGAAGGTGGAAAAGCAACTTGTTTTGCATATGGCCAGACAGGAAGTGGCAAGACACATACTATGGGCGGAGACCTCTCTGGGAAAGCCCAGAATGCATCCAAAGGGATCTATGCCATGGCCTCCCGGGACGTCTTCCTCCTGAAGAATCAACCCTGCTACCGGAAGTTGGGCCTGGAAGTCTATGTGACATTCTTCGAGATCTACAATGGGAAG
>hsa_circ_0002563_junction_seq |chr 1:44757555-44758140|+
ACATTCTTCGAGATCTACAATGGGAAGGTTCACAGCAAGGCCACTGGTACAGAC
>hsa_circ_0005361_full_seq |chr 1:45633488-45642499|-
CCTTCCTTGAATCCAGAAGCTGGCAAACAGCATCAGCCATGCAGACCTATTGGGACACCTTCTGGAGTATGGGAAAACCCGCCTAGTGCCAAGCAACCCTCCAAGATGCTAGTTATCAAAAAAGTTTCCAAAGAGGATCCTGCTGCTGCCTTCTCTGCTGCATTCACCTCACCAGGATCTCACCATGCAAATGGGAACAAATTGTCATCCGTGGTTCCAAGTGTCTATAAGAACCTGGTTCCTAAGCCTGTACCACCTCCTTCCAAGCCTAATGCATGGAAAGCTAACAGGATGGAGCACAAGTCAGGATCCCTTTCCTCTAGCCGGGAGTCTGCTTTTACCAGTCCAATCTCTGTTACCAAACCAGTGGTACTGGCTAGTGGTGCAGCTCTGAGTTCT…
>hsa_circ_0005361_junction_seq |chr 1:45633488-45642499|-
AATAGAGACTGTGACAAGCTGGAAGATCCTTCCTTGAATCCAGAAGCTGGCAAA
>hsa_circ_0008774_full_seq |chr 1:45640209-45642499|-
CCTTCCTTGAATCCAGAAGCTGGCAAACAGCATCAGCCATGCAGACCTATTGGGACACCTTCTGGAGTATGGGAAAACCCGCCTAGTGCCAAGCAACCCTCCAAGATGCTAGTTATCAAAAAAGTTTCCAAAGAGGATCCTGCTGCTGCCTTCTCTGCTGCATTCACCTCACCAGGATCTCACCATGCAAATGGGAACAAATTGTCATCCGTGGTTCCAAGTGTCTATAAGAACCTGGTTCCTAAGCCTGTACCACCTCCTTCCAAG
>hsa_circ_0008774_junction_seq |chr 1:45640209-45642499|-
CCTAAGCCTGTACCACCTCCTTCCAAGCCTTCCTTGAATCCAGAAGCTGGCAAA
>hsa_circ_0012270_full_seq |chr 1:45654542-45655319|-
TCACCTACTGCCACCTTCGAAAAACACGGAGAGCACCTACCCAGAGGAGAAGGTAGATTTGGAGTAAGCCGCCGTCGACATAATTCCTCTGATGGTTTTTTTAACAATGGTCCCCTACGAACTGCAGGAGATTCTTGGCACCAGCCCTCCCTGTTCCGCCATGATTCTGTGGACTCTGGTGTCTCTAAGGGAGCATATGCTGGAATCACAGGGAACCCATCTGGTTGGCATAGCTCTTCCCGAGGTCATGATGGCATGAGCCAACGTAGTGGAGGTGGCACAGGGAACCATCGCCATTGGAATGGCAGCTTCCACTCCCGGAAAGGGTGTGCTTTTCAGGAAAAGCCACCTATGGAGATTAGGGAAGAAAAGAAAGAAGACAAGGTGGAAAAGTTGCAG…
>hsa_circ_0012270_junction_seq |chr 1:45654542-45655319|-
AAGTTGCAGTTTGAAGAGGAGGACTTTTCACCTACTGCCACCTTCGAAAAACAC
>hsa_circ_0002632_full_seq |chr 1:47295764-47301748|-
ATGAAGAAGGTGTAACATTGACAGTAGATCGCTTTGATCCTGGTCGAGAAGTACCTGAATGCCTAGAAATAACCCCTACTGCTTCTCTTCCTGGGGACTTTTTGATTCCATGCAAAGTTCATACTCAAGAACTTTGTTCAAGAGAAATGATAGTTCACAGTGTAGATGACTTCAGTTCAGCTTTAAAGGCTCTACAGTGCCATATATGTAGCAAAGATTCCTTGGACTGTGGTAAGCTGCTTTCCCTAAGAGTTCATATCACTTCCAGGGAGAGTTTGGACAGTGTGGAATTTGACTTGCATTGGGCAGCAGTAACTCTAGCAAATAACTTTAAATGCACACCTGTGAAGCCCATCCCCATTATTCCAACAGCTCTGGCAAGAAACTTGAGCAGTAATC…
>hsa_circ_0002632_junction_seq |chr 1:47295764-47301748|-
GGTTTATTCTCTACCATTGGTGGGAATATGAAGAAGGTGTAACATTGACAGTAG
>hsa_circ_0005428_full_seq |chr 1:47295764-47304996|-
GTTTCCTTCAAGCAGGATGGTACCTTTCCACTTTCCTCCATCAAAATGTGCACTTTGGAACCCAACGCCAACTGGAGATTTCATCTACTTACATCTCAGTTACTACAGAAATCCAAAGCTTGTGGTGACTGAGAAGACCATCCGACTTGCTTATCGTCATGCTAAGCAGAATAAAAAAAATTCGTCATGCTTTTTACTTGGTTCTCTGACAGCAGACGAAGATGAAGAAGGTGTAACATTGACAGTAGATCGCTTTGATCCTGGTCGAGAAGTACCTGAATGCCTAGAAATAACCCCTACTGCTTCTCTTCCTGGGGACTTTTTGATTCCATGCAAAGTTCATACTCAAGAACTTTGTTCAAGAGAAATGATAGTTCACAGTGTAGATGACTTCAGTTC…
>hsa_circ_0005428_junction_seq |chr 1:47295764-47304996|-
GGTTTATTCTCTACCATTGGTGGGAATGTTTCCTTCAAGCAGGATGGTACCTTT
>hsa_circ_0008201_full_seq |chr 1:47368468-47375293|+
AAATATGGCTACACACACCTTTCTGCAGGAGAGCTGCTTCGTGATGAAAGGAAGAACCCAGATTCACAGTATGGTGAACTTATTGAAAAGTACATTAAAGAAGGAAAGATTGTACCAGTTGAGATAACCATCAGTTTATTAAAGAGGGAAATGGATCAGACAATGGCTGCCAATGCTCAGAAGAATAAATTCTTGATTGATGGGTTTCCAAGAAATCAAGACAACCTTCAAGGATGGAACAAGACCATGGATGGGAAGGCAGATGTATCTTTCGTTCTCTTTTTTGACTGTAATAATGAGATTTGTATTGAACGATGTCTTGAGAGGGGAAAGAGTAGTGGTAGGAGTGATGACAACAGAGAGAGCTTGGAAAAGAGAATTCAGACCTACCTTCAGTCA…
>hsa_circ_0008201_junction_seq |chr 1:47368468-47375293|+
ATAGATGCTTCTAAATCTGTTGATGAAAAATATGGCTACACACACCTTTCTGCA
>hsa_circ_0008981_full_seq |chr 1:50490587-50535457|-
GGAACACAACAGTAGATGAGTTAATGATGAGACTCATGGCTGCAATGGAGATCTTCACAGCCCAACAACAGGAAGATATAAAGGACGAGGATGAACGTGAAGCCAGAGAAAATGTGAAGAGAGAGCAAGATGAGGCCTATCGCCTTTCACTTGAGGCTGACAGAGCAAAGAGGGAAGCTCACGAGAGAGAGATGGCAGAACAGTTTCGTTTGGAGCAGATTCGCAAAGAACAAGAAGAGGAACGTGAG
>hsa_circ_0008981_junction_seq |chr 1:50490587-50535457|-
CGCAAAGAACAAGAAGAGGAACGTGAGGGAACACAACAGTAGATGAGTTAATGA
>hsa_circ_0008197_full_seq |chr 1:50567076-50596216|-
ATGTGTCTTGCTGAATCAGGGCTCTCTTATCCCTGCCATCGACTTACAGTGGGAAGAAGATCTTCACCTGCACAGACCCGGGAACAGTCGGAAGAACAAATCACCGATGTTCATATGGTTAGTGATAGCGATGGAGATGACTTTGAAGATGCTACAGAATTTGGGGTGGATGATGGAGAAGTATTTGGCATGGCGTCATCTGCCTTGAGAAAATCTCCAATGATGCCAGAAAACGCAGAAAATGAAGGAGATGCCTTATTACAATTTACAGCAGAGTTTTCTTCAAGATATGGTGATTGCCATCCTGTATTTTTTATTGGCTCATTAGAAGCTGCTTTTCAAGAGGCCTTCTATGTGAAAGCCCGAGATAGAAAGCTTCTTGCTATCTACCTCCACCAT…
>hsa_circ_0008197_junction_seq |chr 1:50567076-50596216|-
TCTGACAAAGGACTCCAACAGAGCAAGATGTGTCTTGCTGAATCAGGGCTCTCT
>hsa_circ_0005567_full_seq |chr 1:51402434-51408332|-
ATCTCTTCTCTGAAAGCTGAATTAACTAGTCAGGAATCGCAGATCTCCACTTACGAAGAAGAATTGGCAAAAGCTAGAGAAGAGCTGAGCCGTCTACAGCAAGAAACAGCAGAATTGGAGGAGAGTGTAGAGTCAGGGAAGGCTCAGTTGGAACCTCTTCAGCAGCACCTACAAGATTCACAACAGGAAATTAGTTCAATGCAAATGAAACTGATGGAAATGAAAGATTTGGAAAATCATAATAGTCAGTTAAATTGGTGCAGTAGCCCACACAGCATTCTTGTAAACGGAGCTACAGATTATTGCAGCCTCAGCACCAGCAGCAGTGAAACAGCCAACCTTAATGAACATGTTGAAGGCCAGAGCAACCTAGAGTCTGAGCCCATACACCAGGAATCT…
>hsa_circ_0005567_junction_seq |chr 1:51402434-51408332|-
TTTTCCAGTCTGATCCTTTTGTTGGCAATCTCTTCTCTGAAAGCTGAATTAACT
>hsa_circ_0004877_full_seq |chr 1:51405904-51408332|-
ATCTCTTCTCTGAAAGCTGAATTAACTAGTCAGGAATCGCAGATCTCCACTTACGAAGAAGAATTGGCAAAAGCTAGAGAAGAGCTGAGCCGTCTACAGCAAGAAACAGCAGAATTGGAGGAGAGTGTAGAGTCAGGGAAGGCTCAGTTGGAACCTCTTCAGCAGCACCTACAAGATTCACAACAGGAAATTAGTTCAATGCAAATGAAACTGATGGAAATGAAAGATTTGGAAAATCATAATAGTCAGTTAAATTGGTGCAGTAGCCCACACAGCATTCTTGTAAACGGAGCTACAGATTATTGCAGCCTCAGCACCAGCAGCAGTGAAACAGCCAACCTTAATGAACATGTTGAAGGCCAGAGCAACCTAGAGTCTGAGCCCATACACCAGGAATCT…
>hsa_circ_0004877_junction_seq |chr 1:51405904-51408332|-
TCTGAGCCCATACACCAGGAATCTCCAATCTCTTCTCTGAAAGCTGAATTAACT
>hsa_circ_0007430_full_seq |chr 1:51823663-51834170|-
TGGTATTCATGGGTAGTTTGAAATATCCAGATGAGAATGGATTTGATGCCTTCCTGAAGAAGCATGGGGGTAGTGATAATGCCTCAACTGATTGTGAACGCACTGTCTTTCAGTTTGATGTCCAGAGGAAGTACTTCAAGGAAGCTCTTGATAGATGGGCGCAGTTCTTCATCCACCCACTAATGATCAGAGATGCAATTGACCGTGAAGTTGAAGCTGTTGATAGTGAATATCAACTTGCAAGGCCTTCTGATGCAAACAGAAAGGAAATGTTGTTTGGAAGCCTTGCTAGACCTGGACATCCTATGGGAAAATTTTTTTGGGGAAATGCTGAGACGCTCAAGCATGAGCCAAGAAAGAATAATATTGATACACATGCTAGATTGAGAGAATTCTGGA…
>hsa_circ_0007430_junction_seq |chr 1:51823663-51834170|-
ACATGACTTTAGTGGTTCAATCCAAAGTGGTATTCATGGGTAGTTTGAAATATC
>hsa_circ_0003632_full_seq |chr 1:52493610-52509712|-
CGATCACCAGAATATACCAATTGTCGGTATCTATGCAAACTTTGCTTAATTCACATTGAAAATATCCAGGGGGCTCATAAACATATAAAGGAGAAACGACATAAGAAAAATATTTTGGAAAAACAAGAAGAAAGTGAGCTTCGTTCTCTGCCACCTCCTTCCCCTGCCCACTTGGCTGCTTTAAGTGTTGCAGTCATTGAATTAGCAAAAGAACATGGAATAACAGATGATGACCTCAGAGTCCGTCAGGAAATTGTGGAGGAAATGTCAAAGGTTATAACGACATTTTTACCAGAATGTTCACTTAGGTTGTATGGCTCATCTCTGACTAGATTTGCTCTGAAAAGTAGTGATGTTAATATAGATATAAAATTTCCTCCCAAGATGAATCATCCAGAT…
>hsa_circ_0003632_junction_seq |chr 1:52493610-52509712|-
AAGTACTTGGGATTTTAAAGAAAAATGCGATCACCAGAATATACCAATTGTCGG
>hsa_circ_0002079_full_seq |chr 1:53594107-53600278|-
TGAATGGGAGCTACGGACACCGTACCCCGGGCTCAGAGAAGAGCCTGCTGGACCTGGACCTTGCTGAGGGCCCTGGCCCCACCTGCTGCCAGGGCCTGTTTCTCCCTGCAGGAAGCCCACCGCCCCGGGCTCACCCCCAAGCTTGTGAGAGGCTGCTGCATTTCCCCCACCCTGACAGGTCACCTAGACCCCAGGCCACGTATGTGAACGGCAGCCTCCCAACCACACAACACATCAAACAGGAGTCCTTGCCCGACTACCAAGCCATGGCAGAGGCCCGCACATCCCTGTCTGCCCACTGTCGGGGCCCGCTGGCCACTGGCCTGCACCCAGACCTGGACCTCCCGGGCCGAAGCCTCGCCACCCCTGCGCCTTCCTGCTACCTTCTGGGCAGCGAAC…
>hsa_circ_0002079_junction_seq |chr 1:53594107-53600278|-
TCGGGCGAGAAGCCCAACAAGTGCATGTGAATGGGAGCTACGGACACCGTACCC
>hsa_circ_0012634_full_seq |chr 1:54040755-54043525|-
CTTATGTCCCTGATGCCAAAAATGCACCTACTCTTTCCTCTAACTCTGGTGAGGTCATTCTGGAGTGACATGATGGACTCCGCACAGAGCTTCATAACCTCTTCATGGACTTTTTATCTTCAAGCCGATGACGGAAAAATAGTTATATTCCAGTCTAAGCCAGAAATCCAGTACGCACCACATTTGGAGCAGGAGCCTACAAATTTGAGAGAATCATCTCTAAGCAAAATGTCCTATCTGCAAATGAGAAATTCACAAGCGCACAGGAATTTTCTTGAAGATGGAGAAAGTGATGGCTTTTTAAGATGCCTCTCTCT
>hsa_circ_0012634_junction_seq |chr 1:54040755-54043525|-
TGATGGCTTTTTAAGATGCCTCTCTCTCTTATGTCCCTGATGCCAAAAATGCAC
>hsa_circ_0007804_full_seq |chr 1:5927648-5933329|-
GCAGCTTCGGTCACCTCTCTGTCCAACCTGGCATGCATGCACATGGTCCGCTGGGCTGTTTGGAACCCCTTGCTGGAAGCTGATTCTGGAAGGGTGACCCTGCCTCTGCAGGGTGGGATCCAGCCCAACCCCTCGCACTGTCTGGTCTACAAGGTACCCTCAGCCAGCATGAGCTCTGAAGAGGTGAAGCAGGTGGAGTCGGGTACACTCCGGTTCCAGTTCTCGCTGGGCTCAGAAGAACACCTGGATGCACCCACGGAGCCTGTCAGTGGCCCCAAAGTGGAGCGGCGGCCTTCCAGGAAACCACCCACGTCCCCTTCGA
>hsa_circ_0007804_junction_seq |chr 1:5927648-5933329|-
CCAGGAAACCACCCACGTCCCCTTCGAGCAGCTTCGGTCACCTCTCTGTCCAAC
>hsa_circ_0000075_full_seq |chr 1:59321535-59346398|+
GTGGAGGAACTGCAATGTCTGGTGGAGAACAGAAACCAGAGAGGTACTATGTGGGTGTGGACGTTGGAACAGGCAGTGTCCGTGCAGCTCTGGTGGACCAGAGTGGGGTCCTGTTGGCTTTTGCAGACCAGCCAATTAAGAATTGGGAGCCCCAGTTCAACCACCATGAGCAGTCCTCCGAGGACATCTGGGCTGCGTGCTGTGTTGTCACAAAGAAAGTTGTACAAGGGATTGATTTAAACCAAATTCGAGGACTTGGGTTTGATGCCACGTGTTCTCTGGTTGTTTTGGATAAGCAGTTTCACCCATTACCAGTCAACCAGGAAGGGGATTCCCATCGAAACGTCATCATGTGGCTGGACCATCGAGCAGTCAGTCAAGTTAACAGGATCAATGAGA…
>hsa_circ_0000075_junction_seq |chr 1:59321535-59346398|+
GCCCCGAAACTTCTGTGGCTGAAAGAGGTGGAGGAACTGCAATGTCTGGTGGAG
>hsa_circ_0005354_full_seq |chr 1:59321535-59378837|+
GTGGAGGAACTGCAATGTCTGGTGGAGAACAGAAACCAGAGAGGTACTATGTGGGTGTGGACGTTGGAACAGGCAGTGTCCGTGCAGCTCTGGTGGACCAGAGTGGGGTCCTGTTGGCTTTTGCAGACCAGCCAATTAAGAATTGGGAGCCCCAGTTCAACCACCATGAGCAGTCCTCCGAGGACATCTGGGCTGCGTGCTGTGTTGTCACAAAGAAAGTTGTACAAGGGATTGATTTAAACCAAATTCGAGGACTTGGGTTTGATGCCACGTGTTCTCTGGTTGTTTTGGATAAGCAGTTTCACCCATTACCAGTCAACCAGGAAGGGGATTCCCATCGAAACGTCATCATGTGGCTGGACCATCGAGCAGTCAGTCAAGTTAACAGGATCAATGAGA…
>hsa_circ_0005354_junction_seq |chr 1:59321535-59378837|+
GTGGAAGGCAACAGGTGTCACAGCACGGTGGAGGAACTGCAATGTCTGGTGGAG
>hsa_circ_0000076_full_seq |chr 1:59339957-59346398|+
AAAGTTGTACAAGGGATTGATTTAAACCAAATTCGAGGACTTGGGTTTGATGCCACGTGTTCTCTGGTTGTTTTGGATAAGCAGTTTCACCCATTACCAGTCAACCAGGAAGGGGATTCCCATCGAAACGTCATCATGTGGCTGGACCATCGAGCAGTCAGTCAAGTTAACAGGATCAATGAGACCAAGCACAGTGTCCTCCAGTACGTCGGGGGGGTGATGTCTGTGGAAATGCAGGCCCCGAAACTTCTGTGGCTGAAAGAG
>hsa_circ_0000076_junction_seq |chr 1:59339957-59346398|+
GCCCCGAAACTTCTGTGGCTGAAAGAGAAAGTTGTACAAGGGATTGATTTAAAC
>hsa_circ_0006633_full_seq |chr 1:59339957-59378837|+
AAAGTTGTACAAGGGATTGATTTAAACCAAATTCGAGGACTTGGGTTTGATGCCACGTGTTCTCTGGTTGTTTTGGATAAGCAGTTTCACCCATTACCAGTCAACCAGGAAGGGGATTCCCATCGAAACGTCATCATGTGGCTGGACCATCGAGCAGTCAGTCAAGTTAACAGGATCAATGAGACCAAGCACAGTGTCCTCCAGTACGTCGGGGGGGTGATGTCTGTGGAAATGCAGGCCCCGAAACTTCTGTGGCTGAAAGAGAACTTGAGAGAGATTTGCTGGGATAAGGCGGGACATTTCTTTGATCTCCCGGACTTCTTATCGTGGAAGGCAACAGGTGTCACAGCACG
>hsa_circ_0006633_junction_seq |chr 1:59339957-59378837|+
GTGGAAGGCAACAGGTGTCACAGCACGAAAGTTGTACAAGGGATTGATTTAAAC
>hsa_circ_0009460_full_seq |chr 1:5947103-5952836|-
GCGACGCTCTCCGAAAGCCTCGCCTCCAGAAGCCCATCACGGGGCACTTGGATGACTTATTCTTCACCCTGTACCCCTCCCTGGAGAAGTTTGAGGAAGAGCTGCTGGAGCTCCACGTCCAGGACCACTTCCAGGAGGGATGTGGCCCACTGGACGGTGGTGCCCTGGAGATCCTGGAGCGGCGCCTGCGTGTGGGCGTGCACAATGGTCTGGGCTTCGTGCAGAGGCCGCAGGTCGTTGTACTGGTGCCTGAGATGGATGTGGCCTTGACGCGCTCAGCTAGCTTCAGCAGGAAAGTGGTCTCCTCTTCCAAGACCAGCTCCGGGAGCCAAGCTCTGGTTTTGAGAAGCCGCCTCCGCCTCCCAGAGATGGTCGGCCACCCTGCATTTGCGGTCATCT…
>hsa_circ_0009460_junction_seq |chr 1:5947103-5952836|-
AGCAGCCCTGCAGGAGTGGACGGCAATGCGACGCTCTCCGAAAGCCTCGCCTCC
>hsa_circ_0009461_full_seq |chr 1:5947103-5961949|-
AAAACAGACACATGACCCTCATTGAGAACTGCAGCCTGCAGTACACGCTGAAGCCACACCCGGCCCTGGAGCCTGCGTTCCACCTTCTTCCTGAGAACCTTCTGGTGTCTGGTCTGCAGCAGATACCTGGCCTGCTTCCAGCTCATGGAGAATCCGGCGACGCTCTCCGAAAGCCTCGCCTCCAGAAGCCCATCACGGGGCACTTGGATGACTTATTCTTCACCCTGTACCCCTCCCTGGAGAAGTTTGAGGAAGAGCTGCTGGAGCTCCACGTCCAGGACCACTTCCAGGAGGGATGTGGCCCACTGGACGGTGGTGCCCTGGAGATCCTGGAGCGGCGCCTGCGTGTGGGCGTGCACAATGGTCTGGGCTTCGTGCAGAGGCCGCAGGTCGTTGTAC…
>hsa_circ_0009461_junction_seq |chr 1:5947103-5961949|-
AGCAGCCCTGCAGGAGTGGACGGCAATAAAACAGACACATGACCCTCATTGAGA
>hsa_circ_0007427_full_seq |chr 1:6231901-6233643|-
GTACATGTGCTCCCTGTCATTGTTCCACTATTCTGAATACTTGGTGACAGCAGTCAATAATCCCAAAAGTCTGTCCTTGGATTCCTTTCTCCTGAATCACAGCCTGGAGTATACAGTAGCTGCTCTTTCTTCTTGGTTAGAGTTCACACTTGAAAATATCTTTTGGCCAGAACTGAAGCAGATTACCTGGCTCAGTGTCACAGGGCTGCTGATGGTGGTCTTCGGAGAATGTCTGAGGAAGGCGGCCATGTTTACAGCTGGCTCCAATTTCAACCACGTGGTACAGAATGAAAAATCAGATACACATACTCTGGTGACCAGTGGAGTGTACGCTTGGTTTCGGCATCCTTCTTACGTCGGGTGGTTTTACTGGAGTATTGGAACTCAG
>hsa_circ_0007427_junction_seq |chr 1:6231901-6233643|-
TGGTTTTACTGGAGTATTGGAACTCAGGTACATGTGCTCCCTGTCATTGTTCCA
>hsa_circ_0009505_full_seq |chr 1:6281101-6294980|-
GTGTGACCATGAAGCTCATGGATGAGGTCGCCGGGATCGTGGCTGCACGCCACTGCAAGACCAACATCGTCACAGCTTCCGTGGACGCCATTAATTTTCATGACAAGATCAGAAAAGGCTGCGTCATCACCATCTCGGGACGCATGACCTTCACGAGCAATAAGTCCATGGAGATCGAGGTGTTGGTGGACGCCGACCCTGTTGTGGACAGCTCTCAGAAGCGCTACCGGGCCGCCAGTGCCTTCTTCACCTACGTGTCGCTGAGCCAGGAAGGCAGGTCGCTGCCTGTGCCCCAGCTGGTG
>hsa_circ_0009505_junction_seq |chr 1:6281101-6294980|-
AGGTCGCTGCCTGTGCCCCAGCTGGTGGTGTGACCATGAAGCTCATGGATGAGG
>hsa_circ_0002454_full_seq |chr 1:65364634-65366196|+
GTGCCTCATCTCCAGACATGGAGCCCAGCTATGGGGGAGGTCTCTTTGACATGGTAAAAGGAGGTGCAGGGAGGCTCTTTAGTAACCTAAAGGACAACTTGAAAGACACCCTCAAAGACACATCTTCTAGAGTGATACAATCTGTGACCAGCTACACAAAGGGAGATTTAGACTTCACTTATGTTACCTCCAGAATTATTGTGATGTCCTTTCCTCTGGACAATGTTGACATAGGATTCAGGAATCAGGTTGATGACATTCGAAGCTTTTTGGATTCCAGACATCTTGACCACTACACAGTATACAATCTGTCACCTAAGTCTTATCGAACTGCCAAGTTTCACAGCCGG
>hsa_circ_0002454_junction_seq |chr 1:65364634-65366196|+
TATCGAACTGCCAAGTTTCACAGCCGGGTGCCTCATCTCCAGACATGGAGCCCA
>hsa_circ_0004885_full_seq |chr 1:6599046-6599452|-
GTGGGTCCGATGGCTCCCGGCTCTATGACTGCGTGTGGAGGTACAACTCAAGCGTGAATGAGTGGGCGGAGGTGGCGCCCATGCTGAAGGCCCGCGAGTACCACAGCTCCTCTGTGCTGGACGGACTGCTGTACGTGGTGGCCGCCGACAGCACCGAGCGCTATGACCACACCACTGACTCCTGGGAGGCCCTGCAGCCCATGACCTACCCCATGGACAACTGCTCCACCACTGCGTGCCGTGGCCGGCTCTATGCCATCGGCTCCCTGGCTGGCAAGGAGACCATGGTGATGCAGTGCTACGACCCGGACACCGACCTGTGGTCGCTGGTGGACTGCGGCCAGCTCCCGCCCTGGTCCTTCGCCCCCAAGACTGCGACTCTAAACGGACTCATGTACT…
>hsa_circ_0004885_junction_seq |chr 1:6599046-6599452|-
TCTAAACGGACTCATGTACTTTGTCAGGTGGGTCCGATGGCTCCCGGCTCTATG
>hsa_circ_0008389_full_seq |chr 1:6667708-6681037|-
GCCTCTTCTGAAGAGCTGAAAGCTGCCTACCGGAGGCTCTGTATGCTCTACCATCCAGACAAGCACAGAGACCCAGAGCTCAAGTCACAGGCGGAACGACTGTTTAACCTTGTTCACCAGGCTTATGAAGTGCTTAGTGACCCCCAAACCAGGGCCATCTATGATATATATGGGAAGAGAGGACTGGAAATGGAAGGATGGGAGGTTGTGGAAAGGAGGAGAACCCCTGCTGAAATTCGAGAGGAGTTTGAGCGGCTGCAGAGAGAGAGAGAAGAGAGGAGATTGCAGCAGCGAACCAATCCCAAG
>hsa_circ_0008389_junction_seq |chr 1:6667708-6681037|-
AGATTGCAGCAGCGAACCAATCCCAAGGCCTCTTCTGAAGAGCTGAAAGCTGCC
>hsa_circ_0006677_full_seq |chr 1:66891153-66905375|-
GAACAATGCCACACAACCAAAGAAGTCTATTAGCTTTTTTGCTACAATGAAAGCAACTTCAGTGAAAGGATATACTGGTGCAAATCAAAGCAGAATGGCTGTGTCCAAAACCGTGCTTATTCCACCTGAACTGAAAACTGTAGAAAAACCAAATCCCAATATAAAGACAACACAGGTATTTGACATAAATGGAACTGATGTTACTCCCCGACCTCTTTACCATCCAGATCCACTTACTGGTACAGCAAAACCAAGTAAACTCTTGACATCACAAGAAGGATCACTTGGATCAGAATTTATATCTTCCTATAGCCTTTATCAGAATACAATAAATCCTAGTACGTTAGGGCAGTTTACAAGGTCAGTTTTAGGAAGCAGTACAGTTTCTAAGTCAAGTGT…
>hsa_circ_0006677_junction_seq |chr 1:66891153-66905375|-
AACGGGAAAGATTGACTAGTTTCACAGGAACAATGCCACACAACCAAAGAAGTC
>hsa_circ_0002231_full_seq |chr 1:70292387-70306290|-
TGCCTTTACTTTCCCGAATTCTGCCTTCCGATGCATGTAAAATATACAAACAAGGTATCAATATCAGGCTTGACACAACTCTCATAGACTTTACTGACATGAAGTGCCAACGAGGGGATCTAAGCTTCATTTTCAATGGGGATGCGGCGCCCTCTGAATCTTTTGTAGTATTAGACAATGAACAAAAAGTTTATCAGCGAATACATCATGAGGAATCAGAGATGGAAACAGAAGAAGAGGTGGATATTTTAATGAGCAGTGATATTTACTCTGCAACTTTATCAACAAAATCAATTTCTTTCACGCGTGCCCAGACAGGATGGCTTTTTCGGGAAGATAAAACAGAAAGAGTAGGAAACTTTTTGGCAGACTTTTACCTGGTGAATGGACTTGTTTTAG…
>hsa_circ_0002231_junction_seq |chr 1:70292387-70306290|-
GGAAACATAATGGAACAGAATTTTGAGTGCCTTTACTTTCCCGAATTCTGCCTT
>hsa_circ_0000085_full_seq |chr 1:70292387-70315566|-
TTACAGCTCTTTTGAGGAAGCTTAAGCAGCAATCCAGGGAAAGTGTTGAAGAAAAACGACCTCGATTATTAAAAGCCCTGAAAGAGCTAGGTGACTTTTATCTAGAACTTCACTGGGATTTTCAAAGCTGGGTGCCTTTACTTTCCCGAATTCTGCCTTCCGATGCATGTAAAATATACAAACAAGGTATCAATATCAGGCTTGACACAACTCTCATAGACTTTACTGACATGAAGTGCCAACGAGGGGATCTAAGCTTCATTTTCAATGGGGATGCGGCGCCCTCTGAATCTTTTGTAGTATTAGACAATGAACAAAAAGTTTATCAGCGAATACATCATGAGGAATCAGAGATGGAAACAGAAGAAGAGGTGGATATTTTAATGAGCAGTGATATTT…
>hsa_circ_0000085_junction_seq |chr 1:70292387-70315566|-
GGAAACATAATGGAACAGAATTTTGAGTTACAGCTCTTTTGAGGAAGCTTAAGC
>hsa_circ_0012942_full_seq |chr 1:70296129-70315566|-
TTACAGCTCTTTTGAGGAAGCTTAAGCAGCAATCCAGGGAAAGTGTTGAAGAAAAACGACCTCGATTATTAAAAGCCCTGAAAGAGCTAGGTGACTTTTATCTAGAACTTCACTGGGATTTTCAAAGCTGGGTGCCTTTACTTTCCCGAATTCTGCCTTCCGATGCATGTAAAATATACAAACAAGGTATCAATATCAGGCTTGACACAACTCTCATAGACTTTACTGACATGAAGTGCCAACGAGGGGATCTAAGCTTCATTTTCAATGGGGATGCGGCGCCCTCTGAATCTTTTGTAGTATTAGACAATGAACAAAAAGTTTATCAGCGAATACATCATGAGGAATCAGAGATGGAAACAGAAGAAGAGGTGGATATTTTAATGAGCAGTGATATTT…
>hsa_circ_0012942_junction_seq |chr 1:70296129-70315566|-
GGATGGCTTTTTCGGGAAGATAAAACATTACAGCTCTTTTGAGGAAGCTTAAGC
>hsa_circ_0008129_full_seq |chr 1:75739979-75750546|+
GCTTATTGTGTAACAGAACCTGGAGCAGGCTCTGATGTAGCTGGTATAAAGACCAAAGCAGAAAAGAAAGGAGATGAGTATATTATTAATGGTCAGAAGATGTGGATAACCAACGGAGGAAAAGCTAATTGGTATTTTTTATTGGCACGTTCTGATCCAGATCCTAAAGCTCCTGCTAATAAAGCCTTTACTGGATTCATTGTGGAAGCAGATACCCCAGGAATTCAGATTGGGAGAAAGGAATTAAACATGGGCCAGCGATGTTCAGATACTAGAGGAATTGTCTTCGAAGATGTGAAAGTGCCTAAAGAAAATGTTTTAATTGGTGACGGAGCTGGTTTCAAAGTTGCAATGGGAGCTTTTGATAAAACCAGACCTGTAGTAGCTGCTGGTGCTGTT…
>hsa_circ_0008129_junction_seq |chr 1:75739979-75750546|+
AAAACTTTCGGAAAGCTACTTGTAGAGGCTTATTGTGTAACAGAACCTGGAGCA
>hsa_circ_0012964_full_seq |chr 1:75745805-75750546|+
GTATTTTTTATTGGCACGTTCTGATCCAGATCCTAAAGCTCCTGCTAATAAAGCCTTTACTGGATTCATTGTGGAAGCAGATACCCCAGGAATTCAGATTGGGAGAAAGGAATTAAACATGGGCCAGCGATGTTCAGATACTAGAGGAATTGTCTTCGAAGATGTGAAAGTGCCTAAAGAAAATGTTTTAATTGGTGACGGAGCTGGTTTCAAAGTTGCAATGGGAGCTTTTGATAAAACCAGACCTGTAGTAGCTGCTGGTGCTGTTGGATTAGCACAAAGAGCTTTGGATGAAGCTACCAAGTATGCCCTGGAAAGGAAAACTTTCGGAAAGCTACTTGTAGAG
>hsa_circ_0012964_junction_seq |chr 1:75745805-75750546|+
AAAACTTTCGGAAAGCTACTTGTAGAGGTATTTTTTATTGGCACGTTCTGATCC
>hsa_circ_0005374_full_seq |chr 1:77711746-77715868|-
GTGGACACTATATAGCCTACTGCCGAAACAATCTAAATAATCTCTGGTATGAATTTGATGATCAGAGTGTCACTGAAGTTTCAGAATCTACTGTACAAAATGCAGAAGCTTACGTTCTTTTCTATAGGAAGAGCAGCGAAGAGGCACAAAAAGAGAGGAGAAGGATATCAAATTTATTGAACATAATGGAACCAAGCCTCCTTCAGTTTTATATTTCTCGACAGTGGCTTAATAAATTTAAGACCTTTGCCGAACCTGGCCCTATTTCAAATAATGACTTTCTTTGTATTCATGGAGGTGTTCCTCCAAGAAAAGCTGGTTATATTGAAGACCTGGTTTTGATGCTGCCTCAGAACATTTGGGATAACCTATATAGCAGGTATGGTGGAGGACCAGCTG…
>hsa_circ_0005374_junction_seq |chr 1:77711746-77715868|-
AAAACTGAATTGGAAATTTTTATTCGGGTGGACACTATATAGCCTACTGCCGAA
>hsa_circ_0003743_full_seq |chr 1:85350414-85351579|-
GCAGAGAATTTTTTGTGGGCCTTTCCAAAAGGACAAATCAACGAGGTGCTGAAATCTTGGCTGATACTTTTAAGGACTATGCAGTCTCCACAGTGCCAGTGGCAGATGGGTTGCATTTGAAGAGTTTCTGCAGCATGGCTGGGCCTAACCTGATCGCAATTGGGTCTAGTGAATCTGCACAGAAGGCCCTTAAG
>hsa_circ_0003743_junction_seq |chr 1:85350414-85351579|-
AGTGAATCTGCACAGAAGGCCCTTAAGGCAGAGAATTTTTTGTGGGCCTTTCCA
>hsa_circ_0004607_full_seq |chr 1:85350414-85358847|-
GTTGACATGATGAAAGAAGCATTAGAAAAACTTCAGCTCAATATAGTAGAGATGAAAGATGAAAATGCAACTTTAGATGGCGGAGATGTTTTATTCACAGGCAGAGAATTTTTTGTGGGCCTTTCCAAAAGGACAAATCAACGAGGTGCTGAAATCTTGGCTGATACTTTTAAGGACTATGCAGTCTCCACAGTGCCAGTGGCAGATGGGTTGCATTTGAAGAGTTTCTGCAGCATGGCTGGGCCTAACCTGATCGCAATTGGGTCTAGTGAATCTGCACAGAAGGCCCTTAAG
>hsa_circ_0004607_junction_seq |chr 1:85350414-85358847|-
AGTGAATCTGCACAGAAGGCCCTTAAGGTTGACATGATGAAAGAAGCATTAGAA
>hsa_circ_0002158_full_seq |chr 1:8541213-8557523|-
AGTAAGAGGGACCATCTCCTCATGAACGTCAAATGGTACTACCGTCAATCTGAGGTTCCAGATTCTGTGTATCAGCATTTGGTTCAGGATCGACATAATGAAAATGACTCTGGAAGAGAACTTGTCATTACAGACCCAGTTATCAAGAACCGAGAGCTCTTCATTTCTGATTACGTTGACACTTACCATGCTGCTGCCCTTAGAGGGAAGTGTAACATCTCCCATTTTTCTGACATATTTGCTGCTAGAGAGTTTAAAGCCCGAGTGGATTCATTTTTCTACATATTAGGATATAACCCTGAGACAAG
>hsa_circ_0002158_junction_seq |chr 1:8541213-8557523|-
CATATTAGGATATAACCCTGAGACAAGAGTAAGAGGGACCATCTCCTCATGAAC
>hsa_circ_0009624_full_seq |chr 1:8866278-8867250|-
CTAAGTTTGGTGCGAACGCCATTCTGGGGGTGTCCCTTGCCGTCTGCAAAGCTGGTGCCGTTGAGAAGGGGGTCCCCCTGTACCGCCACATCGCTGACTTGGCTGGCAACTCTGAAGTCATCCTGCCAGTCCCGGCGTTCAATGTCATCAATGGCGGTTCTCATGCTGGCAACAAGCTGGCCATGCAGGAGTTCATGATCCTCCCAGTCGGTGCAGCAAACTTCAGGGAAGCCATGCGCATTGGAGCAGAGGTTTACCACAACCTGAAGAATGTCATCAAGGAGAAATATGGGAAAGATGCCACCAATGTGGGGGATGAAGGCGGGTTTGCTCCCAACATCCTGGAGAATAAAGAAG
>hsa_circ_0009624_junction_seq |chr 1:8866278-8867250|-
CTCCCAACATCCTGGAGAATAAAGAAGCTAAGTTTGGTGCGAACGCCATTCTGG
>hsa_circ_0006427_full_seq |chr 1:93567278-93567851|-
ATCACAAGGTTAGAAAAGACGTGGACTGCTCTGCGGCACCAGTACACCCAAACTGCCATTCTCTATGAGAAACAGCTGAAGCCCTTCAGCAAACTCCTGCATGAAGGCAGAGAGTCCACATGTGTTCCCCCAAACAATGTATCAGTCCCACTGCTGATGCCGCTTGTGACGTTAATGGAGCGCCAGGCTGTGACTTTTGAAGGAACCGACATGTGGGAAAAAAACGACCAGAGCTGTGAAATCATGCTGAACCATTTGGCAACAGCGCGATTCATGGCCGAGGCTGCAGACAGCTACCGGATGAATGCTGAGAGGATCCTGGCAG
>hsa_circ_0006427_junction_seq |chr 1:93567278-93567851|-
GGATGAATGCTGAGAGGATCCTGGCAGATCACAAGGTTAGAAAAGACGTGGACT
>hsa_circ_0013213_full_seq |chr 1:93571669-93576129|-
GTTGCTAGGATACTTGGAGTCTCTGAAGAGATGAGGAGGAACATGGGGGTGAGCTCAGGCCTGGAACTCATTACCTTGCCTCACGGACACCAGCTGCGCCTGGACATAATTGAAAGACACAACACAATGGCCATCGGCATTGCAGTGGACATTCTGGGATGCACGGGCACTTTGGAGGACCGAGCGGCCACTCTGAGTAAGATCATCCAGGTGGCGGTGGAACTGAAGGATTCCATGGGGGACCTCTATTCCTTCTCAGCTCTCATGAAAGCCCTGGAAATGCCACAG
>hsa_circ_0013213_junction_seq |chr 1:93571669-93576129|-
CTCATGAAAGCCCTGGAAATGCCACAGGTTGCTAGGATACTTGGAGTCTCTGAA
>hsa_circ_0006423_full_seq |chr 1:93674613-93674941|-
AGTTGAGAATTATGGCTGCAGGAAAATTTGCAAGCCTTCCCAGAAACATGCCGGTGAATCACCAGTTCCCCCTGGCCTCATCCATGGACCTTCTGAGCAGCAGGTCCCCTCTCGCTGAGCATCGCCCAGATGCCTATCAAGATGTGTCTATACATGGCACCCTTCCACGGAAGAAAAAAGGTCCTCCTCCCATAAGGTCCTGTGATGACTTCAGTCACATGGGCACCCTCCCCCACTCCAAATCCCCACGGCAGAACTCGCCTGTGACCCAGGATGGCATCCAGGAGAGCCCATGGCAGGACCGGCACGGCGAAACCTTCACCTTCAG
>hsa_circ_0006423_junction_seq |chr 1:93674613-93674941|-
CCGGCACGGCGAAACCTTCACCTTCAGAGTTGAGAATTATGGCTGCAGGAAAAT
>hsa_circ_0013222_full_seq |chr 1:93894613-93897898|-
CAAAACTGTTCATTGTAGAATCAAACTCTTCATCATCAACTAGAAGTGCAGTTGACATGGCCTGTTCAGTCCTTGGAGTTGCACAGCTGGATTCTGTGATCATTGCTTCACCTCCTATTGAAGATGGAGTTAATCTTTCCTTGGAGCATTTACAGCCTTACTGGGAGGAATTAGAAAACTTAGTTCAGAGCAAAAAGATTGTTGCCATAGGTACCTCTGATCTAGACAAAACACAGTTGGAACAGCTGTATCAGTGGGCACAGGTAAAACCAAATAGTAACCAAGTTAATCTTGCCTCCTGCTGTGTGATGCCACCAGATTTGACTGCATTTGCTAAACAATTTGACATACAGCTGTTGACTCACAATGATCCAAAAG
>hsa_circ_0013222_junction_seq |chr 1:93894613-93897898|-
AGCTGTTGACTCACAATGATCCAAAAGCAAAACTGTTCATTGTAGAATCAAACT
>hsa_circ_0003513_full_seq |chr 1:93894613-93901669|-
GAGTTTCCAGATGTCTTGGAATGCACTGTATCTCATGCAGTAGAAAAGATAAATCCTGATGAAAGAGAAGAAATGAAAGTTTCTGCAAAACTGTTCATTGTAGAATCAAACTCTTCATCATCAACTAGAAGTGCAGTTGACATGGCCTGTTCAGTCCTTGGAGTTGCACAGCTGGATTCTGTGATCATTGCTTCACCTCCTATTGAAGATGGAGTTAATCTTTCCTTGGAGCATTTACAGCCTTACTGGGAGGAATTAGAAAACTTAGTTCAGAGCAAAAAGATTGTTGCCATAGGTACCTCTGATCTAGACAAAACACAGTTGGAACAGCTGTATCAGTGGGCACAGGTAAAACCAAATAGTAACCAAGTTAATCTTGCCTCCTGCTGTGTGATGCCA…
>hsa_circ_0003513_junction_seq |chr 1:93894613-93901669|-
AGCTGTTGACTCACAATGATCCAAAAGGAGTTTCCAGATGTCTTGGAATGCACT
>hsa_circ_0003310_full_seq |chr 1:94220257-94231643|-
GATTTCAGTTTTTCTGACTGTTACATGAAAGGATGATTGCTCACAAACAGAAAAAGACAAAGAAAAAACGTGCTTGGGCATCAGGTCAACTCTCTACTGATATTACAACTTCTGAAATGGGGCTCAAGTCCTTAAGTTCCAACTCTATTTTTGATCCGGATTACATCAAGGAGTTGGTGAATGATATCAGGAAGTTCTCCCACATGTTACTATATTTGAAAGAAGCCATATTTTCAGACTGTTTTAAAGAAGTTATTCATATACGTCTAGAGGAACTGCTCCGTGTTTTAAAGTCTATAATGAATAAACATCAGAACCTCAATTCTGTTGATCTTCAAAATGCTGCAGAAATGCTCACTGCAAAAGTGAAAG
>hsa_circ_0003310_junction_seq |chr 1:94220257-94231643|-
CAGAAATGCTCACTGCAAAAGTGAAAGGATTTCAGTTTTTCTGACTGTTACATG
>hsa_circ_0000095_full_seq |chr 1:95143890-95151419|+
GTTGAAGAAATATGGAGATCAACACAAAACTGCTCATCAGTGTTACCTGTATCAGCTTTTTCACCTTTCAGCTTCTTTTCTACTTTGTAAGTTACTGGTTTTCAGCAAAAGTTTCTCCAGGTTTCAATAGTCTCAGCTTCAAAAAGAAGATTGAATGGAACTCAAGGGTAGTATCCACATGCCATTCTTTGGTGGTTGGTATTTTTGGCCTGTACATTTTCTTATTCGATGAGGCTACTAAAGCTGATCCACTTTGGGGTGGTCCATCACTTGCAAACGTGAATATTGCTATTGCCTCAGGCTACCTCATTTCTGATTTGTCCATTATAATTTTGTATTGGAAAGTGATTGGTGACAAATTTTTTATAATGCATCATTGTGCGTCCCTGTATGCATACT…
>hsa_circ_0000095_junction_seq |chr 1:95143890-95151419|+
TCCCTGTATGCATACTACCTTGTACTGGTTGAAGAAATATGGAGATCAACACAA
>hsa_circ_0009040_full_seq |chr 1:9740657-9741256|-
GTCTGTGATGAGGAATGGCACCACTACGTCCTCAATGTAGAATTCCCGAGTGTGACTCTCTATGTGGATGGCACGTCCCACGAGCCCTTCTCTGTGACTGAGGATTACCCGCTCCATCCATCCAAGATAGAAACTCAGCTCGTGGTGGGGGCTTGCTGGCAAGGTACCTGTCATTACCCCCCGCCCTCGACTCGAGAATTAAGTTGTACCTCTTTACTAGGTTGGTGGCAGCAGGCTGTGATCGGTATCCTACAGCCTTACCCTCGTGTCCTGGATCTTTTCCTTCCATTTCCTGTGTACAGCCTTTTTGGGGACACTGCCGTTACCCCACTCTAGCTAGCATAGCTCTGTCTGTAGGTGCTCCATAAAGGTGATAGGACTGACCACACCGTCACCTTT…
>hsa_circ_0009040_junction_seq |chr 1:9740657-9741256|-
CCAGAGTGTTTATCACTTGGTGACCTGGTCTGTGATGAGGAATGGCACCACTAC
>hsa_circ_0004161_full_seq |chr 1:97679094-97699547|-
GTATTCAAAGCAATGAGTATCCCACAGATCAGAAATCCTTCGCTGCCTCCCCCAGAAAAAATGTCTGAAGCCTATTCTGCAAAGATTGCTCTTTTTGGTGCTGGGCCTGCAAGTATAAGTTGTGCTTCCTTTTTGGCTCGATTGGGGTACTCTGACATCACTATATTTGAAAAACAAGAATATGTTGGTGGTTTAAGTACTTCTGAAATTCCTCAGTTCCGGCTGCCGTATGATGTAGTGAATTTTGAGATTGAGCTAATGAAGGACCTTGGTGTAAAGATAATTTGCGGTAAAAGCCTTTCAGTGAATGAAATGACTCTTAGCACTTTGAAAGAAAAAGGCTACAAAGCTGCTTTCATTGGAATAG
>hsa_circ_0004161_junction_seq |chr 1:97679094-97699547|-
GCTACAAAGCTGCTTTCATTGGAATAGGTATTCAAAGCAATGAGTATCCCACAG
>hsa_circ_0009674_full_seq |chr 1:9871186-9877989|-
GGCGGCACCTTCCTACTTCTGCCCAGCCACAGCCCTCCCCTCACAGTTGAGCACCTGTTTGCCTGAAGTTAATTTCCAGAAGCAGGAGTCCCCAGAGCCAGGCAGGGGGATGAACCGCGAGGGAGCTCCCGGGAAGAGTCCGGAGGAGATGTACATTCAGCAGAAGGTCCGAGTGCTGCTCATGCTGCGGAAGATGGGATCAAACCTGACAGCCAGCGAGGAGGAGTTCCTGCGCACCTATGCAGGGGTGGTCAACAGCCAGCTCAGCCAGCTGCCTCCGCACTCCATCGACCAGG
>hsa_circ_0009674_junction_seq |chr 1:9871186-9877989|-
AGCTGCCTCCGCACTCCATCGACCAGGGGCGGCACCTTCCTACTTCTGCCCAGC
>hsa_circ_0000014_full_seq |chr 1:9931890-9934860|-
GCTATTCAGGCAGCTATCAGCCAGGCCTTTAAAACCCCAGAGGTCATCAGATTGTTTGCAAAGAAACAACCAGGTCAGCTTCGGACAAGGTTAGCAGAGATGGATAGAGATCTGATGGTAGGAAAGCTGGAAAGAGACCTGTACACTCAACAGAAAGTGGAGATACTAACAGCTCTTAGGAAACTTGGAGAGAAGCTGACTGCAGATGATGAGGCCTTCTTGTCAGCAAATGCAGGTGCTATACTCAGCCAGTTTGAGAAAGTCTCTACAGACCTTG
>hsa_circ_0000014_junction_seq |chr 1:9931890-9934860|-
AGTTTGAGAAAGTCTCTACAGACCTTGGCTATTCAGGCAGCTATCAGCCAGGCC
>hsa_circ_0007803_full_seq |chr 1:9931890-9935627|-
AGAGGAACTTGATACAGATGAATATGAAGAAACCAAAAAGGAAACTCTGGAGCAACTAAGTGAATTTAATGATTCACTAAAGAAAATTATGTCTGGAAATATGACTTTGGTAGATGAACTAAGTGGAATGCAGCTGGCTATTCAGGCAGCTATCAGCCAGGCCTTTAAAACCCCAGAGGTCATCAGATTGTTTGCAAAGAAACAACCAGGTCAGCTTCGGACAAGGTTAGCAGAGATGGATAGAGATCTGATGGTAGGAAAGCTGGAAAGAGACCTGTACACTCAACAGAAAGTGGAGATACTAACAGCTCTTAGGAAACTTGGAGAGAAGCTGACTGCAGATGATGAGGCCTTCTTGTCAGCAAATGCAGGTGCTATACTCAGCCAGTTTGAGAAAGT…
>hsa_circ_0007803_junction_seq |chr 1:9931890-9935627|-
AGTTTGAGAAAGTCTCTACAGACCTTGAGAGGAACTTGATACAGATGAATATGA
>hsa_circ_0008839_full_seq |chr 3:100732507-100736716|+
ATACTGTGGATGGTAGGGAAGAAAAGTCTGCTTCTGATTCTTCTGGAAAACAGTCTACTCAGGTTATGGCAGCAAGTATGTCTGCTTTTGATCCTTTAAAAAACCAAGATGAAATCAATAAAAATGTTATGTCAGCGTTTGGCTTAACAGATGATCAGGTTTCAGGGCCACCCAGTGCTCCTGCAGAAGATCGTTCAGGAACACCCGACAGCATTGCTTCCTCCTCCTCAGCAGCTCACCCACCAGGCGTTCAGCCACAGCAGCCACCATATACAGGAGCTCAGACTCAAGCAGGTCAGATTGAAG
>hsa_circ_0008839_junction_seq |chr 3:100732507-100736716|+
CTCAGACTCAAGCAGGTCAGATTGAAGATACTGTGGATGGTAGGGAAGAAAAGT
>hsa_circ_0003179_full_seq |chr 3:101671129-101672213|-
GTATATTGAAGCAAGTCAAAGATTACATTAAACAGTGTAGCAAATGCCAGGAGAAACTAGATCGATCCCGTCCAATATCAGATGTTTCAGAAATGTTGGAAGAATTGGGACTAGACCTTGAATCTGGAGAAGAAAGTAATGAATCGGAAGATGACCTGAGCAACTTTACTTCATCTCCAACTACAGCATCCAAGCCTGCAAAAAAGAAGCCAGTATCCAAACATGAACTTGTGTTTGTTGACACCAAAGGAGTGGTAAAACGTTCTTCTCCAAAACATTGTCAGGCTGTCTTAAAACAGCTGAACGAACAGAGACTTTCCAACCAGTTCTGTGATGTTACTTTGTTAATTGAAGGAGAAGAGTACAAAGCTCATAAATCTGTTTTGTCAGCAAATAGCG…
>hsa_circ_0003179_junction_seq |chr 3:101671129-101672213|-
GTCATGAGGCTGTGGTGGATCTTTCTGGTATATTGAAGCAAGTCAAAGATTACA
>hsa_circ_0001324_full_seq |chr 3:107710451-107716849|+
GTCACAGTAATGAAAGGCAGTAATAGAAATAAGGATCATTCAGCAGAAGGAGAAGGGGTTGGAAAACGACCAAAACGAAAGTGTCTTCAGTGGCATCCATTGCTAGCAAAGAAACTTCTTGATTTTTCAGAAGAGGAAGAAGAGGAAGACGAAGAGGAGGATATTGATAAGGTTCAACTTCTTGGGGCCGATGGCCTAGAGCAAGATGTTGGTGAAACTGAAGATGATGAATCACCAGAGCAGCGAGCCCGGAGACCAATGAATGCATTTCTTTTATTTTGCAAACGCCATCGCTCTCTTGTACGTCAGGAACACCCCAGGCTTGATAACCGAGGTGCTACCAAGATACTAGCTGATTGGTGGGCTGTTCTTGATCCAAAGGAAAAGCAGAAATACACA…
>hsa_circ_0001324_junction_seq |chr 3:107710451-107716849|+
CAGAAATACACAGACATGGCCAAGGAGGTCACAGTAATGAAAGGCAGTAATAGA
>hsa_circ_0003067_full_seq |chr 3:111903965-111920419|+
CTGAAATACAGATTCTGCTCTTCAAGTCCAGCTGGACACAGTGGCCCACACCTGTAATCCCAGCACTTTTGGGAGGCCGAGGCGGGCAGATCACTTGAGGTGAGGAGTTCGAGACCAGCCTGGCCAACATGGCAAAACCCCATTTCTACTAAAAATACAAAAATTAGTCAGGTGTGGTGGCAGGCACCTATAATCCCAGCTACTCGGGAGGCTGAGGTGGGAGAATTGCTTGGACCCAAGAGGTGGGGGTTGCAATGAGCCAAGATTGCAACACTGCACTATAGCCTGGGTGACAGAGTGAGACCCTGTCTCAAAAAAAAAAAAGGCCAAGGGTTCTGTGGAGGTAAGAAGTCAATTTATTCCACAAATCATTAAAATATAAGATGACAGAGAGGTACT…
>hsa_circ_0003067_junction_seq |chr 3:111903965-111920419|+
AAGAACATTGTTGGTGAAAAGACCAAGCTGAAATACAGATTCTGCTCTTCAAGT
>hsa_circ_0001326_full_seq |chr 3:111913318-111920419|+
GAGAGACAGCGTCTGGAGACCATCCTCAGTCTCTGTGCTGAATACACAAAGCCTGACAGTCGCTTATCTACTGGGACCACCGTGGAAGATGTGCAGAAAATCAACAAGGAGCTTGAGAAGCTGCAGCTCTCTGATGAGGAGTCTGTGTTTGAGGAAGCCCTCATGAGCCCTGACACAAGATACAGGTGCCACCGGAAAGACTCCCTCCCTGATGCAGACTTGGCAAGCTGTGGGAGTCTCAGTCAGAGCAGTGCCAGCTTCTTTACCCCCAGGAGCACCAGGAATGATGAACTACTCAGTGACCTCACCCGGACTCCTCCACCACCATCCTCCACCTTTCCGAAAGCTTCCAGCGAGTCCTCTTATCTAAGTATCCTACCAAAGACCCCAGAGGGTATA…
>hsa_circ_0001326_junction_seq |chr 3:111913318-111920419|+
AAGAACATTGTTGGTGAAAAGACCAAGGAGAGACAGCGTCTGGAGACCATCCTC
>hsa_circ_0005488_full_seq |chr 3:111913318-111945357|+
GAGAGACAGCGTCTGGAGACCATCCTCAGTCTCTGTGCTGAATACACAAAGCCTGACAGTCGCTTATCTACTGGGACCACCGTGGAAGATGTGCAGAAAATCAACAAGGAGCTTGAGAAGCTGCAGCTCTCTGATGAGGAGTCTGTGTTTGAGGAAGCCCTCATGAGCCCTGACACAAGATACAGGTGCCACCGGAAAGACTCCCTCCCTGATGCAGACTTGGCAAGCTGTGGGAGTCTCAGTCAGAGCAGTGCCAGCTTCTTTACCCCCAGGAGCACCAGGAATGATGAACTACTCAGTGACCTCACCCGGACTCCTCCACCACCATCCTCCACCTTTCCGAAAGCTTCCAGCGAGTCCTCTTATCTAAGTATCCTACCAAAGACCCCAGAGGGTATA…
>hsa_circ_0005488_junction_seq |chr 3:111913318-111945357|+
CCCGTTAACCCCAATACTTTAAAAGAGGAGAGACAGCGTCTGGAGACCATCCTC
>hsa_circ_0066785_full_seq |chr 3:111913318-111954029|+
GAGAGACAGCGTCTGGAGACCATCCTCAGTCTCTGTGCTGAATACACAAAGCCTGACAGTCGCTTATCTACTGGGACCACCGTGGAAGATGTGCAGAAAATCAACAAGGAGCTTGAGAAGCTGCAGCTCTCTGATGAGGAGTCTGTGTTTGAGGAAGCCCTCATGAGCCCTGACACAAGATACAGGTGCCACCGGAAAGACTCCCTCCCTGATGCAGACTTGGCAAGCTGTGGGAGTCTCAGTCAGAGCAGTGCCAGCTTCTTTACCCCCAGGAGCACCAGGAATGATGAACTACTCAGTGACCTCACCCGGACTCCTCCACCACCATCCTCCACCTTTCCGAAAGCTTCCAGCGAGTCCTCTTATCTAAGTATCCTACCAAAGACCCCAGAGGGTATA…
>hsa_circ_0066785_junction_seq |chr 3:111913318-111954029|+
ACTCAGAATCTCGGAGGATGCTCAGAGGAGAGACAGCGTCTGGAGACCATCCTC
>hsa_circ_0005128_full_seq |chr 3:111945267-111962312|+
GAAAAGGAGAATCTTTGTAATTTGGAAAAGAAATACTCCAGCCTCTCTGGGGGGAAAGGGTTTCCCGTTAACCCCAATACTTTAAAAGAGGGCTATATCAGTGTAAATGAGATTAATGAGCCGTGTGGCAATTCCACGAATCTATCCCCTTCCACTCAGTTTCCTGCTGATGCTGATGCTGTTGCCACTGAGCCTGCCACAGCTGTGCTGGCGAGCCAGCCACAGAGTAAAGAGCACTTTAGAAGTCTGGAAGAAAGGAAAAAACAGCATAAAGAAGGCCTCTATCTGAGTGATACTTTGCCTCGAAAGAAAACCACATCTTCCATCTCCCCACATTTCAGCAGTGCTACTATGGGGAGAAGCATCACCCCAAAGGCCCATCTGCCCCTAGGACAGAGT…
>hsa_circ_0005128_junction_seq |chr 3:111945267-111962312|+
TGCTTGCTCACCAGACAACATCTCTAGGAAAAGGAGAATCTTTGTAATTTGGAA
>hsa_circ_0007897_full_seq |chr 3:113249721-113250833|+
AGTGTTGCCAGGGACGGCAGTATCTCTTTGTGTGACCCTGGCGGCTTATGGGACGTTGGCTTCAGACCTTTGTGATACACCATGCTGCGTGGGACGATGACGGCGTGGAGAGGAATGAGGCCTGAGGTCACACTGGCTTGCCTCCTCCTAGCCACAGCAGGCTGCTTTGCTGACTTGAACGAGGTCCCTCAGGTCACCGTCCAGCCTGCGTCCACCGTCCAGAAGCCCGGAGGCACTGTGATCTTGGGCTGCGTGGTGGAACCTCCAAGGATGAATGTAACCTGGCGCCTGAATGGAAAGGAGCTGAATGGCTCGGATGATGCTCTGGGTGTCCTCATCACCCACGGGACCCTCGTCATCACTGCCCTTAACAACCACACTGTGGGACGGTACCAGTGT…
>hsa_circ_0007897_junction_seq |chr 3:113249721-113250833|+
GCGTGCCAGCCACTGTGACACTAGCCAAGTGTTGCCAGGGACGGCAGTATCTCT
>hsa_circ_0064307_full_seq |chr 3:11331339-11348035|+
ATAACAATTGGTGTATATGATCCCTGTAACTTAGCCCAGTACCCTGGATGGCCTTTGAGGAATTTTTTGGTCCTAGCAGCCCACAGATGGAGTAGCAGTTTCCAGTCTGTTGAAGTTGTTTGCTTCCGTGACCGTACCATGCAGGGGGCGAGAGACGTTGCCCACAGCATCATCTTCGAAGTGAAGCTTCCAGAAATGGCATTTAGCCCAGATTGTCCTAAAGCAGTTGGATGGGAAAAGAACCAGAAAGGAGGCATGGGACCAAGGATGGTGAACCTCAGTGAATGTATGGACCCTAAAAGGTTAGCTGAGTCATCAGTGGATCTAAATCTCAAACTGATGTGTTGGAGATTGGTTCCTACTTTAGACTTGGACAAGGTTGTGTCTGTCAAATGTCTG…
>hsa_circ_0064307_junction_seq |chr 3:11331339-11348035|+
CGGCTCCAGAAAATATTCCCCGGTGTGATAACAATTGGTGTATATGATCCCTGT
>hsa_circ_0006163_full_seq |chr 3:113488944-113506605|-
ATGTCATTTGTCAGAGTGAACCGCTGTGGTCCCCGAGTTGGTGTAAGAAAGACACCGAAAGTAAAGAAGAAGAAAACTTCAGTGAAACAAGAATGGGATAATACCGTGACTGATCTAACCGTTCATCGGGCAACTCCCGAAGATCTGGTACGCCGTCATGAAATACACAAATCGAAGAATAGAGCATTAGTACACTGGGAACTCCAAGAAAAAGCTTTGAAGAGAAAATGGAGGAAGCAGAAACCAGAAACTTTAAATCTTGAGAAAAGAAGATTGTCTATCATGAAGGAGATTCTTTCTGATCAATACCAGATGCAAGATGTGTTGGAGAAATCTGATCATCTAATAGCTGCAGCAAAAGAGCTGTTTCCTCGTAGGCGCACAGGGTTTCCAAATGTA…
>hsa_circ_0006163_junction_seq |chr 3:113488944-113506605|-
CTCTCAGTCTAACACGAATACAGACAGATGTCATTTGTCAGAGTGAACCGCTGT
>hsa_circ_0003703_full_seq |chr 3:11358417-11362928|+
AATGCCAGAGGATTCAACATGAGCATACCTATGCCTGGGCATCCAGTGAACTTCTCCAGTGTCACTCTGGAGCAAGCCCGCAGAGATGTGGAGCAACTGGAGCAGCTCATCGAAAGCCATGATGTCGTCTTCCTATTGATGGACACCAGGGAGAGCCGGTGGCTTCCTGCCGTCATTGCTGCAAGCAAGAGAAAGCTGGTCATCAATGCTGCTTTGGGATTTGACACATTTGTTGTCATGAGACATGGTCTGAAGAAACCAAAGCAGCAAGGAGCTGGGGACTTGTGTCCAAACCACCCTGTGGCATCTGCTGACCTCCTGGGCTCATCGCTTTTTGCCAACATCCCTGGTTACAAGCTTGGCTGCTACTTCTGCAATGATGTGGTGGCCCCAGGAGAT…
>hsa_circ_0003703_junction_seq |chr 3:11358417-11362928|+
GGTATCTGTTTTGCAGCATCCAGAAGGAATGCCAGAGGATTCAACATGAGCATA
>hsa_circ_0007975_full_seq |chr 3:11358417-11364734|+
AATGCCAGAGGATTCAACATGAGCATACCTATGCCTGGGCATCCAGTGAACTTCTCCAGTGTCACTCTGGAGCAAGCCCGCAGAGATGTGGAGCAACTGGAGCAGCTCATCGAAAGCCATGATGTCGTCTTCCTATTGATGGACACCAGGGAGAGCCGGTGGCTTCCTGCCGTCATTGCTGCAAGCAAGAGAAAGCTGGTCATCAATGCTGCTTTGGGATTTGACACATTTGTTGTCATGAGACATGGTCTGAAGAAACCAAAGCAGCAAGGAGCTGGGGACTTGTGTCCAAACCACCCTGTGGCATCTGCTGACCTCCTGGGCTCATCGCTTTTTGCCAACATCCCTGGTTACAAGCTTGGCTGCTACTTCTGCAATGATGTGGTGGCCCCAGGAGAT…
>hsa_circ_0007975_junction_seq |chr 3:11358417-11364734|+
ACCTCTCTTGGGCTTGTGCCTCACCAGAATGCCAGAGGATTCAACATGAGCATA
>hsa_circ_0008927_full_seq |chr 3:11358417-11380052|+
AATGCCAGAGGATTCAACATGAGCATACCTATGCCTGGGCATCCAGTGAACTTCTCCAGTGTCACTCTGGAGCAAGCCCGCAGAGATGTGGAGCAACTGGAGCAGCTCATCGAAAGCCATGATGTCGTCTTCCTATTGATGGACACCAGGGAGAGCCGGTGGCTTCCTGCCGTCATTGCTGCAAGCAAGAGAAAGCTGGTCATCAATGCTGCTTTGGGATTTGACACATTTGTTGTCATGAGACATGGTCTGAAGAAACCAAAGCAGCAAGGAGCTGGGGACTTGTGTCCAAACCACCCTGTGGCATCTGCTGACCTCCTGGGCTCATCGCTTTTTGCCAACATCCCTGGTTACAAGCTTGGCTGCTACTTCTGCAATGATGTGGTGGCCCCAGGAGAT…
>hsa_circ_0008927_junction_seq |chr 3:11358417-11380052|+
GACAAATGTACAGCTTGTTCTTCCAAAAATGCCAGAGGATTCAACATGAGCATA
>hsa_circ_0008210_full_seq |chr 3:11358417-11426926|+
AATGCCAGAGGATTCAACATGAGCATACCTATGCCTGGGCATCCAGTGAACTTCTCCAGTGTCACTCTGGAGCAAGCCCGCAGAGATGTGGAGCAACTGGAGCAGCTCATCGAAAGCCATGATGTCGTCTTCCTATTGATGGACACCAGGGAGAGCCGGTGGCTTCCTGCCGTCATTGCTGCAAGCAAGAGAAAGCTGGTCATCAATGCTGCTTTGGGATTTGACACATTTGTTGTCATGAGACATGGTCTGAAGAAACCAAAGCAGCAAGGAGCTGGGGACTTGTGTCCAAACCACCCTGTGGCATCTGCTGACCTCCTGGGCTCATCGCTTTTTGCCAACATCCCTGGTTACAAGCTTGGCTGCTACTTCTGCAATGATGTGGTGGCCCCAGGAGAT…
>hsa_circ_0008210_junction_seq |chr 3:11358417-11426926|+
CTGCATCAAGAAACCCAAGCTGCTGAGAATGCCAGAGGATTCAACATGAGCATA
>hsa_circ_0005740_full_seq |chr 3:11360580-11364734|+
CTGGTCATCAATGCTGCTTTGGGATTTGACACATTTGTTGTCATGAGACATGGTCTGAAGAAACCAAAGCAGCAAGGAGCTGGGGACTTGTGTCCAAACCACCCTGTGGCATCTGCTGACCTCCTGGGCTCATCGCTTTTTGCCAACATCCCTGGTTACAAGCTTGGCTGCTACTTCTGCAATGATGTGGTGGCCCCAGGAGATTCAACCAGAGACCGGACCTTGGACCAGCAGTGCACTGTGAGTCGTCCAGGACTGGCCGTGATTGCAGGAGCCCTGGCCGTGGAATTGATGGTATCTGTTTTGCAGCATCCAGAAGGGGGCTATGCCATTGCCAGCAGCAGTGACGATCGGATGAATGAGCCTCCAACCTCTCTTGGGCTTGTGCCTCACCAG
>hsa_circ_0005740_junction_seq |chr 3:11360580-11364734|+
ACCTCTCTTGGGCTTGTGCCTCACCAGCTGGTCATCAATGCTGCTTTGGGATTT
>hsa_circ_0001329_full_seq |chr 3:119500694-119504021|+
TGAACAGCAGAGAATTTCAAAGGACCTTGCTAATATCTGTAAGACGGCAGCTACAGCAGGCATCATTGGCTGGGTGTATGGGGGAATACCAGCTTTTATTCATGCTAAACAACAATACATTGAGCAGAGCCAGGCAGAAATTTATCATAACCGGTTTGATGCTGTGCAATCTGCACATCGTGCTGCCACACGAGGCTTCATTCGTTATGGCTGGCGCTGGGGTTGGAGAACTGCAGTGTTTGTGACTATATTCAACACAGTGAACACTAGTCTGAATGTATACCGAAATAAAGATGCCTTAAGCCATTTTGTAATTGCAGGAG
>hsa_circ_0001329_junction_seq |chr 3:119500694-119504021|+
CCTTAAGCCATTTTGTAATTGCAGGAGTGAACAGCAGAGAATTTCAAAGGACCT
>hsa_circ_0006884_full_seq |chr 3:119500694-119513719|+
TGAACAGCAGAGAATTTCAAAGGACCTTGCTAATATCTGTAAGACGGCAGCTACAGCAGGCATCATTGGCTGGGTGTATGGGGGAATACCAGCTTTTATTCATGCTAAACAACAATACATTGAGCAGAGCCAGGCAGAAATTTATCATAACCGGTTTGATGCTGTGCAATCTGCACATCGTGCTGCCACACGAGGCTTCATTCGTTATGGCTGGCGCTGGGGTTGGAGAACTGCAGTGTTTGTGACTATATTCAACACAGTGAACACTAGTCTGAATGTATACCGAAATAAAGATGCCTTAAGCCATTTTGTAATTGCAGGAGCTGTCACGGGAAGTCTTTTTAGGATAAACGTAGGCCTGCGTGGCCTGGTGGCTGGTGGCATAATTGGAGCCTTGCT…
>hsa_circ_0006884_junction_seq |chr 3:119500694-119513719|+
TGGTGGCATAATTGGAGCCTTGCTGGGTGAACAGCAGAGAATTTCAAAGGACCT
>hsa_circ_0066874_full_seq |chr 3:119500694-119517315|+
TGAACAGCAGAGAATTTCAAAGGACCTTGCTAATATCTGTAAGACGGCAGCTACAGCAGGCATCATTGGCTGGGTGTATGGGGGAATACCAGCTTTTATTCATGCTAAACAACAATACATTGAGCAGAGCCAGGCAGAAATTTATCATAACCGGTTTGATGCTGTGCAATCTGCACATCGTGCTGCCACACGAGGCTTCATTCGTTATGGCTGGCGCTGGGGTTGGAGAACTGCAGTGTTTGTGACTATATTCAACACAGTGAACACTAGTCTGAATGTATACCGAAATAAAGATGCCTTAAGCCATTTTGTAATTGCAGGAGCTGTCACGGGAAGTCTTTTTAGGATAAACGTAGGCCTGCGTGGCCTGGTGGCTGGTGGCATAATTGGAGCCTTGCT…
>hsa_circ_0066874_junction_seq |chr 3:119500694-119517315|+
ACTCCATGAGCTAAAACTGGAAGAGTGTGAACAGCAGAGAATTTCAAAGGACCT
>hsa_circ_0001330_full_seq |chr 3:119503531-119517315|+
CAATCTGCACATCGTGCTGCCACACGAGGCTTCATTCGTTATGGCTGGCGCTGGGGTTGGAGAACTGCAGTGTTTGTGACTATATTCAACACAGTGAACACTAGTCTGAATGTATACCGAAATAAAGATGCCTTAAGCCATTTTGTAATTGCAGGAGCTGTCACGGGAAGTCTTTTTAGGATAAACGTAGGCCTGCGTGGCCTGGTGGCTGGTGGCATAATTGGAGCCTTGCTGGGCACTCCTGTAGGAGGCCTGCTGATGGCATTTCAGAAGTACTCTGGTGAGACTGTTCAGGAAAGAAAACAGAAGGATCGAAAGGCACTCCATGAGCTAAAACTGGAAGAGTG
>hsa_circ_0001330_junction_seq |chr 3:119503531-119517315|+
ACTCCATGAGCTAAAACTGGAAGAGTGCAATCTGCACATCGTGCTGCCACACGA
>hsa_circ_0007986_full_seq |chr 3:119863418-119876508|-
GTCCTGGGAACTCCAACAAGGGAGCAAATCAGAGAAATGAACCCAAACTACACAGAATTTAAATTCCCTCAAATTAAGGCACATCCTTGGACTAAGGATTCGTCAGGAACAGGACATTTCACCTCAGGAGTGCGGGTCTTCCGACCCCGAACTCCACCGGAGGCAATTGCACTGTGTAGCCGTCTGCTGGAGTATACACCAACTGCCCGACTAACACCACTGGAAGCTTGTGCACATTCATTTTTTGATGAATTACGGGACCCAAATGTCAAACTACCAAATGGGCGAGACACACCTGCACTCTTCAACTTCACCACTCAAG
>hsa_circ_0007986_junction_seq |chr 3:119863418-119876508|-
CTGCACTCTTCAACTTCACCACTCAAGGTCCTGGGAACTCCAACAAGGGAGCAA
>hsa_circ_0008797_full_seq |chr 3:119863418-119905852|-
ATGTATGGTCTGCTGGCTGTGTGTTGGCTGAGCTGTTACTAGGACAACCAATATTTCCAGGGGATAGTGGTGTGGATCAGTTGGTAGAAATAATCAAGGTCCTGGGAACTCCAACAAGGGAGCAAATCAGAGAAATGAACCCAAACTACACAGAATTTAAATTCCCTCAAATTAAGGCACATCCTTGGACTAAGGATTCGTCAGGAACAGGACATTTCACCTCAGGAGTGCGGGTCTTCCGACCCCGAACTCCACCGGAGGCAATTGCACTGTGTAGCCGTCTGCTGGAGTATACACCAACTGCCCGACTAACACCACTGGAAGCTTGTGCACATTCATTTTTTGATGAATTACGGGACCCAAATGTCAAACTACCAAATGGGCGAGACACACCTGCAC…
>hsa_circ_0008797_junction_seq |chr 3:119863418-119905852|-
CTGCACTCTTCAACTTCACCACTCAAGATGTATGGTCTGCTGGCTGTGTGTTGG
>hsa_circ_0008482_full_seq |chr 3:119905754-119923483|-
AAAGATGAGGTCTATCTTAATCTGGTGCTGGACTATGTTCCGGAAACAGTATACAGAGTTGCCAGACACTATAGTCGAGCCAAACAGACGCTCCCTGTGATTTATGTCAAGTTGTATATGTATCAGCTGTTCCGAAGTTTAGCCTATATCCATTCCTTTGGAATCTGCCATCGGGATATTAAACCGCAGAACCTCTTGTTGGATCCTGATACTGCTGTATTAAAACTCTGTGACTTTGGAAGTGCAAAGCAGCTGGTCCGAGGAGAACCCAATGTTTCGTATATCTGTTCTCGGTACTATAGGGCACCAGAGTTGATCTTTGGAGCCACTGATTATACCTCTAGTATAGATGTATGGTCTGCTGGCTGTGTGTTGGCTGAGCTGTTACTAGGACAACCA…
>hsa_circ_0008482_junction_seq |chr 3:119905754-119923483|-
GTGGATCAGTTGGTAGAAATAATCAAGAAAGATGAGGTCTATCTTAATCTGGTG
>hsa_circ_0066987_full_seq |chr 3:122437169-122452064|-
GCAGTCTGGGCTCTTGGCAACATTGCTGGAGATAGTACCATGTGCAGGGACTATGTCTTAGACTGCAATATCCTTCCCCCTCTTTTGCAGTTATTTTCAAAGCAAAACCGCCTGACCATGACCCGGAATGCAGTATGGGCTTTGTCTAATCTCTGTAGAGGGAAAAGTCCACCTCCAGAATTTGCAAAGGTTTCTCCATGTCTGAATGTGCTTTCCTGGTTGCTGTTTGTCAGTGACACTGATGTACTGGCTGATGCCTGCTGGGCCCTCTCATATCTATCAGATGGACCCAATGATAAAATTCAAGCGGTCATCGATGCGGGAGTATGTAGGAGACTTGTGGAACTGCTGATGCATAATGATTATAAAGTGGTTTCTCCTGCTTTGCGAGCTGTGGGA…
>hsa_circ_0066987_junction_seq |chr 3:122437169-122452064|-
ACAGCTGGAAATAGGGCACAGATCCAGGCAGTCTGGGCTCTTGGCAACATTGCT
>hsa_circ_0067024_full_seq |chr 3:123106748-123124343|+
TCCATAGTGGCCTTTTTGAAGGATCCAAAAGGGCCCCCACTGTGGGAGGAAGATCCTGGAGCCAAAGATGTTGTCCACCTTGACAGTGAAAAGGACTTCAGACGGCTCCTGAAGAAGGAAGAGAAGCCGCTCCTGATCATGTTTTATGCCCCCTGGTGCAGCATGTGCAAGAGGATGATGCCGCATTTCCAGAAGGCTGCGACTCAGCTGCGAGGCCACGCCGTGCTGGCCGGGATGAATGTCTACTCCTCTGAATTTGAAAACATCAAGGAGGAGTACAGCGTGCGCGGCTTCCCCACCATCTGCTATTTTGAGAAAGGACGGTTCTTGTTCCAGTATGACAACTATGGGTCCACAGCTGAGGACATTGTGGAGTGGCTGAAGAA
>hsa_circ_0067024_junction_seq |chr 3:123106748-123124343|+
TGAGGACATTGTGGAGTGGCTGAAGAATCCATAGTGGCCTTTTTGAAGGATCCA
>hsa_circ_0067052_full_seq |chr 3:123707753-123708895|-
GGAATCCACCCCCTGAAGTCATCTGGCTGCACAATGGGAATGAGATCCAAGAGTCAGAGGACTTCCACTTTGAACAGAGAGGAACTCAGCACAGCCTTTGTATCCAGGAAGTGTTCCCGGAGGACACGGGCACGTACACCTGCGAGGCCTGGAACAGCGCTGGAGAGGTCCGCACCCAGGCCGTGCTCACGGTACAAGAGCCTCACGATGGCACCCAGCCCTGGTTCATCAGTAAGCCTCGCTCAGTGACAGCCTCCCTGGGCCAGAGTGTCCTCATCTCCTGCGCCATAGCTGGTGACCCCTTTCCTACCGTGCACTGGCTCAGAGATGGCAAAGCCCTCTGCAAAGACACTGGCCACTTCGAGGTGCTTCAGAATGAGGACGTGTTCACCCTGGTTC…
>hsa_circ_0067052_junction_seq |chr 3:123707753-123708895|-
TGCCGGCCAGTATGAGATCCTGCTCAAGGAATCCACCCCCTGAAGTCATCTGGC
>hsa_circ_0002768_full_seq |chr 3:123752330-123793844|-
ACCATGGGGGATGTGAAGCTGGTTGCCTCGTCACACATTTCCAAAACCTCCCTCAGTGTGGATCCCTCAAGAGTTGACTCCATGCCCCTGACAGAGGCCCCTGCTTTCATTTTGCCCCCTCGGAACCTCTGCATCAAAGAAGGAGCCACCGCCAAGTTCGAAGGGCGGGTCCGGGGTTACCCAGAGCCCCAGGTGACATGGCACAGAAACGGGCAACCCATCACCAGCGGGGGCCGCTTCCTGCTGGATTGCGGCATCCGGGGGACTTTCAGCCTTGTGATTCATGCTGTCCATGAGGAGGACAGGGGAAAGTATACCTGTGAAGCCACCAATGGCAGTGGTGCTCGCCAGGTGACAGTGGAGTTGACAGTAGAAG
>hsa_circ_0002768_junction_seq |chr 3:123752330-123793844|-
AGGTGACAGTGGAGTTGACAGTAGAAGACCATGGGGGATGTGAAGCTGGTTGCC
>hsa_circ_0001333_full_seq |chr 3:125313307-125331238|-
GATAGAGGGAGGAATCAGCAGCTTGGAAATTCAAGCACGTGATCTGGCGGGATGGGCGTTTGCCTAACGTATTTAATGGAGGAATCGGATGGCATAAGTGATTAAGGTGGTATTGAGGATTTCTGAAGCCTATGAAAGGTAGAAACTCAACCATGATTTCTTTTTCAACTCTACAGCATTCCTTTCCTTGAAGTCTTCGTTTTTACCTTAGTCTCGGGCAGTTATACTTAAGCATGAACATTGACGACAAACTGGAAGGATTGTTTCTTAAATGTGGCGGCATAGACGAAATGCAGTCTTCCAGGACAATGGTTGTAATGGGTGGAGTGTCTGGCCAGTCTACTGTGTCTGGAGAGCTACAGGATTCAGTACTTCAAGATCGAAGTATGCCTCACCAGG…
>hsa_circ_0001333_junction_seq |chr 3:125313307-125331238|-
GGACTACAGTATGCACTTAATGTCCCTGATAGAGGGAGGAATCAGCAGCTTGGA
>hsa_circ_0006619_full_seq |chr 3:12574791-12576741|+
ATCTGCATGTTGACGTTCGAACACGAGATGGAAAAGGCCTTTGCCTTCCAGGCAAGCCAGGACAAAGTGTGCAGTATCTGCATGGAAGTGATCCTGGAGAAGGCCTCTGCTTCTGAGAGGAGATTTGGGATTCTCTCCAATTGCAATCACACGTACTGTTTGTCCTGCATCCGGCAGTGGCGGTGTGCCAAACAGTTTGAAAACCCAATCATTAAGTCTTGTCCAGAATGCCGTGTGATATCAGAGTTTGTAATTCCAAGTGTGTATTGGGTGGAAGATCAGAATAAAAAGAACGAGTTGATTGAAGCTTTCAAACAGGGGATGGG
>hsa_circ_0006619_junction_seq |chr 3:12574791-12576741|+
GATTGAAGCTTTCAAACAGGGGATGGGATCTGCATGTTGACGTTCGAACACGAG
>hsa_circ_0007210_full_seq |chr 3:125848229-125848447|-
GAATGACGGACGCTGGGGCTTTGATGGGCACCGGGTGAAATGGGCAGAGTGGCGCTTACCCGGGATGGCGGTGAAGCGGGACCGGGAGGTCATCGTGACAAAGGGTGGCATGAGGTACCTGGCCTTGACGCCCTCCCCGGCTAGACGGTCCAGATTGGGGGTGTCCACATCCTGATCCTAGTCCCAGCGGAAGCCCTGGAAGGAGATCAGCAGCAGCT
>hsa_circ_0007210_junction_seq |chr 3:125848229-125848447|-
AGCCCTGGAAGGAGATCAGCAGCAGCTGAATGACGGACGCTGGGGCTTTGATGG
>hsa_circ_0002409_full_seq |chr 3:126642031-126647296|-
GTGAAAGAACTCTTTTCTTCTTTGGGAGTCGAATGTAATGTCTTGGAACTTGATCAAGTTGATGATGGGGCCAGGGTTCAAGAAGTGCTGTCAGAAATCACTAATCAGAAAACTGTGCCCAATATTTTCGTGAATAAAGTGCATGTAGGTGGATGTGACCAAACTTTCCAGGCATATCAGAGTGGTTTGTTACAGAAGCTCCTTCAGGAAGATTTGGCATATGATTATGATCTCATCATCATCGGTGGTGGTTCTGGAGGCCTTTCATGTGCGAAGGAAGCTGCCATTTTGGGAAAGAAAGTTATGGTGCTAGACTTTGTTGTCCCGTCACCTCAGGGCACATCCTGGGGTCTTGGTGGCACTTGTGTAAATGTAGGTTGTATTCCTAAGAAATTGATG…
>hsa_circ_0002409_junction_seq |chr 3:126642031-126647296|-
AATTTGGCTGGGAATATAATCAACAAGGTGAAAGAACTCTTTTCTTCTTTGGGA
>hsa_circ_0003181_full_seq |chr 3:126727077-126733222|+
CTGTCTGAAAACGTGGTGAACCGCATGAAGGAGCCCAGCTCTCCACCCCCTGCTCCCACATCTTCTACCTTTGGCCTTCAAGATGGCAACTTGAGAGCCCCTCACAAAGAATCCACACTGCCCAGGTCGGGGAGCAGTGGTGGCCAGCAGCCCTCAGGGATGAAGGAGGGTGTCAAGAGGTATGAACAGGAGCATGCTGCTATCCAGGATAAGCTCTTCCAGGTGGCAAAGAGGGAAAGAGAGGCTGCCACCAAGCACTCCAAGGCATCCCTGCCCACGGGCGAAGGCAGCATCAGCCATGAGGAGCAGAAGTCAGTCCGGCTG
>hsa_circ_0003181_junction_seq |chr 3:126727077-126733222|+
CATGAGGAGCAGAAGTCAGTCCGGCTGCTGTCTGAAAACGTGGTGAACCGCATG
>hsa_circ_0007358_full_seq |chr 3:127710575-127722566|-
TTGGCCACGGACAGAGCGAAGGGGAGAGGATGGTAGTGTCTGACTTCCACGTTTTCGTCAGGGATGTGTTGCAGCATGTGGATTCCATGCAGAAAGACTACCCTGGGCTTCCTGTCTTCCTTCTGGGCCACTCCATGGGAGGCGCCATCGCCATCCTCACGGCCGCAGAGAGGCCGGGCCACTTCGCCGGCATGGTACTCATTTCGCCTCTGGTTCTTGCCAATCCTGAATCTGCAACAACTTTCAAGGTCCTTGCTGCGAAAGTGCTCAACCTTGTGCTGCCAAACTTGTCCCTCGGGCCCATCGACTCCAGCGTGCTCTCTCGGAATAAGACAGAG
>hsa_circ_0007358_junction_seq |chr 3:127710575-127722566|-
AGCGTGCTCTCTCGGAATAAGACAGAGTTGGCCACGGACAGAGCGAAGGGGAGA
>hsa_circ_0008759_full_seq |chr 3:128262127-128264781|+
GTTCCGAGGTGCACCGATTATACCCGTGGCGGCCAAGCCGGGGGGACCAGAGGCCCCCGAAACTGAAGCTCCACAGGGCATTCCAGAGCTCATTGAGCTCCTGACGTCCCAGATTTCCATCCCAACGAGAGATCCCTCGGGACCGTTCCTCATGTCTGTGGACCACTGTTTCTCCATCAAAGGCCAAGGCACTGTGATGACAGGGACCATCCTTTCAGGCTCCATCAGCCTCGGTGACAGTGTGGAGATCCCTGCCCTCAAG
>hsa_circ_0008759_junction_seq |chr 3:128262127-128264781|+
GACAGTGTGGAGATCCCTGCCCTCAAGGTTCCGAGGTGCACCGATTATACCCGT
>hsa_circ_0006346_full_seq |chr 3:128795359-128807671|+
TTTGAAGGATGACCTCTAGGAAGAAAGTGTTGCTGAAGGTTATCATCCTGGGAGATTCTGGAGTCGGGAAGACATCACTCATGAACCAGTATGTGAATAAGAAATTCAGCAATCAGTACAAAGCCACAATAGGAGCTGACTTTCTGACCAAGGAGGTGATGGTGGATGACAGGCTAGTCACAATGCAGATATGGGACACAGCAGGACAGGAACGGTTCCAGTCTCTCGGTGTGGCCTTCTACAGAGGTGCAGACTGCTGCGTTCTGGTATTTGATGTGACTGCCCCCAACACATTCAAAACCCTAGATAGCTGGAGAGATGAGTTTCTCATCCAGGCCAGTCCCCGAGATCCTGAAAACTTCCCATTTGTTGTGTTGGGAAACAAGATTGACCTCGAAA…
>hsa_circ_0006346_junction_seq |chr 3:128795359-128807671|+
ACGATTGCACGGAATGCACTTAAGCAGTTTGAAGGATGACCTCTAGGAAGAAAG
>hsa_circ_0008923_full_seq |chr 3:128806371-128807671|+
ATATGGGACACAGCAGGACAGGAACGGTTCCAGTCTCTCGGTGTGGCCTTCTACAGAGGTGCAGACTGCTGCGTTCTGGTATTTGATGTGACTGCCCCCAACACATTCAAAACCCTAGATAGCTGGAGAGATGAGTTTCTCATCCAGGCCAGTCCCCGAGATCCTGAAAACTTCCCATTTGTTGTGTTGGGAAACAAGATTGACCTCGAAAACAGACAAGTGGCCACAAAGCGGGCACAGGCCTGGTGCTACAGCAAAAACAACATTCCCTACTTTGAGACCAGTGCCAAGGAGGCCATCAACGTGGAGCAGGCGTTCCAGACGATTGCACGGAATGCACTTAAGCAG
>hsa_circ_0008923_junction_seq |chr 3:128806371-128807671|+
ACGATTGCACGGAATGCACTTAAGCAGATATGGGACACAGCAGGACAGGAACGG
>hsa_circ_0004271_full_seq |chr 3:129265548-129267099|+
GGTGGCTTTGAGTATAAGCGCGCTATCGTGGACTGCATCATCAGCATCATTGAAGAGAACTCAGAGAGCAAGGAGACAGGGCTGTCACATCTGTGCGAGTTCATCGAGGACTGCGAGTTCACAGTGCTGGCCACCCGTATTCTACATCTCCTGGGCCAGGAGGGGCCCAAGACCACCAATCCCTCAAAGTACATCCGCTTCATCTATAACCGAGTGGTCTTGGAGCATGAGGAGGTCCGGGCAGGTGCTGTGAGTGCTCTGGCGAAGTTTGGAGCCCAGAATGAAGAGATGTTACCCAGTATCTTGGTGTTGCTGAAGAG
>hsa_circ_0004271_junction_seq |chr 3:129265548-129267099|+
ACCCAGTATCTTGGTGTTGCTGAAGAGGGTGGCTTTGAGTATAAGCGCGCTATC
>hsa_circ_0001340_full_seq |chr 3:129880308-129880559|-
GTATTAATCTCTGGAGAAGACACATCCACAGTTAGCACTTTCTTCAGATGCTGACGCTCGGTGAACAGTTGCCTTTGGTCACAAGATTTAGAAGACACAGTGTCCATCCTCCCAGATTGGATCTCTTTTTCATATGGATCTTCTGTTTCTATGTCTTTTTAAAAAATAACTTTTTGGGAAACCTTTTGGATTACAACTGTTCATCCTCACCTATGCAAAGAAAGGGAAGCTATTGCTGGGATTTTGAGGAG
>hsa_circ_0001340_junction_seq |chr 3:129880308-129880559|-
GGAAGCTATTGCTGGGATTTTGAGGAGGTATTAATCTCTGGAGAAGACACATCC
>hsa_circ_0008069_full_seq |chr 3:133623090-133624175|-
GTGGAGTTTTGATGAAACAGTGACTCATTTCATCTATCAAGGGCGGCCAAATGACACTAATCGGGAGTATAAATCTGTAAAAGAAAGAGGAGTACACATTGTTTCCGAGCACTGGCTTTTAGATTGTGCCCAAGAGTGTAAACATCTTCCTGAATCTCTTTATCCACATACTTATAATCCCAAAATGAGCTTGGATATCAGCGCAGTGCAAGATGGCCGGCTCTGTAATAGTCGACTACTCTCAGCTGTGTCTTCAACAAAGGATGATGAGCCAGATCCTTTGATTTTAGAAGAAAATGATGTAGACAATATGGCCACCAATAATAAAGAGTCAGCACCATCAAATGGAAGTGGAAAGAATGACTCTAAAGGAG
>hsa_circ_0008069_junction_seq |chr 3:133623090-133624175|-
GAAGTGGAAAGAATGACTCTAAAGGAGGTGGAGTTTTGATGAAACAGTGACTCA
>hsa_circ_0003113_full_seq |chr 3:134158120-134195182|-
CATTAGTGCCAGCAGTAGTTCCCAAGGGCTGTCTCAGCCATCCACCCAGACGACTCAGTATCTGAGAGCAGACACGCCCAACAATGCAACTCCTATCACCAGCTCCTTAGGTTATCCTACCTTGCGGATAGAGAAGAACGACTTGAGAAGTGTCACTCTTTTGGAGGCCAAAGGCAAGGTGAAGGATATAGCAATATCCAGAGAGAGGATAACTCTAAAAGATGTACTCCAAGAAGGTACTTTTGGGCGTATTTTCCATGGGATTTTAATAGATGAAAAAGATCCAAATAAAGAAAAACAAGCATTTGTCAAAACAGTTAAAGATCAAGCTTCTGAAATTCAGGTGACAATGATGCTCACTGAAAGTTGTAAGCTGCGAGGTCTTCATCACAGAAATCT…
>hsa_circ_0003113_junction_seq |chr 3:134158120-134195182|-
CTCCAATCCCACACCATCAGGAAGAAGCATTAGTGCCAGCAGTAGTTCCCAAGG
>hsa_circ_0003633_full_seq |chr 3:134175608-134195182|-
CATTAGTGCCAGCAGTAGTTCCCAAGGGCTGTCTCAGCCATCCACCCAGACGACTCAGTATCTGAGAGCAGACACGCCCAACAATGCAACTCCTATCACCAGCTCCTTAGGTTATCCTACCTTGCGGATAGAGAAGAACGACTTGAGAAGTGTCACTCTTTTGGAGGCCAAAGGCAAGGTGAAGGATATAGCAATATCCAGAGAGAGGATAACTCTAAAAGATGTACTCCAAGAAGGTACTTTTGGGCGTATTTTCCATGGGATTTTAATAGATGAAAAAGATCCAAATAAAGAAAAACAAGCATTTGTCAAAACAGTTAAAGATCAAGCTTCTGAAATTCAGGTGACAATGATGCTCACTGAAAGTTGTAAGCTGCGAGGTCTTCATCACAGAAATCT…
>hsa_circ_0003633_junction_seq |chr 3:134175608-134195182|-
AACGAGTTCTCTAGCGCTAGTGATGTGCATTAGTGCCAGCAGTAGTTCCCAAGG
>hsa_circ_0005768_full_seq |chr 3:134188836-134195182|-
CATTAGTGCCAGCAGTAGTTCCCAAGGGCTGTCTCAGCCATCCACCCAGACGACTCAGTATCTGAGAGCAGACACGCCCAACAATGCAACTCCTATCACCAGCTCCTTAGGTTATCCTACCTTGCGGATAGAGAAGAACGACTTGAGAAGTGTCACTCTTTTGGAGGCCAAAGGCAAGGTGAAGGATATAGCAATATCCAGAGAGAGGATAACTCTAAAAGATGTACTCCAAGAAGGTACTTTTGGGCGTATTTTCCATGGGATTTTAATAGATGAAAAAGATCCAAATAAAGAAAAACAAGCATTTGTCAAAACAGTTAAAG
>hsa_circ_0005768_junction_seq |chr 3:134188836-134195182|-
AACAAGCATTTGTCAAAACAGTTAAAGCATTAGTGCCAGCAGTAGTTCCCAAGG
>hsa_circ_0067499_full_seq |chr 3:138077498-138084253|-
CTACAGGAGGAGAACCAGAGGCTCCAGGCCTCCCTGTCTCAGGATCAGAAGAAGGCAGCTGCCCAGTCCCAGTGCCAGATCAGCACCCTCCGTGCCCAGCTGCAGGAACAAGCTAGGATCATTGCCTCCCAGGAGGAGATGATCCAGTCCTTGTCTCTCAGGAAGGTGGAAGGGATCCACAAGGTGCCAAAGGCTGTGGACACAGAGGAGGACTCTCCAGAGGAAGAGATGGAGGACTCCCAGGATGAACAGCACAAGGTGCTGGCAGCTCTGAGGCGTAACCCCACTTTGCTGAAGCACTTCAGACCAATCCTGGAGGACACCCTGGAAGAGAAGCTCGAAAGCATGGGGATAAGGAAG
>hsa_circ_0067499_junction_seq |chr 3:138077498-138084253|-
AAGCTCGAAAGCATGGGGATAAGGAAGCTACAGGAGGAGAACCAGAGGCTCCAG
>hsa_circ_0002468_full_seq |chr 3:138570317-138571356|-
CAGGAAGAAGCAGAATGGGAAAGCATAAATGTGCTATTGATGATGCATGGCTTAAAACCTTTGTCTCTAGTCAAAAGAACAGATCTCAAAGATCTCATCATTTTTGACAAACAGTCATCACAAAGGATGAGACAGAATTTGAAATTGTTGGTGGAAGAAACATCATGTCAACAGAACATGATACAGGAGCTTATAGAAACTAATCAACAGCTTAGAAATGAACTTCAGCTAGAGCAAAGCCGAGCAGCCAATCAAGAACAACGAGCTAATGACTTGGAACAAATTATGGAAAGTGTGAAATCCAAAATTGGTGAATTGGAGGATGAATCACTAAGTAGGGCTTGCCACCAACAGAATAAAATAAAAGATCTTCAAAAGGAGCAGAAAACTTTACAG
>hsa_circ_0002468_junction_seq |chr 3:138570317-138571356|-
CTTCAAAAGGAGCAGAAAACTTTACAGCAGGAAGAAGCAGAATGGGAAAGCATA
>hsa_circ_0004524_full_seq |chr 3:138570317-138572932|-
TAACTATGTTTCCGGTAGCCCCTAAACCCCAGGATTCCAGTCAACCATCAGACAGACTCATGACTGAAAAACAGCAGGAAGAAGCAGAATGGGAAAGCATAAATGTGCTATTGATGATGCATGGCTTAAAACCTTTGTCTCTAGTCAAAAGAACAGATCTCAAAGATCTCATCATTTTTGACAAACAGTCATCACAAAGGATGAGACAGAATTTGAAATTGTTGGTGGAAGAAACATCATGTCAACAGAACATGATACAGGAGCTTATAGAAACTAATCAACAGCTTAGAAATGAACTTCAGCTAGAGCAAAGCCGAGCAGCCAATCAAGAACAACGAGCTAATGACTTGGAACAAATTATGGAAAGTGTGAAATCCAAAATTGGTGAATTGGAGGATG…
>hsa_circ_0004524_junction_seq |chr 3:138570317-138572932|-
CTTCAAAAGGAGCAGAAAACTTTACAGTAACTATGTTTCCGGTAGCCCCTAAAC
>hsa_circ_0004431_full_seq |chr 3:138681966-138684803|-
GTTGAAGCACTCAATAAGTTAAAAACTTTAAATAGTTTAATCAAACTGAATGCCGTGAAGTTAAACAGAGCCAAAGGGAAGGAGGCCATGCATACCTGTTTAAAACAGAGTGCTTACCGGGAAGCCCTCTCTGACCTGCAGTCACCCCTGAACCCATGTGTTATCCTCTCAGAACTCTATGTTGAAAAGTGCAAATACATGGATTCCAAAATGAAGCCTTTGTGGCTGGTATACAATAACAAGGTATTTGGTGAGGATTCAGTTGGAGTGATTTTTAAAAATGGTGATGATTTACGACAGGATATGTTGACACTCCAAATGTTGCGCTTGATGGATTTACTCTGGAAAGAAGCTGGTTTGGATCTTCG
>hsa_circ_0004431_junction_seq |chr 3:138681966-138684803|-
CTGGAAAGAAGCTGGTTTGGATCTTCGGTTGAAGCACTCAATAAGTTAAAAACT
>hsa_circ_0067528_full_seq |chr 3:138688874-138694907|-
CTTCAGGCGCTGCTTCAGATTTGGCCTAAACTGCCCCCCCGGGAGGCCCTAGAGCTTCTGGATTTCAACTATCCAGACCAGTACGTTCGAGAATATGCTGTAGGCTGCCTGCGACAGATGAGTGATGAAGAACTTTCTCAATATCTTTTACAACTGGTGCAAGTGTTAAAATATGAGCCTTTTCTTGATTGTGCCCTCTCTAGATTCCTATTAGAAAGAGCACTTGGTAATCGGAGGATAGGGCAGTTTCTATTTTGGCATCTTAGGTCAGAAGTGCACATTCCTGCTGTCTCAGTACAATTTGGTGTCATCCTTGAAGCATACTGCCGGGGAAGTGTGGGGCACATGAAAGTGCTTTCTAAGCAG
>hsa_circ_0067528_junction_seq |chr 3:138688874-138694907|-
GGGCACATGAAAGTGCTTTCTAAGCAGCTTCAGGCGCTGCTTCAGATTTGGCCT
>hsa_circ_0003815_full_seq |chr 3:141368620-141386937|+
CCTCACGAAAGATTTTACTTGTAGATCAACTTTCAAAATGTAGGAAGTCAGAATGGGTGACATCATCAGAAAAATATGTGGAGCTGATCACAAGAAGTGAAGAACCCAGAGCACGAAAGCGGTTGTGACTCCTGGGCCCAGGGAGTTGACAGCGTCTGGGTTTCAGAGGAGCCAGCGCCTCCGAGTTGTCTTGAAGTGAGGCTCTGCTGTAGTCCTGTTCTTCTGGCTCTAAGATCTGAATGTTGTGACCACTAATTTGCTCTTTCCTGGAGAGTAACCCCAGTTTGGTCCACAAGGCTTGCTGCCCAATCTTTGCCAACAGTTGAACCAAGACTCTGAGGCTGATATGCAATGTCACTTACAACATTAATCAGATACTGCATTTAAG
>hsa_circ_0003815_junction_seq |chr 3:141368620-141386937|+
CAACATTAATCAGATACTGCATTTAAGCCTCACGAAAGATTTTACTTGTAGATC
>hsa_circ_0007714_full_seq |chr 3:141368620-141404031|+
CCTCACGAAAGATTTTACTTGTAGATCAACTTTCAAAATGTAGGAAGTCAGAATGGGTGACATCATCAGAAAAATATGTGGAGCTGATCACAAGAAGTGAAGAACCCAGAGCACGAAAGCGGTTGTGACTCCTGGGCCCAGGGAGTTGACAGCGTCTGGGTTTCAGAGGAGCCAGCGCCTCCGAGTTGTCTTGAAGTGAGGCTCTGCTGTAGTCCTGTTCTTCTGGCTCTAAGATCTGAATGTTGTGACCACTAATTTGCTCTTTCCTGGAGAGTAACCCCAGTTTGGTCCACAAGGCTTGCTGCCCAATCTTTGCCAACAGTTGAACCAAGACTCTGAGGCTGATATGCAATGTCACTTACAACATTAATCAGATACTGCATTTAAGGTTCACAGTGT…
>hsa_circ_0007714_junction_seq |chr 3:141368620-141404031|+
TGTTAAAGCTGGTCTGTTCTAACTGAGCCTCACGAAAGATTTTACTTGTAGATC
>hsa_circ_0008304_full_seq |chr 3:142093060-142101841|-
GTTGTTCTTTTAAAGAATTATTGAAGACGAAGGTTTTTTTCTTTTTATTTTTTTAATGGCTTTACAGAATCTTAAATAGAATACAGTTTGACATGACGGCAAAAAATGTTGGTTTGACTTCCACAAATGCAGAAGTAAGAGGATTTATAGATCAGAATCTCAGTCCAACAAAAG
>hsa_circ_0008304_junction_seq |chr 3:142093060-142101841|-
TAGATCAGAATCTCAGTCCAACAAAAGGTTGTTCTTTTAAAGAATTATTGAAGA
>hsa_circ_0001345_full_seq |chr 3:142736378-142748460|+
GTGACTATTATATGGTTAAAAAGATTTTGGAGGAAAACAGTTCAGGTGACTTGAACATAAATTGCGTAGATGTGCTTGGGAGAAATGCTGTTACCATAACTATTGAAAACGAAAACTTGGATATACTGCAGCTTCTTTTGGACTACGGTTGTCAGTCTGCAGATGCACTTTTGGTGGCAATCGACTCTGAAGTAGTGGGAGCTGTTGATATACTACTTAATCATCGACCAAAACGATCATCAAGACCAACTATAGTAAAACTAATGGAACGAATTCAGAATCCTGAGTATTCAACAACTATGGATGTTGCACCTGTCATTTTAGCTGCTCATCGTAACAACTATGAAATTCTTACAATGCTCTTAAAACAGGATGTATCTCTACCCAAGCCCCATGCAG…
>hsa_circ_0001345_junction_seq |chr 3:142736378-142748460|+
CAAAAAGGATAGCCTCCGGCATTCCAGGTGACTATTATATGGTTAAAAAGATTT
>hsa_circ_0004705_full_seq |chr 3:14443623-14447816|+
AAAGCAAGGAGATGGCCACCAAGGAGAAGCTGCAGTGTCTGAAAGATTTCCACAAGGACATCCTGAAGCCCTCACCAGGGAAGAGCCCAGGCACGCGGCCTGAGGACGAGGCTGAGGGAAAACCTCCGCAGAGGGAGAAGTGGTCTAGCAAGATCGACTTTGTGCTCTCTGTGGCTGGCGGCTTCGTGGGCTTGGGCAACGTCTGGCGCTTCCCGTACCTCTGCTACAAGAATGGTGGAGGTGCGTTTCTCATACCGTATTTTATTTTCCTGTTTGGGAGCGGCCTGCCTGTGTTTTTCTTGGAGATCATCATAGGCCAGTACACCTCTGAAGGGGGCATCACCTGCTGGGAAAAGATCTGCCCCTTGTTCTCTGGTATCGGCTATGCCTCCGTTGTAA…
>hsa_circ_0004705_junction_seq |chr 3:14443623-14447816|+
CACCTCCCCTGTCATCGAGTTCTGGGAAAAGCAAGGAGATGGCCACCAAGGAGA
>hsa_circ_0067716_full_seq |chr 3:149846010-149872154|+
GTGATTTTACAACGAGATGCTGCTCTCCATAGGGATGCTCATGCTGTCAGCCACACAAGTCTACACCATCTTGACTGTCCAGCTCTTTGCATTCTTAAACCTACTGCCTGTAGAAGCAGACATTTTAGCATATAACTTTGAAAATGCATCTCAGACATTTGATGACCTCCCTGCAAGATTTGGTTATAGACTTCCAGCTGAAGGTTTAAAGGGTTTTTTGATTAACTCAAAACCAGAGAATGCCTGTGAACCCATAGTGCCTCCACCAGTAAAAGACAATTCATCTGGCACTTTCATCGTGTTAATTAGAAGACTTGATTGTAATTTTGATATAAAG
>hsa_circ_0067716_junction_seq |chr 3:149846010-149872154|+
AGACTTGATTGTAATTTTGATATAAAGGTGATTTTACAACGAGATGCTGCTCTC
>hsa_circ_0064460_full_seq |chr 3:15032378-15034809|+
CTAACAATGCCCAGTCCAATGCCAGAGTACCTCAACGTGCACTACATCTGTGAGTCTGCATCCCGTCTGCTTTTCCTCTCAATGCACTGGGCTCGGTCAATCCCAGCCTTTCAGGCACTTGGGCAGGACTGCAACACCAGCCTTGTGCGGGCCTGCTGGAATGAGCTCTTCACCCTCGGCCTGGCCCAGTGTGCCCAGGTCATGAGTCTCTCCACCATCCTGGCTGCCATTGTCAACCACCTGCAGAACAGCATCCAGGAAG
>hsa_circ_0064460_junction_seq |chr 3:15032378-15034809|+
ACCACCTGCAGAACAGCATCCAGGAAGCTAACAATGCCCAGTCCAATGCCAGAG
>hsa_circ_0008184_full_seq |chr 3:155910691-155925366|+
GCATAGCAAATGAATCTAAAAAGTTATATGGAGCACAGTTCCACCCTGAAGTTGGCCTTACAGAAAATGGAAAAGTAATACTGAAGAATTTCCTTTATGATATAGCTGGATGCAGTGGAACCTTCACCGTGCAGAACAGAGAACTTGAGTGTATTCGAGAGATCAAAGAGAGAGTAGGCACGTCAAAAGTTTTGGTTTTACTCAGTGGTGGAGTAGACTCAACAGTTTGTACAGCTTTGCTAAATCGTGCTTTGAACCAAGAACAAGTCATTGCTGTGCACATTGATAATGGCTTTATGAGAAAACGAGAAAGCCAGTCTGTTGAAGAGGCCCTCAAAAAGCTTGGAATTCAGGTCAAAGTGATAAATGCTGCTCATTCTTTCTACAATGGAACAACAA…
>hsa_circ_0008184_junction_seq |chr 3:155910691-155925366|+
CTGCCAATTAAAACTGTAGGTGTGCAGGCATAGCAAATGAATCTAAAAAGTTAT
>hsa_circ_0003017_full_seq |chr 3:155919232-155925366|+
GGAAAAGTAATAGAACCTCTGAAAGATTTTCATAAAGATGAAGTGAGAATTTTGGGCAGAGAACTTGGACTTCCAGAAGAGTTAGTTTCCAGGCATCCATTTCCAGGTCCTGGCCTGGCAATCAGAGTAATATGTGCTGAAGAACCTTATATTTGTAAGGACTTTCCTGAAACCAACAATATTTTGAAAATAGTAGCTGATTTTTCTGCAAGTGTTAAAAAGCCACATACCCTATTACAGAGAGTCAAAGCCTGCACAACAGAAGAGGATCAGGAGAAGCTGATGCAAATTACCAGTCTGCATTCACTGAATGCCTTCTTGCTGCCAATTAAAACTGTAGGTGTGCAG
>hsa_circ_0003017_junction_seq |chr 3:155919232-155925366|+
CTGCCAATTAAAACTGTAGGTGTGCAGGGAAAAGTAATAGAACCTCTGAAAGAT
>hsa_circ_0006999_full_seq |chr 3:156694019-156696025|+
AGGACAAGAATTTTGGGCAGATTTGAATGCCATGAACGTGTATGAAACAACTGAATTTGACCAACTACGAAGGCTGTCCACACCACCCTCTAGCAATGTCAACTCTATTTACCACACAGTCTGGAAATTCTTCTGTAGGGACCACTTTGGATGGAGAGAGTATCCCGAGTCTGTCATTCGATTGATTGAAGAAGCCAACTCTCGGGGTCTGAAAGAGGTTCGATTTATGATGTGGAATAACCACTACATCCTCCACAATTCATTCTTCAGGAGAGAGATAAAAAGGAGACCCCTCTTCCGCTCCTGTTTTATACTGCTTCCATATTTACA
>hsa_circ_0006999_junction_seq |chr 3:156694019-156696025|+
CTGTTTTATACTGCTTCCATATTTACAAGGACAAGAATTTTGGGCAGATTTGAA
>hsa_circ_0064516_full_seq |chr 3:15735409-15751820|-
GAGCTAGAGTTAATGCCAAAGACAGCAAATGGTTGACACCTTTACACAGAGCAGTTGCATCTTGTAGTGAGGAAGCAGTTCAGGTACTTTTGAAGCATTCTGCAGATGTTAATGCTCGAGACAAAAATTGGCAAACCCCTTTACATATAGCTGCTGCTAATAAAGCTGTAAAGTGTGCTGAAGCTTTGGTACCTCTTCTGAGTAATGTAAACGTATCTGATCGAGCAGGGAGGACTGCATTACATCATGCAGCTTTCAGTGGACATGGTGAGATGGTCAAACTACTCTTGTCTAGAGGTGCCAATATTAATGCTTTTGACAAGAAAGATAGGCGTGCTATCCATTGGGCAGCATATATGG
>hsa_circ_0064516_junction_seq |chr 3:15735409-15751820|-
GTGCTATCCATTGGGCAGCATATATGGGAGCTAGAGTTAATGCCAAAGACAGCA
>hsa_circ_0001355_full_seq |chr 3:158122102-158123991|+
AAATGGGACGTCGGTCATCAGATACTGAAGAAGAAAGCAGAAGCAAGAGAAAAAAGAAACACCGTAGACGGTCCTCCTCGAGCAGTTCTTCAGATAGTAGAACATACAGCCGAAAGAAAGGAGGAAGGAAATCAAGATCAAAGTCAAGATCTTGGTCCAGAGATCTTCAGCCTCGTTCACATTCTTATGATAGAAGACGCAGGCATCGATCAAGCAGTAGCTCTTCTTATGGCTCCAGAAGGAAACGAAGTCGAAGTCGTTCAAGGGGTCGAGGGAAATCCTATAGAGTTCAGAGGTCTAGGTCAAAAAGCAGAACAAGAAG
>hsa_circ_0001355_junction_seq |chr 3:158122102-158123991|+
GTCTAGGTCAAAAAGCAGAACAAGAAGAAATGGGACGTCGGTCATCAGATACTG
>hsa_circ_0001273_full_seq |chr 3:16286341-16303592|+
ATTGTGTCAGCAGCTAAGGTGTGTGGAGCTGCCAGTGAGTCACCGTCAGTGAAGAGCCTCCGCTTGCTTGTTGCTGATCAAGACTTTTCCTTTAAAGCTGGCCAGTGGGTTGATTTCTTTATTCCAGGAGTCTCTGTGGTTGGTGGGTTTTCAATATGCTCCAGTCCCAGACTGCTAGAACAAGAGAGAGTGATAGAATTGGCAGTGAAATATACGAACCACCCTCCTGCCCTCTGGGTTCACAATACGTGTACACTTGACTGTGAAGTGGCTGTGAGAGTGGGTGGAGAGTTCTTCTTTGACCCTCAGCCTGCGGATGCCTCTAGAAACCTCGTGTTGATTGCAGGAGGAGTCGGAATTAACCCTCTGCTTTCCATCCTGCGGCACGCAGCAGATCTC…
>hsa_circ_0001273_junction_seq |chr 3:16286341-16303592|+
GCAGACAAAGGCAGAAAAAATAAAGAGATTGTGTCAGCAGCTAAGGTGTGTGGA
>hsa_circ_0006893_full_seq |chr 3:170113359-170122744|-
GTTTATCAGGTAGAAGATGTGTGTGAAGAAGAAATGCCAGAAGAGTCAGATGAATGTGTCCGGATGGATAGAACCCCACCACCACCCACTTTGTCTCCAGCAGCTATAACAGTGGGGAGAGGAGAAGATTTGACTTCTGAACATCCTTTGTTAGAGCAAGTGGAATTACCTGCTGTGGCATCAGTCAGTGCTTCAGTAATTAAATCTCCATCAGATCCCTCACATGTTTCTGTTCCACCACCTCCATTGTTACTTCCAGCTGCCACCACAAGGAGTAACAGTACATCTATGCACAGTAGCATTCCCAGTATAGAGAACAAACCTCCACAGGCTATTGTTAAACCACAGATCCTAACCCATGTTATTGAAGGCTTTGTGATTCAGGAGGGATTGGAGCCA…
>hsa_circ_0006893_junction_seq |chr 3:170113359-170122744|-
CAGAGATGGAAGACATGATTGCTGAAGGTTTATCAGGTAGAAGATGTGTGTGAA
>hsa_circ_0001359_full_seq |chr 3:170136418-170149244|-
ATCAACCTCTCCACTTCTCCTACACCTGCACAGTTAATAAGCCGTTCCCAGGCTTCCAGTTCTACCAGCGGCAGTATTACCCAACAGACTATGTTACTAGGGAGTACTTCCCCTACCCTAACGGCAAGCCAAGCTCAAATGTATCTCCGAGCTCAAATGCTGATTTTCACACCCGCTACCACTGTGGCTGCTGTACAGTCTGACATTCCTGTTGTCTCGTCGTCATCGTCATCTTCCTGTCAGTCTGCAGCTACTCAGGTTCAGAATTTAACATTACGCAGCCAGAAGTTGGGTGTATTATCTAGCTCACAGAATGGTCCACCAAAAAGCACTAGTCAAACTCAGTCATTGACAATTTGTCATAACAAAACAACAGTGACCAGTTCTAAAATCAGCCAA…
>hsa_circ_0001359_junction_seq |chr 3:170136418-170149244|-
CAAGTATTCACCAGTTAATAGCACCAGATCAACCTCTCCACTTCTCCTACACCT
>hsa_circ_0001360_full_seq |chr 3:170145422-170149244|-
ATCAACCTCTCCACTTCTCCTACACCTGCACAGTTAATAAGCCGTTCCCAGGCTTCCAGTTCTACCAGCGGCAGTATTACCCAACAGACTATGTTACTAGGGAGTACTTCCCCTACCCTAACGGCAAGCCAAGCTCAAATGTATCTCCGAGCTCAAATGCTGATTTTCACACCCGCTACCACTGTGGCTGCTGTACAGTCTGACATTCCTGTTGTCTCGTCGTCATCGTCATCTTCCTGTCAGTCTGCAGCTACTCAG
>hsa_circ_0001360_junction_seq |chr 3:170145422-170149244|-
TCTTCCTGTCAGTCTGCAGCTACTCAGATCAACCTCTCCACTTCTCCTACACCT
>hsa_circ_0002387_full_seq |chr 3:171188701-171194635|-
TTGGTGATGGAGTTTTGTGGTGCTGGCTCTGTCACCGACCTGATCAAGAACACAAAAGGTAACACGTTGAAAGAGGAGTGGATTGCATACATCTGCAGGGAAATCTTACGGGGGCTGAGTCACCTGCACCAGCATAAAGTGATTCATCGAGATATTAAAGGGCAAAATGTCTTGCTGACTGAAAATGCAGAAGTTAAACTAGTGGACTTTGGAGTCAGTGCTCAGCTTGATCGAACAGTGGGCAGGAGGAATACTTTCATTGGAACTCCCTACTGGATGGCACCAGAAGTTATTGCCTGTGATGAAAACCCAGATGCCACATATGATTTCAAG
>hsa_circ_0002387_junction_seq |chr 3:171188701-171194635|-
AACCCAGATGCCACATATGATTTCAAGTTGGTGATGGAGTTTTGTGGTGCTGGC
>hsa_circ_0006156_full_seq |chr 3:172247532-172251541|+
GTGATTGAAGATAGTACTGGAGTCCGCCGGGTGGTGGTCACACCCCAGTCTCCTGAGTGTTATCCCCCAAGCTACCCCTCAGCCATGTCTCCAACCCATCATCTCCCTCCCTATCTGACTCACCATCCACATTTTATTCATAACTCACACACGGCTTACTACCCACCTGTTACCGGACCTGGAGATATGCCGCCTCAGTTTTTTCCCCAGCATCATCTTCCCCACACAATATATGGTGAGCAAGAAATTATACCATTTTATGGAATGTCAACCTACATCACCCGAGAAGACCAGTACAGCAAGCCTCCGCACAAAAAACTGAAAGACCGCCAGATCGATCGCCAGAACCGCCTCAACAGCCCTCCTTCTTCTATCTACAAAAGCAGCTGCACAACAGTA…
>hsa_circ_0006156_junction_seq |chr 3:172247532-172251541|+
CAAAGTCGAATGATTCAGACTTGCAAGGTGATTGAAGATAGTACTGGAGTCCGC
>hsa_circ_0067997_full_seq |chr 3:172295362-172310881|+
GTTTCTAATATTCAGGCAAGAGCAGTTGTGTTGTCCTGGGCTCCCCCTGTTGGACTTTCCTGTGGACCCCACAGTGGTCTTTCCTTCCCCTACAGTTACGAGGTGGCCTTATCAGACAAAGGACGAGATGGAAAATACAAGATAATTTACAGTGGAGAAGAATTAGAATGTAACCTGAAAGATCTTAGACCAGCAACAGATTATCATGTGAGGGTGTATGCCATGTACAATTCCGTAAAGGGATCCTGCTCCGAGCCTGTTAGCTTCACCACCCACAGCTGTGCACCCGAGTGTCCTTTCCCCCCTAAGCTGGCACATAGGAGCAAAAGTTCACTAACCCTGCAGTGGAAGGCACCAATTGACAACGGTTCAAAAATCACCAACTACCTTTTAGAGTGG…
>hsa_circ_0067997_junction_seq |chr 3:172295362-172310881|+
ACCAACTACCTTTTAGAGTGGGATGAGGTTTCTAATATTCAGGCAAGAGCAGTT
>hsa_circ_0007042_full_seq |chr 3:172645622-172648114|-
AGTAACCTGATCCACTACCTGGGACTGAGCCATCACCTGCTGGCACTGAATTTTATCATTGTTTCTTTTGGCAAAAAAAGCGCGTGGTCTTCTGCCCAAGTGAAGGTGACCGACACAGACTTTGATGGTGTGGAAGTCAGAGTGTTTGAAGGCCCTCCGAAGCCCGAAGAGCCACTGAAACGCAGCGTCGTTTATATCCACGGAGGAGGCTGGGCCTTGGCAAGTGCAAGTGCGTCCTGGTCACCTTCAGATGAAATCAGGTATTATGATGAGCTGTGTACAGCAATGGCTGAGGAATTGAATGCTGTCATTGTTTCCATTGA
>hsa_circ_0007042_junction_seq |chr 3:172645622-172648114|-
ATTGAATGCTGTCATTGTTTCCATTGAAGTAACCTGATCCACTACCTGGGACTG
>hsa_circ_0007541_full_seq |chr 3:179764001-179765848|+
ATTTTGCTGAGCCGCTGACCATGCCTGGTTATGGAGGGGCAGCTTCTGCTGGAGCCTCTGTTTTTGGTGCTTCTGGACTGGATAACCAACCTCCAGAGGAAATCGTAGCTATCATCACCTCCATGGGATTTCAGCGAAATCAGGCTATTCAGGCACTACGAGCAACGAATAATAACCTGGAAAGAGCACTGGATTGGATCTTTAGCCACCCTGAGTTTGAAGAAGACAGTGATTTTGTGATTGAGATGGAGAATAATGCCAATGCAAACATTATTTCTGAGGCCAAGCCCGAAGGACCTAGAGTCAAGGATGGATCTGGAA
>hsa_circ_0007541_junction_seq |chr 3:179764001-179765848|+
GACCTAGAGTCAAGGATGGATCTGGAAATTTTGCTGAGCCGCTGACCATGCCTG
>hsa_circ_0068142_full_seq |chr 3:182884752-182887713|+
GAATCATGGGTAAAGAAGGAAGACAGGCTGCAAGAAACAGTGACTATGCAATAGCCAGATTTAAGTTCCTCTCCAAATTGCTTTTTGTTCATGGTCATTTTTATTATATTAGAATAGCTACCCTTGTACAGTATTTTTTTTATAAGAATGTGTGCTTTATCACACCCCAGTTTTTATATCAGTTCTACTGTTTGTTTTCTCAGCAAACATTGTATGACAGCGTGTACCTGACTTTATACAATATTTGTTTTACTTCCCTACCTATTCTGATATATAGTCTTTTGGAACAGCATGTAGACCCTCATGTGTTACAAAATAAGCCCACCCTTTATCG
>hsa_circ_0068142_junction_seq |chr 3:182884752-182887713|+
GTTACAAAATAAGCCCACCCTTTATCGGAATCATGGGTAAAGAAGGAAGACAGG
>hsa_circ_0068259_full_seq |chr 3:183977516-183978651|-
AAATCCGCGAGGAGGAGCGTCGGATATTGGAAAAAGCTGGGTACTTCCAGAGCATCACTGTGGGTGTGGCTCCCATTGTGGTGGTGATTGCCAGCGTGGTGACCTTCTCTGTTCATATGACCCTGGGCTTCGATCTGACAGCAGCACAGGCTTTCACAGTGGTGACAGTCTTCAATTCCATGACTTTTGCTTTGAAAGTAACACCGTTTTCAGTAAAGTCCCTCTCAGAAGCCTCAGTGGCTGTTGACAGATTTAAG
>hsa_circ_0068259_junction_seq |chr 3:183977516-183978651|-
GCCTCAGTGGCTGTTGACAGATTTAAGAAATCCGCGAGGAGGAGCGTCGGATAT
>hsa_circ_0007306_full_seq |chr 3:184305767-184306834|+
GTGGCAGGTGTCACAGCTTTAGCCTGTGGAATGATAGCAGTAGGGTCCTGCAATGGAGATGTAACTTCCACTATCCTTCAGACCATCATGGAGAAGTCAGAGACTGAGCTCAAGGATACTTATGCTCGTTGGCTTCCTCTTGGACTGGGTCTCAACCACCTGGGGAAGGGTGAGGCCATCGAGGCAATCCTGGCTGCACTGGAGGTTGTGTCAGAGCCATTCCGCAGTTTTGCCAACACACTGGTGGATGTGTGTGCATATGCAGGCTCTGGGAATGTGCTGAAGGTGCAGCAGCTGCTCCACATTTGTAGCGAACACTTTGACTCCAAAGAGAAGGAGGAAGACAAAGACAAGAAGGAAAAGAAAGACAAGGACAAGAAGGAAGCCCCTGCTGACATG…
>hsa_circ_0007306_junction_seq |chr 3:184305767-184306834|+
ATGGCATTACGAACCTTTGGCCACTTGGTGGCAGGTGTCACAGCTTTAGCCTGT
>hsa_circ_0068402_full_seq |chr 3:185598411-185600855|+
ATTGCTTTATTCACCAAGTGAAAAACAGTCTCTACAATGCTGCCAGCTTATTTGGATTCCCATTCCAGCTGACCACAAAGCCCATGGTAACTTCTGCTTGTAATGGAACACGGAATGTGGCCCCTTCAGGAGAGGTATTTTCGAACTCTTCATCTTGTGAACTGACAGGTTCTGGATCCTGGAACAACATGCTGAAACTGGGTAATAAATCTCCTAATGGAATAAGTGACTATCCAAAGATCAGAGTGACAGTTACCCGAGATCAGCCACGCAGAGTCCTGCCTTCCTTTGG
>hsa_circ_0068402_junction_seq |chr 3:185598411-185600855|+
GCCACGCAGAGTCCTGCCTTCCTTTGGATTGCTTTATTCACCAAGTGAAAAACA
>hsa_circ_0006248_full_seq |chr 3:185921103-185923984|-
GCAAATCCTGATCCTAACTGTTGTCTTGGAGTATTTGGGCTGAGCTTGTACACCACAGAAAGAGATCTAAGAGAAGTGTTCTCTAAATATGGTCCCATTGCCGATGTGTCTATTGTATATGACCAGCAGTCTAGGCGTTCAAGAGGATTTGCCTTTGTATATTTTGAAAATGTAGATGATGCCAAGGAAGCTAAAGAACGTGCCAATGGAATGGAGCTTGATGGGCGTAGGATCAGAGTTGATTTCTCTATAACAAAAAGACCACATACGCCAACACCAGGAATTTACATGGGGAGACCTACCTATGGCAGCTCTCGCCGTCGGGATTACTATGACAGAGGATATGATCGGGGCTATGATGATCGGGACTACTATAGCAGATCATACAG
>hsa_circ_0006248_junction_seq |chr 3:185921103-185923984|-
TCGGGACTACTATAGCAGATCATACAGGCAAATCCTGATCCTAACTGTTGTCTT
>hsa_circ_0005842_full_seq |chr 3:188758631-188760282|+
CCCTCCCATGTTTGAGTGTGAAATGGCTGTCAATCCAATGTGATGGAGTGCTGAAAGCCGTCTTCAGTGAGAAGTCTCTCCATAATGCTCCCTAACATCAGATCCATGTTAATCCTGATGCACAGAACTGGGAATAGGTAATATAGCATAGTGTTTAAGAGCACAGATGCTGAAGTTAGACTGCTTAGGCTGGAATTTAGTTAACCATTTGTGTGACTCAGTTTCCTCATCTGTGAAATAGGCATAATAACAGTACCTGCATATAGACTGTTGTGAATATGAAATGAGTTAATATATCTAAAGCCCCTAGAAAAAGTCTGACATATGTGAAGCACTACATTTGCTATACCTTATCTATCAAAGCCTACAGCTTCTGGCTAACATTCCCAGTGTTCTATA…
>hsa_circ_0005842_junction_seq |chr 3:188758631-188760282|+
AAAGCATACTGCGAGCCCTGCTACATTCCCTCCCATGTTTGAGTGTGAAATGGC
>hsa_circ_0008124_full_seq |chr 3:191357087-191361159|+
TATGCCGAGATTTTGCTGTCCTGGAGGACCACACCCTGGCTCACAGCCTGCAGGAACAAGAGATTGAGCATCATTTGGCATCGAACGTTCAGCGGAACCGTTTGGTCCAGCATGATCTCCAGGTGGCTAAGCAGCTCCAAGAGGAAGATCTGAAAGCGCAGGCCCAGCTCCAGAAGCGCTACAAAGACCTTGAACAACAAGACTGTGAAATTGCTCAGGAAATTCAGGAGAAGCTGGCTATTGAGGCAGAGAGACGACGCATTCAGGAGAAGAAGGATGAG
>hsa_circ_0008124_junction_seq |chr 3:191357087-191361159|+
CGACGCATTCAGGAGAAGAAGGATGAGTATGCCGAGATTTTGCTGTCCTGGAGG
>hsa_circ_0005494_full_seq |chr 3:194459470-194462236|-
TGATCTTCCATTGTTTGAAGCACTGGACCTTTAATCCACTGTAGGTATGGACAGGGAAGAAAGGAAGACCATCAATCAGGGTCAAGAAGATGAAATGGAGATTTATGGTTACAATTTGAGTCGCTGGAAGCTTGCCATAGTTTCTTTAGGAGTGATTTGCTCTGGTGGGTTTCTCCTCCTCCTCCTCTATTGGATGCCTGAGTGGCGGGTGAAAGCGACCTGTGTCAGAGCTGCAATTAAAGACTGTGAAGTAGTGCTGCTGAGGACTACTGATGAATTCAAAATGTGGTTTTGTGCAAAAATTCGCGTTCTTTCTTTGGAAACTTACCCAGTTTCAAGTCCAAAATCTATGTCTAATAAGCTTTCAAATGGCCATGCAGTTTGTTTAATTGAGAATCC…
>hsa_circ_0005494_junction_seq |chr 3:194459470-194462236|-
TACCATTCACAATTTTGATTTCTTAAATGATCTTCCATTGTTTGAAGCACTGGA
>hsa_circ_0001377_full_seq |chr 3:195878252-195888606|-
AGGCTGGGAGGCGGCAGAATGCAGCCAGAGGAGGGCACAGGCTGGCTGCTGGAGCTGCTGTCCGAGGTGCAGCTGCAACAGTACTTCCTGCGGCTCCGAGATGACCTCAACGTCACCCGCCTGTCCCACTTTGAGTACGTCAAGAATGAGGACCTGGAGAAGATCGGCATGGGTCGGCCTGGCCAGCGGCGGCTGTGGGAGGCTGTGAAGAGGAGGAAGGCCTTGTGCAAACGCAAGTCGTGGATGAGTAAGGTGTTCAGTGGAAAGCGACTGGAGGCTGAGTTCCCACCTCATCACTCTCAGAGCACCTTCCGGAAGACCTCGCCCGCCCCTGGGGGCCCAGCAGGGGAGGGGCCCCTGCAGAGCCTCACCTGCCTCATTGGGGAGAAGGACCTGCGC…
>hsa_circ_0001377_junction_seq |chr 3:195878252-195888606|-
TGATGTCATCACCGTCATCGAGGGAAGAGGCTGGGAGGCGGCAGAATGCAGCCA
>hsa_circ_0068643_full_seq |chr 3:196362293-196362687|-
GAGAGCCTTATAGATGCAAGTGAAGACAGCCAGCTAGAAGCTGCCATCAGAGCCTCCTTACAAGAAACACATTTTGATTCAACACAGACAAAACAGGATAGCCGCTCAGATGAAGAATCTGAATCTGAACTTTTTTCTGGCAGTGAGGAGTTCATATCCGTTTGTGGCTCTGATGAAGAAGAAGAGGTAGAGAATCTTGCCAAGTCCAGAAAGTCTCCCCACAAAGATTTGGGGCATAGAAAAGAGGAGAATAGAAGGCCGCTGACTGAGCCACCAGTCAGAACTGATCCTGGAACAGCCACAAACCACCAAGGATTGCCAGCTGTGGATTCAGAGATACTGGAGATGCCACCTGAAAAAGCAGATGGAGTAGTGGAGGGGATAGATGTAAATG
>hsa_circ_0068643_junction_seq |chr 3:196362293-196362687|-
GAGTAGTGGAGGGGATAGATGTAAATGGAGAGCCTTATAGATGCAAGTGAAGAC
>hsa_circ_0003036_full_seq |chr 3:196806578-196807914|+
CTGAATGCCAAGGGAACAGAAGCACCCGCAGTAGTGACAGAGGAGGAGGATGATGATGAAGAGACTGCTCCTCCCGTTATTGCCCCGCGACCGGATCATACGAAATCAATTTACACACGGTCTGTAATTGACCCTGTTCCTGCACCAGTTGGTGATTCACATGTTGATGGTGCTGCCAAGTCTTTAGACAAACAGAAAAAGAAGACTAAGATGACAGATGAAGAGATTATGGAGAAATTAA
>hsa_circ_0003036_junction_seq |chr 3:196806578-196807914|+
CAGATGAAGAGATTATGGAGAAATTAACTGAATGCCAAGGGAACAGAAGCACCC
>hsa_circ_0008500_full_seq |chr 3:197104902-197119530|-
CTTCTTCTCAGCCTGTTGATAACCATGTTAGCCCATCTTCCTTCTTGGGCCAGACACCAGCATCTCCAGCCAGATACTCCCCAGTTTCTAAAGCAGTACTTGGAGATGATGAAATTACAAGGGAACCTAGAAAAGTTGTTCTTCATCGTGGCTCAACGGGCCTTGGTTTCAACATTGTAGGAGGAGAAGATGGAGAAGGAATATTTATTTCCTTTATCTTAGCCGGAGGACCTGCTGATCTAAGTGGAGAGCTCAGAAAAGGAGATCGTATTATATCGGTAAACAGTGTTGACCTCAGAGCTGCTAGTCATGAGCAGGCAGCAGCTGCATTGAAAAATGCTGGCCAGGCTGTCACAATTGTTGCACAATATCGACCTGAAG
>hsa_circ_0008500_junction_seq |chr 3:197104902-197119530|-
CAATTGTTGCACAATATCGACCTGAAGCTTCTTCTCAGCCTGTTGATAACCATG
>hsa_circ_0001383_full_seq |chr 3:197115926-197119530|-
CTTCTTCTCAGCCTGTTGATAACCATGTTAGCCCATCTTCCTTCTTGGGCCAGACACCAGCATCTCCAGCCAGATACTCCCCAGTTTCTAAAGCAGTACTTGGAGATGATGAAATTACAAGGGAACCTAGAAAAGTTGTTCTTCATCGTGGCTCAACGGGCCTTGGTTTCAACATTGTAGGAGGAGAAGATGGAGAAGGAATATTTATTTCCTTTATCTTAGCCGGAGGACCTGCTGATCTAAGTGGAGAGCTCAGAAAAGGAGATCGTATTATATCG
>hsa_circ_0001383_junction_seq |chr 3:197115926-197119530|-
CTCAGAAAAGGAGATCGTATTATATCGCTTCTTCTCAGCCTGTTGATAACCATG
>hsa_circ_0002266_full_seq |chr 3:197814907-197820430|+
ACCTGTCGCGAAATCGCCTTTCAGAAATTCCTATAGAAGCATGTCACTTTGTTTCTCTGGAAAATCTCAACTTGTACCAAAATTGTATTCGTTATATTCCAGAGGCAATTTTAAACCTACAAGCTCTAACATTCTTAAATATTAGTCGGAACCAACTGTCAACATTGCCGGTACACTTGTGTAATTTGCCATTGAAAGTCTTAATTGCTAGTAATAACAAATTGGTGTCACTTCCAGAAGAAATTGGACACCTTAGACATTTGATGGAACTTGATGTGAGCTGCAATGAAATTCAAACTATACCTTCCCAAATTGGTAACCTGGAGGCCTTGAGAGACCTTAATGTAAGAAGAAATCACCTAGTACATTTGCCTGAAG
>hsa_circ_0002266_junction_seq |chr 3:197814907-197820430|+
GAAATCACCTAGTACATTTGCCTGAAGACCTGTCGCGAAATCGCCTTTCAGAAA
>hsa_circ_0006215_full_seq |chr 3:27437387-27448797|-
GTCATAGAGCTGTATATATTGGTGTTCACGTCCCGTTTAGTAAAGAGAGTCGTCGGCGTCATAGGCATCGCGGACACAAACATCACCACCGGAGAAGAAAAGATAAAGAATCAGATAAAGAAGATGGACGGGAATCTCCTTCTTATGATACACCATCCCAGAGAGTTCAGTTTATCCTTGGTACTGAAGATGATGATGAAGAACATATTCCCCATGATCTCTTCACGGAAATGGATGAACTGTGTTACAGAGATGGAGAAGAATATGAATGGAAAGAAACTGCTAG
>hsa_circ_0006215_junction_seq |chr 3:27437387-27448797|-
AGAATATGAATGGAAAGAAACTGCTAGGTCATAGAGCTGTATATATTGGTGTTC
>hsa_circ_0001277_full_seq |chr 3:27448650-27452498|-
GGTCCTGATGAAGAAGCTGTTGTGGATCTTGGCAAAACTAGCTCAACTGTGAACACCAAGTTTGAAAAAGAAGAACTAGAAAGTCATAGAGCTGTATATATTGGTGTTCACGTCCCGTTTAGTAAAGAGAGTCGTCGGCGTCATAGGCATCGCGGACACAAACATCACCACCGGAGAAGAAAAGATAAAGAATCAGATAAAGAAGATGGACGGGAATCTCCTTCTTATG
>hsa_circ_0001277_junction_seq |chr 3:27448650-27452498|-
AAGATGGACGGGAATCTCCTTCTTATGGGTCCTGATGAAGAAGCTGTTGTGGAT
>hsa_circ_0004631_full_seq |chr 3:3137259-3140648|+
AATTATTTGTCAAAGAGAATCACGAATTAAGAATAGCAGGAGGAGCAGTGAGGGATTTATTAAATGGAGTAAAGCCTCAGGATATAGATTTTGCCACCACTGCTACCCCTACTCAAATGAAGGAGATGTTTCAGTCGGCTGGGATTCGGATGATAAACAACAGAGGAGAAAAGCACGGAACAATTACTGCCAGGCTTCATGAAGAAAATTTTGAGATTACTACACTACGGATTGATGTCACCACTGATGGAAGACATGCTGAGGTAGAATTTACAACTGACTGGCAGAAAGATGCGGAACGCAGAGATCTCACTATAAATTCTATGTTTTTAG
>hsa_circ_0004631_junction_seq |chr 3:3137259-3140648|+
ATCTCACTATAAATTCTATGTTTTTAGAATTATTTGTCAAAGAGAATCACGAAT
>hsa_circ_0001278_full_seq |chr 3:31576395-31580096|+
GTTTAACTATAGATCAACACATCATCTTGCATCTCATGGGTTCTATGAATTTTTAAATTGGTTTGATGAAAGAGCATGGTATCCACTAGGAAGAATAGTAGGTGGTACTGTTTACCCAGGGTTGATGATAACCGCTGGCCTTATTCATTGGATTTTAAATACATTGAACATAACTGTTCACATAAGAGACGTATGTGTGTTCCTTGCACCAACTTTTAGCGGCCTTACATCTATATCTACTTTCCTGCTTACAAGAGAACTTTGGAACCAAGGAGCAGGACTTTTAGCTGCTTGTTTTATTGCTATTGTACCAGGCTACATATCTCGGTCAGTAGCTGGATCCTTTGATAATGAAGGCATTGCTATTTTTGCACTTCAGTTCACATACTATTTATGG
>hsa_circ_0001278_junction_seq |chr 3:31576395-31580096|+
GCACTTCAGTTCACATACTATTTATGGGTTTAACTATAGATCAACACATCATCT
>hsa_circ_0008549_full_seq |chr 3:31876432-31879830|-
GTACTTCGTACTGGATTTCGAGGCTGGCATCCTGCAGTATTTTGTGAATGAGCAAAGCAAACACCAGAAGCCTCGAGGAGTCCTGTCTTTATCTGGAGCCATAGTGTCCCTGAGCGATGAAGCTCCCCACATGCTGGTGGTGTACTCTGCTAATGGAGAGATGTTTAAACTGAGAGCTGCTGATGCAAAAGAGAAACAATTCTGGGTGACTCAGCTTCGAGCTTGTGCCAAATACCACATGGAAATGAATTCTAAG
>hsa_circ_0008549_junction_seq |chr 3:31876432-31879830|-
AAATACCACATGGAAATGAATTCTAAGGTACTTCGTACTGGATTTCGAGGCTGG
>hsa_circ_0005414_full_seq |chr 3:32437954-32442013|+
TTCAATATAAAAGAACAAACCGTTACGAGAGGAGCTAGAAGGCACCTTAAGAGGCAAGTGAACCCTTTGGACAGCATCACTTTGAAGTTACTCTACACAGAAACATCTGTCTTCCAGGAGCCTCCCAGCTGCTTCACTCCGTCCTGAAGTCAGAACCCCTACCTCCAGTCCTCTCTGAATTCAGGCGTGTTTGTGCATTTGCTTTTCTAACTGGGAACACGAAGACACCTGAGAGGGTTGGAGCTGGCGGGAGGAGGGCAGGGATAAACACCCCAGCGCCTTTTCCCCACTATTGTCTTGTTCTTTCTTCCACTTCACCTTTGCTTTCTTTTTTAACTTGTATATTAAGTTCAGGGGTACTTGTGTAGGTTTCTTATATGGTAAACTTGTGTCATGGGA…
>hsa_circ_0005414_junction_seq |chr 3:32437954-32442013|+
CTCACCTGTATCAGCTGGCCCCTGTCGTTCAATATAAAAGAACAAACCGTTACG
>hsa_circ_0064716_full_seq |chr 3:33065462-33072713|-
AATGCCACCCAGAGGATGTTTGAAATTGACTATAGCCGGGACTCCTTCCTCAAGGATGGCCAGCCATTTCGCTACATCTCAGGAAGCATTCACTACTCCCGTGTGCCCCGCTTCTACTGGAAGGACCGGCTGCTGAAGATGAAGATGGCTGGGCTGAACGCCATCCAGACGTATGTGCCCTGGAACTTTCATGAGCCCTGGCCAGGACAGTACCAGTTTTCTGAGGACCATGATGTGGAATATTTTCTTCGGCTGGCTCATGAGCTGGGACTGCTGGTTATCCTGAGGCCCGGGCCCTACATCTGTGCAGAGTGGGAAATGGGAGGATTACCTGCTTGGCTGCTAGAGAAAGAGTCTATTCTTCTCCGCTCCTCCGACCCAGATTACCTGGCAGCTGTG…
>hsa_circ_0064716_junction_seq |chr 3:33065462-33072713|-
AATGGAGGGCCAGTTATAACAGTGCAGAATGCCACCCAGAGGATGTTTGAAATT
>hsa_circ_0064717_full_seq |chr 3:33068229-33072713|-
AATGCCACCCAGAGGATGTTTGAAATTGACTATAGCCGGGACTCCTTCCTCAAGGATGGCCAGCCATTTCGCTACATCTCAGGAAGCATTCACTACTCCCGTGTGCCCCGCTTCTACTGGAAGGACCGGCTGCTGAAGATGAAGATGGCTGGGCTGAACGCCATCCAGACGTATGTGCCCTGGAACTTTCATGAGCCCTGGCCAGGACAGTACCAGTTTTCTGAGGACCATGATGTGGAATATTTTCTTCGGCTGGCTCATGAGCTGGGACTGCTGGTTATCCTGAGGCCCGGGCCCTACATCTGTGCAGAGTGGGAAATGGGAGGATTACCTGCTTGGCTGCTAGAGAAAGAGTCTATTCTTCTCCGCTCCTCCGACCCAG
>hsa_circ_0064717_junction_seq |chr 3:33068229-33072713|-
CTATTCTTCTCCGCTCCTCCGACCCAGAATGCCACCCAGAGGATGTTTGAAATT
>hsa_circ_0001985_full_seq |chr 3:33409235-33425741|-
TGATGTCTTGGCATTGCCCATTTTCAAGCAGGAAGATTCCAGCCTTCCATTGGATGGTGAAACAGAGCACCCACCCTTTCAGTATGTGATGTGTGCTGCAACGTCACCAGCAGTAAAACTGCATGATGAAACGCTTACTTATTTGAACCAAGGTCAGTCATATGAAATTCGGATGCTGGATAATCGGAAAATGGGTGATATGCCTGAGATCAATGGAAAATTAGTAAAGAGCATCATAAGGGTTGTATTCCATGACAGACGGCTACAATACACAGAGCATCAGCAACTTGAAGGATGGAAGTGGAATCGCCCAGGAGACAGACTTCTTGATTTAGATATTCCAATGTCTGTGGGAATAATTGACACAAGGACGAATCCAAGCCAGTTAAATGCGGTTGA…
>hsa_circ_0001985_junction_seq |chr 3:33409235-33425741|-
TCCTATGATACCACAATCCTCACAGAGTGATGTCTTGGCATTGCCCATTTTCAA
>hsa_circ_0001280_full_seq |chr 3:33684358-33696933|-
GTATCATTAATGGGATTGGAAATTTTAAGTGCCTTTGTGGACAGATTATCAACACGCTTTAAATCCTATGTAGCAATGGTTATTGTAGCTTTAATAGACAGAATGGGAGATGCCAAAGACAAGGTTCGAGATGAAGCTCAGACTCTGATATTGAAGTTAATGGATCAAGTAGCACCACCTATGTACATTTGGGAGCAGTTGGCTTCTGGTTTTAAACACAAGAATTTTCGATCTCGAGAAGGCGTGTGTCTGTGTCTTATTGAAACCTTAAACATTTTTGGGGCTCAGCCACTAGTCATCAGCAAATTGATACCACATTTGTGTATCCTGTTTGGAGACTCCAACAGTCAGGTGAGAGATGCTGCAATATTGGCTATAGTGGAGATTTATAGACATGTG…
>hsa_circ_0001280_junction_seq |chr 3:33684358-33696933|-
TTATAAGAGAGGAATTCCCCCTGCTAGGTATCATTAATGGGATTGGAAATTTTA
>hsa_circ_0064802_full_seq |chr 3:33836043-33838327|+
CATGCAGCAGAACTGATTAAAACAGTGGCATCTCGCTATGATGAATATGTTAATGTGAAGGATTTTTCTGACAAAATCAATCGTGCCCTTGCTGCAGCAAAGAAGGATAATGACTTCATTTATCATGATCGAGTTCCAGACCTTAAAGATCTAGATCCTATTGGCAAAGCCACACTTGTGAAATCTACCCCGGTCAATGTACCCATCAGTCAGAAATTTACTGATCTGTTTGAGAAGATGGTTCCCGTGTCAGTACAGCAGTCTTTGGCTGCCTATAATCAGAGGAAAGCCGATTTGGTTAACAGATCAATTGCTCAGATGAGAGAAGCCACCACTTTGGCAAATGG
>hsa_circ_0064802_junction_seq |chr 3:33836043-33838327|+
GAGAGAAGCCACCACTTTGGCAAATGGCATGCAGCAGAACTGATTAAAACAGTG
>hsa_circ_0064809_full_seq |chr 3:36482991-36486249|+
GAACAAATGCTAAGCATGGACTGCGCTGCAAAGCCTGTAAGATGAGCATCCACCACAAGTGCACAGATGGCCTGGCACCCCAGCGGTGCATGGGCAAGCTGCCAAAGGGGTTTCGGCGTTACTACAGCTCCCCCTTGCTCATTCATGAACAGTTTGGCTGCATTAAAGAAGTTATGCCCATTGCCTGTGGCAATAAGGTGGACCCTGTCTACGAGACCCTCCGCTTCGGCACCTCCCTGGCCCAGAGGACAAAGAAGGGCAGCTCCGGCAGTGGCTCTGACTCACCTCACAGAACCTCT
>hsa_circ_0064809_junction_seq |chr 3:36482991-36486249|+
GGCTCTGACTCACCTCACAGAACCTCTGAACAAATGCTAAGCATGGACTGCGCT
>hsa_circ_0064813_full_seq |chr 3:36484976-36486249|+
CCAAAGGGGTTTCGGCGTTACTACAGCTCCCCCTTGCTCATTCATGAACAGTTTGGCTGCATTAAAGAAGTTATGCCCATTGCCTGTGGCAATAAGGTGGACCCTGTCTACGAGACCCTCCGCTTCGGCACCTCCCTGGCCCAGAGGACAAAGAAGGGCAGCTCCGGCAGTGGCTCTGACTCACCTCACAGAACCTCT
>hsa_circ_0064813_junction_seq |chr 3:36484976-36486249|+
GGCTCTGACTCACCTCACAGAACCTCTCCAAAGGGGTTTCGGCGTTACTACAGC
>hsa_circ_0002381_full_seq |chr 3:37047518-37049017|+
GAGCCAGCACCGCTCTTTGACCTTGCCATGCTTGCCTTAGATAGTCCAGAGAGTGGCTGGACAGAGGAAGATGGTCCCAAAGAAGGACTTGCTGAATACATTGTTGAGTTTCTGAAGAAGAAGGCTGAGATGCTTGCAGACTATTTCTCTTTGGAAATTGATGAGGAAGGGAACCTGATTGGATTACCCCTTCTGATTGACAACTATGTGCCCCCTTTGGAGGGACTGCCTATCTTCATTCTTCGACTAGCCACTGAGGTGAATTGGGACGAAGAAAAGGAATGTTTTGAAAGCCTCAGTAAAGAATGCGCTATGTTCTATTCCATCCGGAAGCAGTACATATCTGAGGAGTCGACCCTCTCAGGCCAGCAG
>hsa_circ_0002381_junction_seq |chr 3:37047518-37049017|+
GAGGAGTCGACCCTCTCAGGCCAGCAGGAGCCAGCACCGCTCTTTGACCTTGCC
>hsa_circ_0003910_full_seq |chr 3:3777724-3789074|-
TGCCTGAGAAGAAAACAGAACTGCCAGCAGACTATGGGACAAACGACTAAATGCCCTCCAGACGTTCCAGAGTCCTCTGCCTCTCAGGCTTCAGTTCTTCCTGAAGGAATCTGGAGCTGGAAAGCAGGAAGCAATTTGCTGTGGAATTTTTTCCATCACAGGTAAGTTTTAGTTTCAATAATAATAGTAATAATAATGGCTAATTAAGTATGAACTGTGTGCTAGGCATGGTGCAATTTCTGCTTGAATTCTATGTAATTCTTAGAATAATCCCGTGAGACAGTTAGATGTTATTTATTAGTCTCATTTTTTTCAGAAGAGGCCACTGAGACCTTAATGAAGTTAGATCATGTGCCCTGGATCACCAATCTGATACCAGAGCTCATGCTCTCAACTCTG…
>hsa_circ_0003910_junction_seq |chr 3:3777724-3789074|-
AGTATCTACTGCAAAACCAAGCAAACGTGCCTGAGAAGAAAACAGAACTGCCAG
>hsa_circ_0009084_full_seq |chr 3:43549719-43565727|-
TTCAACTTCCTCAATTGCTTTGCCTCACTCTTCTATATTGCCTTTGTCTTGAAAGATATGAAGCTTTTGCGCCAGAGCTTGGCCACTCTCCTAATTACCTCCCAGATCCTCAACCAAATTATGGAATCTTTTCTTCCTTATTGGCTCCAAAGGAAGCATGGTGTGCGGGTGAAGAGGAAGGTGCAGGCTTTAAAGGCAGACATTGATGCTACATTATATGAACAAGTCATCCTGGAAAAAGAAATGGGAACTTATTTGGGCACCTTTGATGATTACTTGGAGTTATTCCTGCAGTTTGGTTATGTGAGCCTTTTCTCCTGTGTTTACCCATTAGCAGCTGCCTTTGCTGTGTTAAATAACTTCACTGAAGTAAATTCAGATGCCTTAAAAATGTGCAGG…
>hsa_circ_0009084_junction_seq |chr 3:43549719-43565727|-
CTCATTTTGATTGTAGTAGCAGTGGAGTTCAACTTCCTCAATTGCTTTGCCTCA
>hsa_circ_0065006_full_seq |chr 3:43576691-43577261|-
ACAGTATTCGTGGCTACTTTGGGGAAACAATTGCTCTGTACTTTGGATTTTTGGAGTATTTCACTTTTGCATTAATCCCCATGGCTGTCATTGGGTTACCTTACTACTTGTTTGTGTGGGAAGACTATGACAAGTACGTGATCTTTGCCTCGTTCAACCTCATCTGGTCCACGGTGATTCTGGAACTGTGGAAGCGTGGCTGTGCCAACATGACCTACAGGTGGGGGACACTGCTCATGAAGAGAAAGTTTGAGGAGCCCCGGCCAGGATTTCATGGTGTCTTGGGTATCAATTCCATCACTGGGAAGGAGGAGCCTCTGTACCCCAGCTACAAGAGACAGTTGCGCATTTACCTGGTCTCCCTGCCATTCGTGTGCCTCTGCCTCTATTTCTCACTGT…
>hsa_circ_0065006_junction_seq |chr 3:43576691-43577261|-
ATGCTGCCGAGTTTTTAACTTCATGGGACAGTATTCGTGGCTACTTTGGGGAAA
>hsa_circ_0002962_full_seq |chr 3:44929305-44933984|-
TGTTTGTAAGCGGTGCATTCGGAAGATGGACCACCACTGTCCCTGGGTCAACAACTGTGTAGGCGAGAACAACCAGAAGTACTTCGTCCTGTTTACAATGTACATAGCTCTCATTTCCTTGCACGCCCTCATCATGGTGGGATTCCACTTCCTGCATTGCTTTGAAGAAGATTGGACAACCTATGGACTGAACAGGGAAGAAATGGCAGAGACTGGAATCTCTCTTCATGAAAAAATGCAGCCCCTTAACTTCAGTTCGACAGAGTGCAGCTCCTTCTCTCCACCCACCACAGTGATTCTCCTTATCCTGCTGTGCTTTGAGGGCCTGCTCTTCCTCATTTTCACATCAGTGATGTTTGGGACCCAGGTGCACTCCATCTGCACAGATGAGACG
>hsa_circ_0002962_junction_seq |chr 3:44929305-44933984|-
GTGCACTCCATCTGCACAGATGAGACGTGTTTGTAAGCGGTGCATTCGGAAGAT
>hsa_circ_0065056_full_seq |chr 3:44989139-44989644|+
GAAGACCTCCGTGTGGATGGCCGTGGCTGTGAGGACTACCGATGTGTCGAAGTGGAAACTGATGTGGTGTCCAACACTAGTGGGTCCGCCAGGGTCAAGCTGGGTCACACAGACATCTTGGTGGGAGTGAAAGCAGAAATGGGGACGCCGAAGCTGGAGAAACCAAATGAAGGCTACTTGGAGTTCTTTGTTGACTG
>hsa_circ_0065056_junction_seq |chr 3:44989139-44989644|+
AGGCTACTTGGAGTTCTTTGTTGACTGGAAGACCTCCGTGTGGATGGCCGTGGC
>hsa_circ_0005870_full_seq |chr 3:47037665-47046621|-
AGTTATGCCCAGCCAAGTCTTCAGTATATCCAGGGGCAACAGATTTTCACAGCTCATCCACAAGGAGTGGTGGTACAGCCAGCCGCAGCAGTGACTACAATAGTTGCACCAGGGCAGCCTCAGCCCTTGCAGCCATCTGAAATGGTTGTGACAAATAATCTCTTGGATCTGCCGCCCCCCTCTCCTCCCAAACCAAAAACCATTGTCTTACCTCCCAACTGGAAGACAGCTCGAGATCCAGAAGGGAAGATTTATTACTACCATGTGATCACAAGGCAGACTCAGTGGGATCCTCCTACTTGGGAAAGCCCAGGAGATGATGCCAGCCTTGAGCATGAAGCTGAGATGGACCTGGGAACTCCAACATATGATGAAAACCCCATGAAG
>hsa_circ_0005870_junction_seq |chr 3:47037665-47046621|-
CCAACATATGATGAAAACCCCATGAAGAGTTATGCCCAGCCAAGTCTTCAGTAT
>hsa_circ_0001289_full_seq |chr 3:47097954-47103423|-
ATAATAGATGCCACTCAAAAAGGAAATTGCTCTCGTTTCATGAATCACAGCTGTGAACCAAATTGTGAAACCCAAAAATGGACTGTGAACGGACAACTGAGGGTTGGGTTTTTTACCACCAAACTGGTTCCTTCAGGCTCAGAGTTAACGTTTGACTATCAGTTCCAGAGATATGGAAAAGAAGCCCAGAAATGTTTCTGCGGATCAGCCAATTGCCGGGGTTACCTGGGAGGAGAAAACAGAGTCAGCATCAGAGCAGCAGGAGGGAAAATGAAGAAGGAACGATCTCGTAAGAAGGATTCA
>hsa_circ_0001289_junction_seq |chr 3:47097954-47103423|-
AAGGAACGATCTCGTAAGAAGGATTCAATAATAGATGCCACTCAAAAAGGAAAT
>hsa_circ_0001290_full_seq |chr 3:47097954-47106120|-
GAACACCTTTGTCCTAGAATATTGTGGAGAGGTACTCGATCATAAAGAGTTTAAAGCTCGAGTGAAGGAGTATGCACGAAACAAAAACATCCATTACTATTTCATGGCCCTGAAGAATGATGAGATAATAGATGCCACTCAAAAAGGAAATTGCTCTCGTTTCATGAATCACAGCTGTGAACCAAATTGTGAAACCCAAAAATGGACTGTGAACGGACAACTGAGGGTTGGGTTTTTTACCACCAAACTGGTTCCTTCAGGCTCAGAGTTAACGTTTGACTATCAGTTCCAGAGATATGGAAAAGAAGCCCAGAAATGTTTCTGCGGATCAGCCAATTGCCGGGGTTACCTGGGAGGAGAAAACAGAGTCAGCATCAGAGCAGCAGGAGGGAAAATGAA…
>hsa_circ_0001290_junction_seq |chr 3:47097954-47106120|-
AAGGAACGATCTCGTAAGAAGGATTCAGAACACCTTTGTCCTAGAATATTGTGG
>hsa_circ_0007291_full_seq |chr 3:47425484-47428670|-
TATGTGGGTGCCCCGGTGGCTTATGTCCAGCAGATATTTGTGAAGTCCTCAGTGTTTCCCTGGCACAAGAACCTCCTGGCAGTAGATGTATTTCGTTCACCTTTGTCCCGGGCATTCCAACTGGTGGAGGAGATCCGGAACCACGTGCTGAGAGACAGCTCTGGGATCAGGAGCTTGGAGGAGTTGTGTCTGCAAGTGACCGACCTGCTGCCAGGCCTTAGGAAGCTCAGGAACCTACTCCCTGAGCATGGATGCCTGCTGCTGTCCCCTGGGAACTTCTGGCAGAATGACTGGGAACGCTTCCATGCTGATCCTGACATCATTGGGACCATCCACCAGCACGAGCCTAAAACCCTGCAGACTTCAGCCACACTCAAAGACTTGTTATTTGGTGTTCCT…
>hsa_circ_0007291_junction_seq |chr 3:47425484-47428670|-
CGGCCTGACGCCCACCCTCAATGGCGGTATGTGGGTGCCCCGGTGGCTTATGTC
>hsa_circ_0004963_full_seq |chr 3:47425996-47428670|-
TATGTGGGTGCCCCGGTGGCTTATGTCCAGCAGATATTTGTGAAGTCCTCAGTGTTTCCCTGGCACAAGAACCTCCTGGCAGTAGATGTATTTCGTTCACCTTTGTCCCGGGCATTCCAACTGGTGGAGGAGATCCGGAACCACGTGCTGAGAGACAGCTCTGGGATCAGGAGCTTGGAGGAGTTGTGTCTGCAAGTGACCGACCTGCTGCCAGGCCTTAGGAAGCTCAGGAACCTACTCCCTGAGCATGGATGCCTGCTGCTGTCCCCTGGGAACTTCTGGCAGAATGACTGGGAACGCTTCCATGCTGATCCTGACATCATTGGGACCATCCACCAGCACGAGCCTAAAACCCTGCAGACTTCAGCCACACTCAAAGACTTGTTATTTGGTGTTCCT…
>hsa_circ_0004963_junction_seq |chr 3:47425996-47428670|-
TGTTTGCCTACATCTACTTCTCCACGCTATGTGGGTGCCCCGGTGGCTTATGTC
>hsa_circ_0001292_full_seq |chr 3:47435007-47443091|-
GTACCTGCACATGTTGTTCTTTGTCAGTGCTGTCAAGTGTGTGCCAGGGTGATCCATGGTCACTTTCCGGGATGGCAGCAAGGTGACTTCGGCTGAGGATGACCCTGACTGAAAGGCTGCGTGAGAAGATATCTCGGGCCTTCTACAACCATGGGCTCCTCTGTGCATCCTATCCCATCCCCATCATCCTCTTCACAGGGTTCTGCATCTTAGCCTGCTGCTACCCACTGCTGAAACTCCCCTTGCCAGGAACAGGACCTGTGGAATTCACCACCCCTGTGAAGGATTACTCGCCCCCACCTGTGGACTCTGACCGCAAACAAGGAGAGCCTACTGAGCAGCCTGAGTGG
>hsa_circ_0001292_junction_seq |chr 3:47435007-47443091|-
GGAGAGCCTACTGAGCAGCCTGAGTGGGTACCTGCACATGTTGTTCTTTGTCAG
>hsa_circ_0065258_full_seq |chr 3:47661293-47662592|-
GCCCTGGAGATGTACAAGGATGATTGGAACAAAGTGTCGGAACATGTTGGAAGTCGTACTCAGGATGAATGCATCCTCCACTTTTTGAGACTTCCCATTGAGGACCCATACCTTGAGAATTCAGATGCTTCCCTTGGGCCTTTGGCCTACCAGCCTGTCCCCTTCAGTCAGTCAGGAAATCCAGTTATGAGTACTGTTGCTTTTTTGGCATCTGTGGTGGACCCTCGCGTGGCATCTGCTGCAGCAAAAGCGGCTTTGGAGGAGTTTTCTCGGGTCCGGGAGGAGGTACCACTGGAATTGGTTGAAGCTCATGTCAAGAAAGTACAAGAAGCAGCACGAGCCTCTGGGAAAGTGGATCCCACCTACGGTCTGGAGAGCAGCTGCATTGCAGGCACAGGG…
>hsa_circ_0065258_junction_seq |chr 3:47661293-47662592|-
CAGGGCCCGATGAGCCAGAGAAGCTTGGCCCTGGAGATGTACAAGGATGATTGG
>hsa_circ_0001294_full_seq |chr 3:47670657-47676782|-
GGTCCATGCCTTTTTAGAGCAGTGGGGACTCGTTAATTACCAAGTTGACCCGGAAAGTAGACCCATGGCAATGGGACCTCCTCCTACTCCTCATTTTAATGTATTAGCTGATACCCCCTCTGGGCTTGTGCCTCTGCATCTTCGATCACCTCAGGTTCCTGCTGCTCAACAGATGCTAAATTTTCCTGAGAAAAACAAGGAAAAACCAGTTGATTTGCAGAACTTTGGTCTCCGTACTGACATTTACTCCAAGAAAACATTAGCAAAGAGTAAAGGTGCTAGTGCTGGAAGAGAATGGACTGAACAGGAGACCCTTCTACTCCTGGAG
>hsa_circ_0001294_junction_seq |chr 3:47670657-47676782|-
GAACAGGAGACCCTTCTACTCCTGGAGGGTCCATGCCTTTTTAGAGCAGTGGGG
>hsa_circ_0003927_full_seq |chr 3:47918718-47921878|-
ATCCCTTTAAGATGTACCATGATGATGACCTGGCAGATTTGGTCTTTCCCTCCAGTGCGACAGCTGATACTTCAATATTTGCAGGACAAAATGATCCCTTGAAAGACAGTTACGGTATGTCTCCCTGCAACACAGCTGTTGTACCTCAGGGGTGGTCTGTGGAAGCCTTAAACTCTCCACACTCAGAGTCCTTTGTTTCCCCAGAGGCTGTTGCAGAACCTCCTCAGCCAACGGCAG
>hsa_circ_0003927_junction_seq |chr 3:47918718-47921878|-
TTGCAGAACCTCCTCAGCCAACGGCAGATCCCTTTAAGATGTACCATGATGATG
>hsa_circ_0002023_full_seq |chr 3:48174283-48177988|-
CTTTCCTCAAATGAAAGAGATAGCAGTGAACCAGGGAATTTCATTCCTCTTTTTACACCCCAGTCACCTGTGACAGCCACTTTGTCTGATGAGGATGATGGCTTCGTGGACCTTCTCGATGGAGAGAATCTGAAGAATGAGGAGGAGACCCCCTCGTGCATGGCAAGCCTCTGGACAGCTCCTCTCGTCATGAGAACTACAAACCTTGACAACCGATGCAAGCTGTTTGACTCCCCTTCCCTGTGTAGCTCCAGCACTCGGTCAGTGTTGAAGAGACCAGAACGATCTCAAGAGGAGTCTCCACCTGGAAGTACAAAGAGGAGGAAGAGCATGTCTGGGGCCAGCCCCAAAGAGTCAACTAATCCAGAGAAGGCCCATGAG
>hsa_circ_0002023_junction_seq |chr 3:48174283-48177988|-
TCAACTAATCCAGAGAAGGCCCATGAGCTTTCCTCAAATGAAAGAGATAGCAGT
>hsa_circ_0003091_full_seq |chr 3:48535511-48536463|-
GGACCTGTCCTATATCAAGATCATGGATGTGGGCCAGAGCTACGTGGTGAACCGTGTGGCTGACCACATCCAGAGCCGCATCGTATATTACCTCATGAACATCCACGTGACCCCCCGCTCCATCTACCTCTGCCGGCACGGGGAGAGCGAGCTCAACCTCAAGGGCCGGATTGGCGGGGACCCAGGACTGTCCCCTCGGGGCAGGGAGTTTGCCAAGAGTCTAGCCCAGTTCATCAGTGACCAAAATATCAAGGATCTGAAGGTCTGGACAAGCCAGATGAAGAGGACAATCCAGACGGCTGAGGCACTGGGTGTGCCCTATGAACAGTGGAAGGTCCTCAACGAGATCGATGCG
>hsa_circ_0003091_junction_seq |chr 3:48535511-48536463|-
TGGAAGGTCCTCAACGAGATCGATGCGGGACCTGTCCTATATCAAGATCATGGA
>hsa_circ_0003748_full_seq |chr 3:48689537-48691482|-
CCATAAGTTAGAAGAAGAATTTGAGTGGCTAAAGAAATCTGAAGTCTTGTACTACACTGTAGAGAAGAAGGGGAATATAAGTTCCCAGCTTAAACACTATAACCCTTGGAGCATGAAATGTCACCAGCAACAGTTACAGAGAATGAAGGAGAATGCAAAGCATCGGAACCAGTACAAATTTATCTTACTGGAAAACCTGACTTCCCGCTACGAGGTGCCTTGTGTCCTTGACCTCAAGATGGGCACACGACAACATGGTGATGATGCTTCAGAGGAGAAGGCAGCCAACCAGATCCGAAAATGTCAGCAGAGCACATCTGCAGTCATTGGTGTGCGTGTGTGTGGCATGCAG
>hsa_circ_0003748_junction_seq |chr 3:48689537-48691482|-
ATTGGTGTGCGTGTGTGTGGCATGCAGCCATAAGTTAGAAGAAGAATTTGAGTG
>hsa_circ_0004609_full_seq |chr 3:49324701-49325845|-
GTTGTGGAGCATGGCCTGTTTGTCAAGCACTGCAAAGTCGAGGTGTATTTGCTGGAACTGAAGCTCTGTGAGAACAGTGACCCCACCAATGTGCTGAGTTGCCATTTCAGCAAGGCAGACACCATTGCAACCATCGAGAAAGAGATGCGGAAGCTATTCAACATCCCTGCGGAGCGTGAAACACGGCTCTGGAACAAATACATGAGCAACACCTACGAGCAGTTGAGCAAGCTAGACAACACTGTCCAGGATGCTGGGCTATACCAGGGTCAGGTGCTAGTAATTGAGCCTCAAAATGAAGATGGCACATGGCCCAGGCAGACCTTGCAGTCAAA
>hsa_circ_0004609_junction_seq |chr 3:49324701-49325845|-
ATGGCCCAGGCAGACCTTGCAGTCAAAGTTGTGGAGCATGGCCTGTTTGTCAAG
>hsa_circ_0065769_full_seq |chr 3:49967469-49975392|+
TGGGAGCCAAGAAGAAAGGTTTGCTCCCGGGTGGAACAGGGATTATCCTCCTCCTCCCCTTAAGAGTCATGCTCAAGAGAGACACTCTGGCAACTTTCCTGGCAGAGATTCACTTCCCTTTGATTTCCAGGGGCATTCGGGGCCTCCTTTTGCAAATGTAGAGGAGCATTCTTTCAGCTATGGAGCTAGAGACGGACCGCATGGTGACTATCGAGGAGGGGAGGGACCTGGACATGATTTCAGGGGGGGAGATTTTTCGTCTTCTGATTTCCAGAGCAGAGATTCATCACAGTTGGACTTCAGGGGTAGGGACATACATTCTGGGGATTTTCGGGATAGAGAAGGACCACCTATGGACTATAGGGGTGGAGATGGTACTTCTATGGATTATAGAGGTAG…
>hsa_circ_0065769_junction_seq |chr 3:49967469-49975392|+
ACTTGCAGTTGAAGGAGTATAACACAGTGGGAGCCAAGAAGAAAGGTTTGCTCC
>hsa_circ_0006531_full_seq |chr 3:50065030-50066502|+
TTTCAGGAAAATGCCAGTGAAGGGAAGGCCCCTGCAGAAGACGTCTTTAAGAAGCCCCTGCCTCCTACTGTGAAGAAGGAAGAGAGTCCCCCTCCACCTAAAGTGGTAAACCCACTGATCGGCCTCTTGGGTGAATATGGAGGAGACAGTGACTATGAGGAGGAAGAAGAGGAGGAACAGACCCCTCCCCCACAGCCCCGCACAGCACAGCCCCAGAAGCGAGAGGAGCAAACCAAGAAGGAGAATGAAGAAGACAAACTCACTGACTGGAATAAACTGGCTTGTCTGCTTTGCAGAAGGCAGTTTCCCAATAAAGAAGTTCTGATCAAACACCAGCAGCTGTCAGACCTGCACAAG
>hsa_circ_0006531_junction_seq |chr 3:50065030-50066502|+
CACCAGCAGCTGTCAGACCTGCACAAGTTTCAGGAAAATGCCAGTGAAGGGAAG
>hsa_circ_0001304_full_seq |chr 3:50099981-50105709|+
ATTCGAGAAATGATGGAGTCCTTCGAAGGCCCTCAGCCTGCGGATGTGAGGCTGATGAAGAGGAAAACAGGTGTAAGCCGTGGTTTCGCCTTCGTGGAGTTTTATCACTTGCAAGATGCTACCAGCTGGATGGAAGCCAATCAGAAAAAGTTGGTGATTCAAGGAAAGCACATTGCAATGCATTATAGCAATCCCAGACCTAAGTTTGAAGATTGGCTTTGTAACAAGTGCTGCCTTAACAATTTCAGGAAAAGACTAAAATGCTTCCGATGTGGAGCAGACAAGTTTGACTCTGAACAGGAAGTGCCTCCTGGAACCACAGAGTCGGTTCAGTCTGTGGATTACTACTGTGATACGATCATTCTTCGGAACATAGCTCCGCACACTGTGGTGGATTCC…
>hsa_circ_0001304_junction_seq |chr 3:50099981-50105709|+
GCATTTGTGCAGCTGTCCTCTGCAATGATTCGAGAAATGATGGAGTCCTTCGAA
>hsa_circ_0005545_full_seq |chr 3:50106766-50108304|+
GATGCTTCTCAGCTGCTTCAGATATTACAGAGTCTCCATCCTCCTTTGAAAATTGATGGCAAAACTATTGGGGTTGATTTTGCAAAAAGTGCCAGAAAAGACTTGGTCCTCTCAGATGGTAACCGCGTCAGCGCTTTCTCTGTAGCTAGTACGGCTATTGCTGCTGCTCAGTGGTCATCCACCCAGTCTCAAAGTGGTGAAGGAGGCAGTGTTGACTACAGTTATCTGCAACCAGGTCAAGATGGCTATGCCCAATATGCTCAGTATTCACAGGATTATCAGCAGTTTTATCAACAACAAGCTGGAGGATTGGAATCTGATGCATCATCTGCATCAG
>hsa_circ_0005545_junction_seq |chr 3:50106766-50108304|+
TGGAATCTGATGCATCATCTGCATCAGGATGCTTCTCAGCTGCTTCAGATATTA
>hsa_circ_0007196_full_seq |chr 3:50106766-50109688|+
GATGCTTCTCAGCTGCTTCAGATATTACAGAGTCTCCATCCTCCTTTGAAAATTGATGGCAAAACTATTGGGGTTGATTTTGCAAAAAGTGCCAGAAAAGACTTGGTCCTCTCAGATGGTAACCGCGTCAGCGCTTTCTCTGTAGCTAGTACGGCTATTGCTGCTGCTCAGTGGTCATCCACCCAGTCTCAAAGTGGTGAAGGAGGCAGTGTTGACTACAGTTATCTGCAACCAGGTCAAGATGGCTATGCCCAATATGCTCAGTATTCACAGGATTATCAGCAGTTTTATCAACAACAAGCTGGAGGATTGGAATCTGATGCATCATCTGCATCAGGCACAGCAGTGACCACCACCTCAGCGGCTGTAGTGTCCCAGAGTCCTCAGCTGTATAATCAA…
>hsa_circ_0007196_junction_seq |chr 3:50106766-50109688|+
CAAACCTCCAATCCACCTGGCTCTCCGGATGCTTCTCAGCTGCTTCAGATATTA
>hsa_circ_0002479_full_seq |chr 3:50113382-50114251|+
TACTACTATAATTCCTTGACCCAGCAGTACCTTTACTGGGATGGGGAAAAAGAGACCTACGTGCCAGCTGCAGAGTCTAGCTCCCACCAGCAGTCGGGCCTGCCTCCTGCAAAAGAGGGGAAAGAGAAGAAGGAGAAACCCAAGAGCAAAACAGCCCAGCAGATTGCCAAAGACATGGAACGCTGGGCTAAGAGTTTGAATAAGCAGAAAGAAAACTTTAAAAATAGCTTTCAGCCTGTCAATTCCTTGAGGGAAGAAGAAAGGAGAGAATCTGCTGCAGCAGACGCTGGCTTTGCTCTCTTTGAGAAGAAGGGAGCCTTAGCTGAAAGGCAGCAGCTCATCCCAGAATTGGTGCGAAATGGAGATGAGGAGAATCCCCTCAAA
>hsa_circ_0002479_junction_seq |chr 3:50113382-50114251|+
AATGGAGATGAGGAGAATCCCCTCAAATACTACTATAATTCCTTGACCCAGCAG
>hsa_circ_0007083_full_seq |chr 3:50252099-50253184|+
GTGCTGGGGAGTCAGGGAAGAGCACCATCGTCAAGCAGATGAAGATCATCCACGAGGATGGCTACTCCGAGGAGGAATGCCGGCAGTACCGGGCGGTTGTCTACAGCAACACCATCCAGTCCATCATGGCCATTGTCAAAGCCATGGGCAACCTGCAGATCGACTTTGCCGACCCCTCCAGAGCGGACGACGCCAGGCAGCTATTTGCACTGTCCTGCACCGCCGAGGAGCAAGGCGTGCTCCCTGATGACCTGTCCGGCGTCATCCGGAGGCTCTGGGCTGACCATGGTGTGCAGGCCTGCTTTGGCCGCTCAAGGGAATACCAGCTCAACGACTCAGCTGCCTA
>hsa_circ_0007083_junction_seq |chr 3:50252099-50253184|+
ATACCAGCTCAACGACTCAGCTGCCTAGTGCTGGGGAGTCAGGGAAGAGCACCA
>hsa_circ_0065916_full_seq |chr 3:51463113-51483836|-
GCAAAGCCATGACTACAGTAGTGGTACATGTGGACTCCAAAGCTGAGCTCACTACCCTGCTGGAGCAGTGGGAAAAGGAACATGGCAGTGGGCAGGACATGGTACCTATCCTTACCAGGATGTCTCAATTGATTGAAAAAGAAACTGAAGAGTATCGTAAAGGGGATCCAGACCCATTTGATGATCGACATCCTGGTCGAGCTGATCCAGAGTGTATGCTGGGCCACTTGCTGAGAATACTCTTCAAGAATGATGATTTCATGAATGCACTGGTGAATGCATATGTGATGACAAGCCGAGAGCCCCCTTTAAACACTGCAGCTTGCAGACTCCTATTAGACATCATGCCAGGGCTGGAAACTGCTGTCGTCTTTCAAGAAAAG
>hsa_circ_0065916_junction_seq |chr 3:51463113-51483836|-
GAAACTGCTGTCGTCTTTCAAGAAAAGGCAAAGCCATGACTACAGTAGTGGTAC
>hsa_circ_0001307_full_seq |chr 3:51541497-51590559|+
ATTCCCCAGGAAGCCATCACACTCCTTCCCACTGTGGTTTTGGGAGCATGAAGGCGTTGCTTATCCCCTATGTCTGGTTCACTGTATGTAGGCTGGGAGTGTCTGCTGATCACTTGGAGTGCTGTCCCTTGGAACAGGAGGAGTAAGATTGAGCACCCCTGCAGTGGACCATGAGTCGGTAATGCCCACTGAGGACCTCTGGGAGCCATGTCAGACGAATCTGCCTCAGGGAGCGATCCAGACCTGGACCCGGACGTGGAGCTGGAGGATGCGGAAGAGGAGGAGGAGGAGGAGGAGGTGGCAGTGGAGGAGTGTGACAGGGATGATGAAGAAGACCTGCTGGATG
>hsa_circ_0001307_junction_seq |chr 3:51541497-51590559|+
GGGATGATGAAGAAGACCTGCTGGATGATTCCCCAGGAAGCCATCACACTCCTT
>hsa_circ_0001263_full_seq |chr 3:5174016-5174414|+
GTGCTAGTGCTTGGAAACAAGAGAGATCTTCCTAATGCCTTGGATGAGAAACAGCTAATTGAAAAAATGAATCTGTCTGCTATTCAGGATAGAGAAATTTGCTGCTATTCAATTTCTTGCAAAGAAAAGGATAATATAG
>hsa_circ_0001263_junction_seq |chr 3:5174016-5174414|+
[truncated: 10,367 more rows]
