# Supplementary material for: Circular RNA circARPC1B functions as a stabilisation enhancer of Vimentin to prevent high cholesterol‐induced articular cartilage degeneration
Source: Clin Transl Med. 2023 Sep 22;13(9):e1415. doi: 10.1002/ctm2.1415 (PMC10517209; doi:10.1002/ctm2.1415)
Supplement: Supplementary file 5 — Supporting Information [file CTM2-13-e1415-s005.xls]

circRNA	Ch1.readcount	Ch2.readcount	Ch3.readcount	Ctrl1.readcount	Ctrl2.readcount	Ctrl3.readcount	Ch1.tpm	Ch2.tpm	Ch3.tpm	Ctrl1.tpm	Ctrl2.tpm	Ctrl3.tpm
hsa_circ_0000002	2	4	6	13	7	3	182.748538	279.2906019	653.8796861	1166.756417	616.6857546	220.7830439
hsa_circ_0000006	0	0	0	19	0	0	0	0	0	1705.259379	0	0
hsa_circ_0000014	0	0	7	8	3	3	0	0	762.8596338	718.003949	264.2938948	220.7830439
hsa_circ_0000021	3	5	0	4	6	0	274.122807	349.1132523	0	359.0019745	528.5877896	0
hsa_circ_0000023	0	6	0	0	0	0	0	418.9359028	0	0	0	0
hsa_circ_0000024	0	4	4	3	7	7	0	279.2906019	435.9197908	269.2514809	616.6857546	515.1604357
hsa_circ_0000025	0	0	0	0	0	4	0	0	0	0	0	294.3773918
hsa_circ_0000028	0	4	5	0	0	0	0	279.2906019	544.8997384	0	0	0
hsa_circ_0000033	7	11	14	0	0	6	639.619883	768.0491551	1525.719268	0	0	441.5660877
hsa_circ_0000042	0	4	0	0	0	0	0	279.2906019	0	0	0	0
hsa_circ_0000043	3	6	0	0	0	0	274.122807	418.9359028	0	0	0	0
hsa_circ_0000044	0	0	0	0	0	4	0	0	0	0	0	294.3773918
hsa_circ_0000045	0	3	0	0	0	0	0	209.4679514	0	0	0	0
hsa_circ_0000048	7	13	17	16	11	14	639.619883	907.6944561	1852.659111	1436.007898	969.0776143	1030.320871
hsa_circ_0000061	15	5	7	18	15	10	1370.614035	349.1132523	762.8596338	1615.508885	1321.469474	735.9434795
hsa_circ_0000063	17	4	5	8	0	14	1553.362573	279.2906019	544.8997384	718.003949	0	1030.320871
hsa_circ_0000075	12	3	7	0	0	5	1096.491228	209.4679514	762.8596338	0	0	367.9717398
hsa_circ_0000076	0	2	0	0	0	3	0	139.6453009	0	0	0	220.7830439
hsa_circ_0000085	0	13	0	0	5	9	0	907.6944561	0	0	440.4898247	662.3491316
hsa_circ_0000095	0	0	0	6	5	6	0	0	0	538.5029618	440.4898247	441.5660877
hsa_circ_0000096	0	4	0	0	3	0	0	279.2906019	0	0	264.2938948	0
hsa_circ_0000117	0	13	4	0	0	5	0	907.6944561	435.9197908	0	0	367.9717398
hsa_circ_0000118	4	3	0	3	2	5	365.497076	209.4679514	0	269.2514809	176.1959299	367.9717398
hsa_circ_0000119	0	0	0	0	0	8	0	0	0	0	0	588.7547836
hsa_circ_0000128	0	0	0	15	0	0	0	0	0	1346.257404	0	0
hsa_circ_0000139	13	0	0	5	7	12	1187.865497	0	0	448.7524681	616.6857546	883.1321754
hsa_circ_0000153	4	2	4	7	7	8	365.497076	139.6453009	435.9197908	628.2534554	616.6857546	588.7547836
hsa_circ_0000160	0	0	0	0	3	0	0	0	0	0	264.2938948	0
hsa_circ_0000175	0	10	0	0	0	0	0	698.2265047	0	0	0	0
hsa_circ_0000179	12	0	0	0	0	0	1096.491228	0	0	0	0	0
hsa_circ_0000184	0	0	0	2	0	3	0	0	0	179.5009873	0	220.7830439
hsa_circ_0000199	6	7	6	8	5	4	548.245614	488.7585533	653.8796861	718.003949	440.4898247	294.3773918
hsa_circ_0000206	6	9	4	5	0	6	548.245614	628.4038542	435.9197908	448.7524681	0	441.5660877
hsa_circ_0000211	20	21	21	13	19	14	1827.48538	1466.27566	2288.578901	1166.756417	1673.861334	1030.320871
hsa_circ_0000228	0	0	0	10	4	7	0	0	0	897.5049363	352.3918597	515.1604357
hsa_circ_0000231	0	6	0	7	11	8	0	418.9359028	0	628.2534554	969.0776143	588.7547836
hsa_circ_0000239	4	4	8	13	8	0	365.497076	279.2906019	871.8395815	1166.756417	704.7837195	0
hsa_circ_0000246	0	0	0	4	0	0	0	0	0	359.0019745	0	0
hsa_circ_0000247	0	0	0	3	0	0	0	0	0	269.2514809	0	0
hsa_circ_0000255	3	16	12	12	8	0	274.122807	1117.162407	1307.759372	1077.005924	704.7837195	0
hsa_circ_0000257	10	0	0	5	0	5	913.7426901	0	0	448.7524681	0	367.9717398
hsa_circ_0000274	4	9	0	4	7	2	365.497076	628.4038542	0	359.0019745	616.6857546	147.1886959
hsa_circ_0000284	21	0	0	0	0	0	1918.859649	0	0	0	0	0
hsa_circ_0000290	0	8	0	2	0	6	0	558.5812037	0	179.5009873	0	441.5660877
hsa_circ_0000298	0	0	0	0	2	4	0	0	0	0	176.1959299	294.3773918
hsa_circ_0000311	7	0	0	5	5	3	639.619883	0	0	448.7524681	440.4898247	220.7830439
hsa_circ_0000337	15	11	8	19	14	18	1370.614035	768.0491551	871.8395815	1705.259379	1233.371509	1324.698263
hsa_circ_0000344	5	12	0	18	12	10	456.871345	837.8718056	0	1615.508885	1057.175579	735.9434795
hsa_circ_0000347	0	0	0	0	4	0	0	0	0	0	352.3918597	0
hsa_circ_0000358	0	0	0	0	0	5	0	0	0	0	0	367.9717398
hsa_circ_0000362	0	3	0	5	3	2	0	209.4679514	0	448.7524681	264.2938948	147.1886959
hsa_circ_0000367	0	0	5	0	0	0	0	0	544.8997384	0	0	0
hsa_circ_0000368	0	0	4	0	0	0	0	0	435.9197908	0	0	0
hsa_circ_0000370	0	8	5	8	4	0	0	558.5812037	544.8997384	718.003949	352.3918597	0
hsa_circ_0000372	5	0	0	0	2	0	456.871345	0	0	0	176.1959299	0
hsa_circ_0000374	3	0	0	12	0	15	274.122807	0	0	1077.005924	0	1103.915219
hsa_circ_0000375	4	0	5	10	24	3	365.497076	0	544.8997384	897.5049363	2114.351158	220.7830439
hsa_circ_0000377	0	0	0	7	0	2	0	0	0	628.2534554	0	147.1886959
hsa_circ_0000378	0	5	0	5	11	16	0	349.1132523	0	448.7524681	969.0776143	1177.509567
hsa_circ_0000384	4	11	4	5	11	14	365.497076	768.0491551	435.9197908	448.7524681	969.0776143	1030.320871
hsa_circ_0000390	0	2	0	0	0	0	0	139.6453009	0	0	0	0
hsa_circ_0000392	0	12	0	0	0	0	0	837.8718056	0	0	0	0
hsa_circ_0000396	0	0	0	0	0	2	0	0	0	0	0	147.1886959
hsa_circ_0000399	4	2	0	0	8	7	365.497076	139.6453009	0	0	704.7837195	515.1604357
hsa_circ_0000402	0	3	0	0	0	4	0	209.4679514	0	0	0	294.3773918
hsa_circ_0000408	0	3	2	0	0	0	0	209.4679514	217.9598954	0	0	0
hsa_circ_0000418	5	0	6	0	0	3	456.871345	0	653.8796861	0	0	220.7830439
hsa_circ_0000437	35	36	26	30	19	27	3198.099415	2513.615417	2833.47864	2692.514809	1673.861334	1987.047395
hsa_circ_0000439	0	0	0	5	0	0	0	0	0	448.7524681	0	0
hsa_circ_0000441	3	10	0	5	11	10	274.122807	698.2265047	0	448.7524681	969.0776143	735.9434795
hsa_circ_0000442	6	24	8	22	13	23	548.245614	1675.743611	871.8395815	1974.51086	1145.273544	1692.670003
hsa_circ_0000443	12	42	41	27	40	28	1096.491228	2932.55132	4468.177855	2423.263328	3523.918597	2060.641743
hsa_circ_0000448	152	182	144	191	162	195	13888.88889	12707.72239	15693.11247	17142.34428	14271.87032	14350.89785
hsa_circ_0000458	2	0	16	2	11	10	182.748538	0	1743.679163	179.5009873	969.0776143	735.9434795
hsa_circ_0000462	0	5	0	10	0	0	0	349.1132523	0	897.5049363	0	0
hsa_circ_0000469	0	0	0	3	0	0	0	0	0	269.2514809	0	0
hsa_circ_0000471	24	23	10	10	3	20	2192.982456	1605.920961	1089.799477	897.5049363	264.2938948	1471.886959
hsa_circ_0000478	20	15	28	30	14	14	1827.48538	1047.339757	3051.438535	2692.514809	1233.371509	1030.320871
hsa_circ_0000495	0	0	0	7	0	0	0	0	0	628.2534554	0	0
hsa_circ_0000500	13	19	7	11	5	14	1187.865497	1326.630359	762.8596338	987.2554299	440.4898247	1030.320871
hsa_circ_0000509	0	0	0	0	0	4	0	0	0	0	0	294.3773918
hsa_circ_0000523	0	28	2	3	13	13	0	1955.034213	217.9598954	269.2514809	1145.273544	956.7265234
hsa_circ_0000530	16	25	15	19	12	23	1461.988304	1745.566262	1634.699215	1705.259379	1057.175579	1692.670003
hsa_circ_0000539	0	4	0	0	0	7	0	279.2906019	0	0	0	515.1604357
hsa_circ_0000566	0	4	0	0	4	4	0	279.2906019	0	0	352.3918597	294.3773918
hsa_circ_0000567	17	19	14	19	28	34	1553.362573	1326.630359	1525.719268	1705.259379	2466.743018	2502.20783
hsa_circ_0000571	9	10	14	0	12	13	822.3684211	698.2265047	1525.719268	0	1057.175579	956.7265234
hsa_circ_0000585	7	0	10	9	2	0	639.619883	0	1089.799477	807.7544426	176.1959299	0
hsa_circ_0000592	12	0	0	2	0	0	1096.491228	0	0	179.5009873	0	0
hsa_circ_0000619	0	0	0	0	0	6	0	0	0	0	0	441.5660877
hsa_circ_0000620	34	34	21	28	20	24	3106.725146	2373.970116	2288.578901	2513.013822	1761.959299	1766.264351
hsa_circ_0000631	0	4	0	0	0	5	0	279.2906019	0	0	0	367.9717398
hsa_circ_0000633	0	0	0	0	0	5	0	0	0	0	0	367.9717398
hsa_circ_0000643	8	14	0	9	0	11	730.994152	977.5171065	0	807.7544426	0	809.5378275
hsa_circ_0000647	15	13	4	8	11	16	1370.614035	907.6944561	435.9197908	718.003949	969.0776143	1177.509567
hsa_circ_0000652	0	2	2	3	8	11	0	139.6453009	217.9598954	269.2514809	704.7837195	809.5378275
hsa_circ_0000669	19	0	0	12	6	4	1736.111111	0	0	1077.005924	528.5877896	294.3773918
hsa_circ_0000672	9	7	8	9	10	14	822.3684211	488.7585533	871.8395815	807.7544426	880.9796494	1030.320871
hsa_circ_0000678	0	0	7	2	3	0	0	0	762.8596338	179.5009873	264.2938948	0
hsa_circ_0000679	0	0	0	0	3	0	0	0	0	0	264.2938948	0
hsa_circ_0000688	15	24	12	17	27	14	1370.614035	1675.743611	1307.759372	1525.758392	2378.645053	1030.320871
hsa_circ_0000699	19	18	12	16	30	36	1736.111111	1256.807708	1307.759372	1436.007898	2642.938948	2649.396526
hsa_circ_0000704	0	0	0	0	2	0	0	0	0	0	176.1959299	0
hsa_circ_0000705	0	0	0	0	0	6	0	0	0	0	0	441.5660877
hsa_circ_0000706	0	0	0	0	7	0	0	0	0	0	616.6857546	0
hsa_circ_0000707	8	18	8	7	8	21	730.994152	1256.807708	871.8395815	628.2534554	704.7837195	1545.481307
hsa_circ_0000721	0	0	0	0	3	0	0	0	0	0	264.2938948	0
hsa_circ_0000722	25	17	24	23	25	19	2284.356725	1186.985058	2615.518745	2064.261353	2202.449123	1398.292611
hsa_circ_0000724	16	0	2	0	8	9	1461.988304	0	217.9598954	0	704.7837195	662.3491316
hsa_circ_0000727	10	9	4	6	11	6	913.7426901	628.4038542	435.9197908	538.5029618	969.0776143	441.5660877
hsa_circ_0000732	6	10	6	7	3	11	548.245614	698.2265047	653.8796861	628.2534554	264.2938948	809.5378275
hsa_circ_0000734	14	19	14	5	4	8	1279.239766	1326.630359	1525.719268	448.7524681	352.3918597	588.7547836
hsa_circ_0000740	0	0	0	0	0	5	0	0	0	0	0	367.9717398
hsa_circ_0000741	16	18	13	23	11	19	1461.988304	1256.807708	1416.73932	2064.261353	969.0776143	1398.292611
hsa_circ_0000754	7	0	0	0	4	5	639.619883	0	0	0	352.3918597	367.9717398
hsa_circ_0000759	0	0	0	2	6	4	0	0	0	179.5009873	528.5877896	294.3773918
hsa_circ_0000779	0	4	0	3	0	2	0	279.2906019	0	269.2514809	0	147.1886959
hsa_circ_0000780	0	4	0	0	7	7	0	279.2906019	0	0	616.6857546	515.1604357
hsa_circ_0000786	2	2	0	0	0	0	182.748538	139.6453009	0	0	0	0
hsa_circ_0000793	0	0	0	4	0	0	0	0	0	359.0019745	0	0
hsa_circ_0000814	0	0	0	0	7	0	0	0	0	0	616.6857546	0
hsa_circ_0000816	3	13	10	7	9	11	274.122807	907.6944561	1089.799477	628.2534554	792.8816844	809.5378275
hsa_circ_0000817	0	0	5	3	0	0	0	0	544.8997384	269.2514809	0	0
hsa_circ_0000818	8	0	0	4	0	3	730.994152	0	0	359.0019745	0	220.7830439
hsa_circ_0000825	59	57	38	80	49	48	5391.081871	3979.891077	4141.238012	7180.03949	4316.800282	3532.528702
hsa_circ_0000830	0	7	0	0	2	6	0	488.7585533	0	0	176.1959299	441.5660877
hsa_circ_0000831	13	19	5	7	3	0	1187.865497	1326.630359	544.8997384	628.2534554	264.2938948	0
hsa_circ_0000832	10	0	0	10	8	9	913.7426901	0	0	897.5049363	704.7837195	662.3491316
hsa_circ_0000834	0	0	0	3	7	4	0	0	0	269.2514809	616.6857546	294.3773918
hsa_circ_0000835	6	13	4	3	14	6	548.245614	907.6944561	435.9197908	269.2514809	1233.371509	441.5660877
hsa_circ_0000847	0	0	2	0	3	10	0	0	217.9598954	0	264.2938948	735.9434795
hsa_circ_0000853	0	4	5	0	3	15	0	279.2906019	544.8997384	0	264.2938948	1103.915219
hsa_circ_0000854	4	3	0	0	0	0	365.497076	209.4679514	0	0	0	0
hsa_circ_0000859	0	6	3	3	0	4	0	418.9359028	326.9398431	269.2514809	0	294.3773918
hsa_circ_0000860	11	12	5	11	2	5	1005.116959	837.8718056	544.8997384	987.2554299	176.1959299	367.9717398
hsa_circ_0000871	10	18	6	6	7	6	913.7426901	1256.807708	653.8796861	538.5029618	616.6857546	441.5660877
hsa_circ_0000880	13	17	7	8	12	15	1187.865497	1186.985058	762.8596338	718.003949	1057.175579	1103.915219
hsa_circ_0000893	0	3	0	0	0	0	0	209.4679514	0	0	0	0
hsa_circ_0000894	7	4	0	6	4	4	639.619883	279.2906019	0	538.5029618	352.3918597	294.3773918
hsa_circ_0000896	18	19	13	14	10	18	1644.736842	1326.630359	1416.73932	1256.506911	880.9796494	1324.698263
hsa_circ_0000906	0	0	3	0	0	0	0	0	326.9398431	0	0	0
hsa_circ_0000914	23	19	11	10	18	27	2101.608187	1326.630359	1198.779425	897.5049363	1585.763369	1987.047395
hsa_circ_0000915	33	13	21	31	19	21	3015.350877	907.6944561	2288.578901	2782.265302	1673.861334	1545.481307
hsa_circ_0000918	14	4	10	7	0	9	1279.239766	279.2906019	1089.799477	628.2534554	0	662.3491316
hsa_circ_0000925	0	3	0	0	0	0	0	209.4679514	0	0	0	0
hsa_circ_0000940	10	3	0	0	4	5	913.7426901	209.4679514	0	0	352.3918597	367.9717398
hsa_circ_0000942	17	21	12	24	22	13	1553.362573	1466.27566	1307.759372	2154.011847	1938.155229	956.7265234
hsa_circ_0000944	0	16	8	11	6	0	0	1117.162407	871.8395815	987.2554299	528.5877896	0
hsa_circ_0000958	56	55	37	88	58	91	5116.959064	3840.245776	4032.258065	7898.043439	5109.681966	6697.085664
hsa_circ_0000967	0	4	10	0	0	0	0	279.2906019	1089.799477	0	0	0
hsa_circ_0000972	7	18	0	3	11	9	639.619883	1256.807708	0	269.2514809	969.0776143	662.3491316
hsa_circ_0000978	9	6	0	0	0	5	822.3684211	418.9359028	0	0	0	367.9717398
hsa_circ_0000983	0	0	0	0	5	0	0	0	0	0	440.4898247	0
hsa_circ_0000987	8	9	11	9	8	11	730.994152	628.4038542	1198.779425	807.7544426	704.7837195	809.5378275
hsa_circ_0000989	0	4	0	0	0	6	0	279.2906019	0	0	0	441.5660877
hsa_circ_0000997	6	9	0	2	4	8	548.245614	628.4038542	0	179.5009873	352.3918597	588.7547836
hsa_circ_0001006	158	168	148	138	103	102	14437.1345	11730.20528	16129.03226	12385.56812	9074.090389	7506.623491
hsa_circ_0001009	6	0	5	0	0	0	548.245614	0	544.8997384	0	0	0
hsa_circ_0001014	0	5	7	4	8	3	0	349.1132523	762.8596338	359.0019745	704.7837195	220.7830439
hsa_circ_0001016	6	0	3	0	8	6	548.245614	0	326.9398431	0	704.7837195	441.5660877
hsa_circ_0001017	58	66	51	37	34	40	5299.707602	4608.294931	5557.977332	3320.768264	2995.330808	2943.773918
hsa_circ_0001020	3	11	11	13	12	7	274.122807	768.0491551	1198.779425	1166.756417	1057.175579	515.1604357
hsa_circ_0001025	0	4	5	6	4	0	0	279.2906019	544.8997384	538.5029618	352.3918597	0
hsa_circ_0001068	4	14	14	0	3	3	365.497076	977.5171065	1525.719268	0	264.2938948	220.7830439
hsa_circ_0001072	0	2	0	0	0	2	0	139.6453009	0	0	0	147.1886959
hsa_circ_0001073	0	0	0	0	0	2	0	0	0	0	0	147.1886959
hsa_circ_0001079	0	0	8	0	3	0	0	0	871.8395815	0	264.2938948	0
hsa_circ_0001083	13	10	6	11	10	5	1187.865497	698.2265047	653.8796861	987.2554299	880.9796494	367.9717398
hsa_circ_0001085	0	9	4	0	7	5	0	628.4038542	435.9197908	0	616.6857546	367.9717398
hsa_circ_0001097	0	0	0	0	0	4	0	0	0	0	0	294.3773918
hsa_circ_0001098	0	0	0	0	5	0	0	0	0	0	440.4898247	0
hsa_circ_0001103	8	6	11	0	0	11	730.994152	418.9359028	1198.779425	0	0	809.5378275
hsa_circ_0001112	4	0	12	6	4	12	365.497076	0	1307.759372	538.5029618	352.3918597	883.1321754
hsa_circ_0001115	0	8	35	10	11	8	0	558.5812037	3814.298169	897.5049363	969.0776143	588.7547836
hsa_circ_0001116	3	20	7	10	0	19	274.122807	1396.453009	762.8596338	897.5049363	0	1398.292611
hsa_circ_0001118	0	4	0	4	5	0	0	279.2906019	0	359.0019745	440.4898247	0
hsa_circ_0001119	0	2	0	8	0	6	0	139.6453009	0	718.003949	0	441.5660877
hsa_circ_0001127	0	6	15	4	3	0	0	418.9359028	1634.699215	359.0019745	264.2938948	0
hsa_circ_0001130	3	12	13	0	11	6	274.122807	837.8718056	1416.73932	0	969.0776143	441.5660877
hsa_circ_0001136	0	0	0	7	2	0	0	0	0	628.2534554	176.1959299	0
hsa_circ_0001137	29	15	28	11	16	15	2649.853801	1047.339757	3051.438535	987.2554299	1409.567439	1103.915219
hsa_circ_0001140	0	8	0	0	0	0	0	558.5812037	0	0	0	0
hsa_circ_0001148	0	0	3	3	0	0	0	0	326.9398431	269.2514809	0	0
hsa_circ_0001173	5	4	4	0	0	3	456.871345	279.2906019	435.9197908	0	0	220.7830439
hsa_circ_0001174	65	72	72	90	84	95	5939.327485	5027.230834	7846.556234	8077.544426	7400.229055	6991.463056
hsa_circ_0001178	5	0	6	0	6	4	456.871345	0	653.8796861	0	528.5877896	294.3773918
hsa_circ_0001181	5	4	9	0	10	2	456.871345	279.2906019	980.8195292	0	880.9796494	147.1886959
hsa_circ_0001183	0	0	0	3	0	0	0	0	0	269.2514809	0	0
hsa_circ_0001187	23	7	9	13	22	24	2101.608187	488.7585533	980.8195292	1166.756417	1938.155229	1766.264351
hsa_circ_0001189	0	4	0	11	0	0	0	279.2906019	0	987.2554299	0	0
hsa_circ_0001202	3	5	9	0	11	12	274.122807	349.1132523	980.8195292	0	969.0776143	883.1321754
hsa_circ_0001203	0	0	0	3	0	0	0	0	0	269.2514809	0	0
hsa_circ_0001206	3	17	7	11	9	6	274.122807	1186.985058	762.8596338	987.2554299	792.8816844	441.5660877
hsa_circ_0001212	0	12	0	0	0	0	0	837.8718056	0	0	0	0
hsa_circ_0001235	4	18	12	10	11	5	365.497076	1256.807708	1307.759372	897.5049363	969.0776143	367.9717398
hsa_circ_0001236	7	3	0	0	8	8	639.619883	209.4679514	0	0	704.7837195	588.7547836
hsa_circ_0001238	65	84	55	74	67	83	5939.327485	5865.102639	5993.897123	6641.536528	5902.563651	6108.33088
hsa_circ_0001245	0	0	0	0	0	7	0	0	0	0	0	515.1604357
hsa_circ_0001246	0	6	0	0	6	0	0	418.9359028	0	0	528.5877896	0
hsa_circ_0001247	45	109	40	62	86	77	4111.842105	7610.668901	4359.197908	5564.530605	7576.424985	5666.764792
hsa_circ_0001250	0	3	0	2	0	0	0	209.4679514	0	179.5009873	0	0
hsa_circ_0001258	10	8	8	10	5	7	913.7426901	558.5812037	871.8395815	897.5049363	440.4898247	515.1604357
hsa_circ_0001263	0	5	5	0	3	0	0	349.1132523	544.8997384	0	264.2938948	0
hsa_circ_0001264	0	0	0	0	0	4	0	0	0	0	0	294.3773918
hsa_circ_0001273	0	0	12	0	0	0	0	0	1307.759372	0	0	0
hsa_circ_0001277	0	0	3	0	0	0	0	0	326.9398431	0	0	0
hsa_circ_0001278	0	6	16	20	14	11	0	418.9359028	1743.679163	1795.009873	1233.371509	809.5378275
hsa_circ_0001280	0	7	11	12	3	2	0	488.7585533	1198.779425	1077.005924	264.2938948	147.1886959
hsa_circ_0001289	3	4	0	0	0	0	274.122807	279.2906019	0	0	0	0
hsa_circ_0001290	0	10	2	9	0	7	0	698.2265047	217.9598954	807.7544426	0	515.1604357
hsa_circ_0001292	6	0	0	5	7	7	548.245614	0	0	448.7524681	616.6857546	515.1604357
hsa_circ_0001294	0	4	0	9	0	12	0	279.2906019	0	807.7544426	0	883.1321754
hsa_circ_0001304	0	3	0	0	0	4	0	209.4679514	0	0	0	294.3773918
hsa_circ_0001307	33	32	25	30	20	32	3015.350877	2234.324815	2724.498692	2692.514809	1761.959299	2355.019135
hsa_circ_0001309	3	2	0	5	0	0	274.122807	139.6453009	0	448.7524681	0	0
hsa_circ_0001313	5	0	4	0	0	0	456.871345	0	435.9197908	0	0	0
hsa_circ_0001314	0	0	0	4	0	3	0	0	0	359.0019745	0	220.7830439
hsa_circ_0001315	0	0	0	7	0	0	0	0	0	628.2534554	0	0
hsa_circ_0001316	0	3	0	0	0	0	0	209.4679514	0	0	0	0
hsa_circ_0001324	4	5	0	12	3	0	365.497076	349.1132523	0	1077.005924	264.2938948	0
hsa_circ_0001326	8	62	31	18	22	13	730.994152	4329.004329	3378.378378	1615.508885	1938.155229	956.7265234
hsa_circ_0001329	4	6	0	0	13	0	365.497076	418.9359028	0	0	1145.273544	0
hsa_circ_0001330	19	5	7	6	0	3	1736.111111	349.1132523	762.8596338	538.5029618	0	220.7830439
hsa_circ_0001333	4	7	8	0	0	0	365.497076	488.7585533	871.8395815	0	0	0
hsa_circ_0001340	5	4	0	0	4	0	456.871345	279.2906019	0	0	352.3918597	0
hsa_circ_0001345	13	11	15	12	13	12	1187.865497	768.0491551	1634.699215	1077.005924	1145.273544	883.1321754
hsa_circ_0001355	27	50	22	50	46	48	2467.105263	3491.132523	2397.558849	4487.524681	4052.506387	3532.528702
hsa_circ_0001359	0	0	0	0	0	3	0	0	0	0	0	220.7830439
hsa_circ_0001360	2	0	5	4	6	11	182.748538	0	544.8997384	359.0019745	528.5877896	809.5378275
hsa_circ_0001377	0	0	0	0	0	9	0	0	0	0	0	662.3491316
hsa_circ_0001383	24	28	11	24	20	23	2192.982456	1955.034213	1198.779425	2154.011847	1761.959299	1692.670003
hsa_circ_0001386	19	28	15	19	21	11	1736.111111	1955.034213	1634.699215	1705.259379	1850.057264	809.5378275
hsa_circ_0001387	0	0	0	0	0	6	0	0	0	0	0	441.5660877
hsa_circ_0001392	11	15	17	6	6	16	1005.116959	1047.339757	1852.659111	538.5029618	528.5877896	1177.509567
hsa_circ_0001398	10	5	8	7	0	15	913.7426901	349.1132523	871.8395815	628.2534554	0	1103.915219
hsa_circ_0001400	47	55	23	42	62	47	4294.590643	3840.245776	2506.538797	3769.520732	5462.073826	3458.934354
hsa_circ_0001401	0	0	0	0	3	6	0	0	0	0	264.2938948	441.5660877
hsa_circ_0001402	29	10	10	23	17	23	2649.853801	698.2265047	1089.799477	2064.261353	1497.665404	1692.670003
hsa_circ_0001405	0	8	0	6	0	0	0	558.5812037	0	538.5029618	0	0
hsa_circ_0001410	0	5	2	0	6	0	0	349.1132523	217.9598954	0	528.5877896	0
hsa_circ_0001414	0	0	5	0	0	11	0	0	544.8997384	0	0	809.5378275
hsa_circ_0001423	0	3	0	0	0	0	0	209.4679514	0	0	0	0
hsa_circ_0001429	0	0	0	0	0	2	0	0	0	0	0	147.1886959
hsa_circ_0001432	0	0	0	0	4	10	0	0	0	0	352.3918597	735.9434795
hsa_circ_0001436	0	3	0	0	0	5	0	209.4679514	0	0	0	367.9717398
hsa_circ_0001438	0	0	0	0	2	6	0	0	0	0	176.1959299	441.5660877
hsa_circ_0001439	9	12	5	24	4	17	822.3684211	837.8718056	544.8997384	2154.011847	352.3918597	1251.103915
hsa_circ_0001441	0	0	4	0	4	4	0	0	435.9197908	0	352.3918597	294.3773918
hsa_circ_0001445	122	107	142	82	123	149	11147.66082	7471.0236	15475.15257	7359.540477	10836.04969	10965.55785
hsa_circ_0001447	0	3	5	0	3	4	0	209.4679514	544.8997384	0	264.2938948	294.3773918
hsa_circ_0001451	13	15	5	8	12	5	1187.865497	1047.339757	544.8997384	718.003949	1057.175579	367.9717398
hsa_circ_0001458	6	0	0	0	0	4	548.245614	0	0	0	0	294.3773918
hsa_circ_0001466	4	0	0	3	0	3	365.497076	0	0	269.2514809	0	220.7830439
hsa_circ_0001467	23	49	49	26	40	34	2101.608187	3421.309873	5340.017437	2333.512834	3523.918597	2502.20783
hsa_circ_0001470	0	0	0	3	2	0	0	0	0	269.2514809	176.1959299	0
hsa_circ_0001474	0	0	0	0	0	3	0	0	0	0	0	220.7830439
hsa_circ_0001485	0	8	0	2	0	0	0	558.5812037	0	179.5009873	0	0
hsa_circ_0001486	0	0	0	0	7	8	0	0	0	0	616.6857546	588.7547836
hsa_circ_0001492	18	25	13	16	0	31	1644.736842	1745.566262	1416.73932	1436.007898	0	2281.424787
hsa_circ_0001495	47	49	31	39	41	38	4294.590643	3421.309873	3378.378378	3500.269251	3612.016562	2796.585222
hsa_circ_0001508	11	6	5	12	6	7	1005.116959	418.9359028	544.8997384	1077.005924	528.5877896	515.1604357
hsa_circ_0001519	0	6	0	0	0	0	0	418.9359028	0	0	0	0
hsa_circ_0001520	0	4	0	0	0	0	0	279.2906019	0	0	0	0
hsa_circ_0001522	10	0	0	5	3	5	913.7426901	0	0	448.7524681	264.2938948	367.9717398
hsa_circ_0001529	3	12	8	16	7	6	274.122807	837.8718056	871.8395815	1436.007898	616.6857546	441.5660877
hsa_circ_0001531	4	0	0	4	0	0	365.497076	0	0	359.0019745	0	0
hsa_circ_0001535	24	22	15	31	31	28	2192.982456	1536.09831	1634.699215	2782.265302	2731.036913	2060.641743
hsa_circ_0001538	0	3	8	0	2	0	0	209.4679514	871.8395815	0	176.1959299	0
hsa_circ_0001541	8	0	0	3	0	0	730.994152	0	0	269.2514809	0	0
hsa_circ_0001546	9	0	0	0	0	8	822.3684211	0	0	0	0	588.7547836
hsa_circ_0001550	16	37	23	6	10	21	1461.988304	2583.438067	2506.538797	538.5029618	880.9796494	1545.481307
hsa_circ_0001558	23	47	37	32	54	35	2101.608187	3281.664572	4032.258065	2872.015796	4757.290107	2575.802178
hsa_circ_0001566	5	0	0	6	0	3	456.871345	0	0	538.5029618	0	220.7830439
hsa_circ_0001573	0	14	3	0	3	0	0	977.5171065	326.9398431	0	264.2938948	0
hsa_circ_0001577	3	0	0	0	0	0	274.122807	0	0	0	0	0
hsa_circ_0001599	0	0	0	2	0	5	0	0	0	179.5009873	0	367.9717398
hsa_circ_0001603	10	2	0	14	6	5	913.7426901	139.6453009	0	1256.506911	528.5877896	367.9717398
hsa_circ_0001608	0	11	0	4	0	5	0	768.0491551	0	359.0019745	0	367.9717398
hsa_circ_0001614	0	0	0	7	4	12	0	0	0	628.2534554	352.3918597	883.1321754
hsa_circ_0001615	7	8	4	6	21	7	639.619883	558.5812037	435.9197908	538.5029618	1850.057264	515.1604357
hsa_circ_0001617	0	4	8	0	0	3	0	279.2906019	871.8395815	0	0	220.7830439
hsa_circ_0001619	0	0	0	0	3	0	0	0	0	0	264.2938948	0
hsa_circ_0001633	25	11	7	15	14	13	2284.356725	768.0491551	762.8596338	1346.257404	1233.371509	956.7265234
hsa_circ_0001638	2	6	0	2	0	3	182.748538	418.9359028	0	179.5009873	0	220.7830439
hsa_circ_0001639	5	4	3	0	18	0	456.871345	279.2906019	326.9398431	0	1585.763369	0
hsa_circ_0001641	7	17	7	3	17	9	639.619883	1186.985058	762.8596338	269.2514809	1497.665404	662.3491316
hsa_circ_0001647	0	0	5	0	10	0	0	0	544.8997384	0	880.9796494	0
hsa_circ_0001648	0	0	0	0	3	0	0	0	0	0	264.2938948	0
hsa_circ_0001658	20	60	26	16	60	33	1827.48538	4189.359028	2833.47864	1436.007898	5285.877896	2428.613482
hsa_circ_0001663	8	10	3	12	6	12	730.994152	698.2265047	326.9398431	1077.005924	528.5877896	883.1321754
hsa_circ_0001667	2	10	0	4	6	0	182.748538	698.2265047	0	359.0019745	528.5877896	0
hsa_circ_0001671	3	6	7	0	0	0	274.122807	418.9359028	762.8596338	0	0	0
hsa_circ_0001674	0	5	0	0	0	2	0	349.1132523	0	0	0	147.1886959
hsa_circ_0001680	0	4	0	0	0	0	0	279.2906019	0	0	0	0
hsa_circ_0001684	15	24	0	23	11	28	1370.614035	1675.743611	0	2064.261353	969.0776143	2060.641743
hsa_circ_0001685	0	3	0	0	0	0	0	209.4679514	0	0	0	0
hsa_circ_0001693	3	0	0	0	0	6	274.122807	0	0	0	0	441.5660877
hsa_circ_0001696	0	14	10	0	10	6	0	977.5171065	1089.799477	0	880.9796494	441.5660877
hsa_circ_0001699	2	7	0	0	6	9	182.748538	488.7585533	0	0	528.5877896	662.3491316
hsa_circ_0001700	36	29	16	28	10	24	3289.473684	2024.856864	1743.679163	2513.013822	880.9796494	1766.264351
hsa_circ_0001701	4	0	2	6	4	10	365.497076	0	217.9598954	538.5029618	352.3918597	735.9434795
hsa_circ_0001717	18	23	0	0	8	0	1644.736842	1605.920961	0	0	704.7837195	0
hsa_circ_0001721	0	0	0	3	0	0	0	0	0	269.2514809	0	0
hsa_circ_0001725	0	0	0	0	4	0	0	0	0	0	352.3918597	0
hsa_circ_0001727	7	13	10	12	4	16	639.619883	907.6944561	1089.799477	1077.005924	352.3918597	1177.509567
hsa_circ_0001730	15	0	0	0	0	25	1370.614035	0	0	0	0	1839.858699
hsa_circ_0001741	21	34	24	28	14	18	1918.859649	2373.970116	2615.518745	2513.013822	1233.371509	1324.698263
hsa_circ_0001742	0	0	3	0	0	0	0	0	326.9398431	0	0	0
hsa_circ_0001746	5	0	0	0	4	13	456.871345	0	0	0	352.3918597	956.7265234
hsa_circ_0001747	3	0	0	0	5	3	274.122807	0	0	0	440.4898247	220.7830439
hsa_circ_0001750	5	0	4	0	0	0	456.871345	0	435.9197908	0	0	0
hsa_circ_0001753	0	0	4	0	0	0	0	0	435.9197908	0	0	0
hsa_circ_0001766	4	0	0	6	0	6	365.497076	0	0	538.5029618	0	441.5660877
hsa_circ_0001769	11	20	4	21	13	15	1005.116959	1396.453009	435.9197908	1884.760366	1145.273544	1103.915219
hsa_circ_0001771	0	4	0	3	0	3	0	279.2906019	0	269.2514809	0	220.7830439
hsa_circ_0001772	36	72	45	36	31	61	3289.473684	5027.230834	4904.097646	3231.017771	2731.036913	4489.255225
hsa_circ_0001774	5	5	0	0	0	3	456.871345	349.1132523	0	0	0	220.7830439
hsa_circ_0001776	7	23	13	17	14	19	639.619883	1605.920961	1416.73932	1525.758392	1233.371509	1398.292611
hsa_circ_0001796	9	5	0	0	8	0	822.3684211	349.1132523	0	0	704.7837195	0
hsa_circ_0001798	0	0	14	7	0	2	0	0	1525.719268	628.2534554	0	147.1886959
hsa_circ_0001801	0	7	0	0	0	0	0	488.7585533	0	0	0	0
hsa_circ_0001810	10	3	0	0	0	0	913.7426901	209.4679514	0	0	0	0
hsa_circ_0001811	0	0	0	5	0	4	0	0	0	448.7524681	0	294.3773918
hsa_circ_0001819	7	12	3	0	3	7	639.619883	837.8718056	326.9398431	0	264.2938948	515.1604357
hsa_circ_0001821	56	99	49	45	60	51	5116.959064	6912.442396	5340.017437	4038.772213	5285.877896	3753.311746
hsa_circ_0001824	28	59	51	44	34	37	2558.479532	4119.536378	5557.977332	3949.02172	2995.330808	2722.990874
hsa_circ_0001826	0	0	0	0	6	0	0	0	0	0	528.5877896	0
hsa_circ_0001833	6	4	16	9	2	0	548.245614	279.2906019	1743.679163	807.7544426	176.1959299	0
hsa_circ_0001839	0	0	30	0	0	0	0	0	3269.398431	0	0	0
hsa_circ_0001847	33	33	22	50	36	28	3015.350877	2304.147465	2397.558849	4487.524681	3171.526738	2060.641743
hsa_circ_0001861	22	36	27	36	27	23	2010.233918	2513.615417	2942.458588	3231.017771	2378.645053	1692.670003
hsa_circ_0001865	13	11	11	7	10	25	1187.865497	768.0491551	1198.779425	628.2534554	880.9796494	1839.858699
hsa_circ_0001875	0	3	6	0	0	0	0	209.4679514	653.8796861	0	0	0
hsa_circ_0001897	0	0	5	0	0	0	0	0	544.8997384	0	0	0
hsa_circ_0001900	30	42	17	37	32	49	2741.22807	2932.55132	1852.659111	3320.768264	2819.134878	3606.12305
hsa_circ_0001904	8	4	0	0	3	0	730.994152	279.2906019	0	0	264.2938948	0
hsa_circ_0001905	2	2	9	3	4	11	182.748538	139.6453009	980.8195292	269.2514809	352.3918597	809.5378275
hsa_circ_0001906	0	3	3	6	0	0	0	209.4679514	326.9398431	538.5029618	0	0
hsa_circ_0001911	0	0	0	0	3	0	0	0	0	0	264.2938948	0
hsa_circ_0001913	0	0	0	0	0	5	0	0	0	0	0	367.9717398
hsa_circ_0001922	3	0	0	0	0	0	274.122807	0	0	0	0	0
hsa_circ_0001937	17	11	9	13	4	10	1553.362573	768.0491551	980.8195292	1166.756417	352.3918597	735.9434795
hsa_circ_0001946	0	0	0	0	0	9	0	0	0	0	0	662.3491316
hsa_circ_0001952	4	8	15	14	17	32	365.497076	558.5812037	1634.699215	1256.506911	1497.665404	2355.019135
hsa_circ_0001956	0	0	0	0	0	5	0	0	0	0	0	367.9717398
hsa_circ_0001960	0	0	0	0	0	8	0	0	0	0	0	588.7547836
hsa_circ_0001964	6	0	0	8	4	0	548.245614	0	0	718.003949	352.3918597	0
hsa_circ_0001966	0	4	0	0	0	0	0	279.2906019	0	0	0	0
hsa_circ_0001980	0	0	0	0	0	7	0	0	0	0	0	515.1604357
hsa_circ_0001985	0	0	0	0	2	0	0	0	0	0	176.1959299	0
hsa_circ_0001988	11	15	10	5	4	7	1005.116959	1047.339757	1089.799477	448.7524681	352.3918597	515.1604357
hsa_circ_0001991	0	0	4	0	5	0	0	0	435.9197908	0	440.4898247	0
hsa_circ_0002001	0	0	0	4	0	0	0	0	0	359.0019745	0	0
hsa_circ_0002003	10	16	9	18	3	9	913.7426901	1117.162407	980.8195292	1615.508885	264.2938948	662.3491316
hsa_circ_0002005	0	8	8	8	0	7	0	558.5812037	871.8395815	718.003949	0	515.1604357
hsa_circ_0002006	0	0	0	0	0	6	0	0	0	0	0	441.5660877
hsa_circ_0002021	10	6	7	4	0	3	913.7426901	418.9359028	762.8596338	359.0019745	0	220.7830439
hsa_circ_0002023	5	4	0	2	0	7	456.871345	279.2906019	0	179.5009873	0	515.1604357
hsa_circ_0002024	16	19	20	24	17	20	1461.988304	1326.630359	2179.598954	2154.011847	1497.665404	1471.886959
hsa_circ_0002041	8	19	11	15	15	10	730.994152	1326.630359	1198.779425	1346.257404	1321.469474	735.9434795
hsa_circ_0002048	5	3	3	0	0	3	456.871345	209.4679514	326.9398431	0	0	220.7830439
hsa_circ_0002061	11	3	2	17	8	12	1005.116959	209.4679514	217.9598954	1525.758392	704.7837195	883.1321754
hsa_circ_0002069	6	7	0	5	8	7	548.245614	488.7585533	0	448.7524681	704.7837195	515.1604357
hsa_circ_0002073	5	7	0	8	0	0	456.871345	488.7585533	0	718.003949	0	0
hsa_circ_0002075	0	0	0	3	8	0	0	0	0	269.2514809	704.7837195	0
hsa_circ_0002078	0	0	10	0	3	0	0	0	1089.799477	0	264.2938948	0
hsa_circ_0002079	0	2	13	6	15	0	0	139.6453009	1416.73932	538.5029618	1321.469474	0
hsa_circ_0002083	0	0	0	0	0	4	0	0	0	0	0	294.3773918
hsa_circ_0002084	11	6	16	0	4	0	1005.116959	418.9359028	1743.679163	0	352.3918597	0
hsa_circ_0002085	0	15	0	0	0	0	0	1047.339757	0	0	0	0
hsa_circ_0002086	4	0	0	0	0	0	365.497076	0	0	0	0	0
hsa_circ_0002094	0	0	0	3	0	0	0	0	0	269.2514809	0	0
hsa_circ_0002100	17	9	17	5	8	21	1553.362573	628.4038542	1852.659111	448.7524681	704.7837195	1545.481307
hsa_circ_0002109	0	0	2	0	4	0	0	0	217.9598954	0	352.3918597	0
hsa_circ_0002111	46	80	56	40	53	48	4203.216374	5585.812037	6102.877071	3590.019745	4669.192142	3532.528702
hsa_circ_0002115	2	0	2	0	0	0	182.748538	0	217.9598954	0	0	0
hsa_circ_0002118	0	0	0	0	9	0	0	0	0	0	792.8816844	0
hsa_circ_0002132	13	21	21	25	18	19	1187.865497	1466.27566	2288.578901	2243.762341	1585.763369	1398.292611
hsa_circ_0002134	16	12	7	13	12	11	1461.988304	837.8718056	762.8596338	1166.756417	1057.175579	809.5378275
hsa_circ_0002141	15	19	13	21	9	14	1370.614035	1326.630359	1416.73932	1884.760366	792.8816844	1030.320871
hsa_circ_0002143	0	0	0	0	5	5	0	0	0	0	440.4898247	367.9717398
hsa_circ_0002158	9	6	0	0	0	0	822.3684211	418.9359028	0	0	0	0
hsa_circ_0002166	0	2	0	0	3	8	0	139.6453009	0	0	264.2938948	588.7547836
hsa_circ_0002172	10	24	15	10	11	6	913.7426901	1675.743611	1634.699215	897.5049363	969.0776143	441.5660877
hsa_circ_0002180	0	0	0	3	0	7	0	0	0	269.2514809	0	515.1604357
hsa_circ_0002186	0	0	3	3	0	0	0	0	326.9398431	269.2514809	0	0
hsa_circ_0002190	6	7	0	6	0	3	548.245614	488.7585533	0	538.5029618	0	220.7830439
hsa_circ_0002193	12	0	0	0	3	0	1096.491228	0	0	0	264.2938948	0
hsa_circ_0002194	0	3	5	0	0	4	0	209.4679514	544.8997384	0	0	294.3773918
hsa_circ_0002205	13	23	4	6	4	7	1187.865497	1605.920961	435.9197908	538.5029618	352.3918597	515.1604357
hsa_circ_0002215	12	0	0	0	3	5	1096.491228	0	0	0	264.2938948	367.9717398
hsa_circ_0002220	0	13	0	0	4	0	0	907.6944561	0	0	352.3918597	0
hsa_circ_0002231	0	0	0	3	0	2	0	0	0	269.2514809	0	147.1886959
hsa_circ_0002238	0	4	0	0	0	0	0	279.2906019	0	0	0	0
hsa_circ_0002250	0	0	0	6	0	0	0	0	0	538.5029618	0	0
hsa_circ_0002260	0	4	0	0	0	0	0	279.2906019	0	0	0	0
hsa_circ_0002266	0	0	15	0	0	0	0	0	1634.699215	0	0	0
hsa_circ_0002268	0	0	6	7	0	12	0	0	653.8796861	628.2534554	0	883.1321754
hsa_circ_0002270	13	31	11	9	9	12	1187.865497	2164.502165	1198.779425	807.7544426	792.8816844	883.1321754
hsa_circ_0002274	0	0	0	0	8	0	0	0	0	0	704.7837195	0
hsa_circ_0002300	0	0	3	0	0	6	0	0	326.9398431	0	0	441.5660877
hsa_circ_0002320	0	3	0	0	0	5	0	209.4679514	0	0	0	367.9717398
hsa_circ_0002322	0	0	0	0	3	0	0	0	0	0	264.2938948	0
hsa_circ_0002338	0	0	0	3	0	0	0	0	0	269.2514809	0	0
hsa_circ_0002343	0	12	0	0	0	0	0	837.8718056	0	0	0	0
hsa_circ_0002346	13	28	5	36	24	16	1187.865497	1955.034213	544.8997384	3231.017771	2114.351158	1177.509567
hsa_circ_0002352	0	0	0	2	0	0	0	0	0	179.5009873	0	0
hsa_circ_0002360	0	8	0	0	4	4	0	558.5812037	0	0	352.3918597	294.3773918
hsa_circ_0002380	0	0	8	0	6	0	0	0	871.8395815	0	528.5877896	0
hsa_circ_0002381	4	0	5	0	4	11	365.497076	0	544.8997384	0	352.3918597	809.5378275
hsa_circ_0002383	0	0	0	0	4	0	0	0	0	0	352.3918597	0
hsa_circ_0002384	3	0	2	5	5	6	274.122807	0	217.9598954	448.7524681	440.4898247	441.5660877
hsa_circ_0002387	18	16	14	18	19	19	1644.736842	1117.162407	1525.719268	1615.508885	1673.861334	1398.292611
hsa_circ_0002397	0	0	0	7	0	0	0	0	0	628.2534554	0	0
hsa_circ_0002398	20	24	22	18	19	9	1827.48538	1675.743611	2397.558849	1615.508885	1673.861334	662.3491316
hsa_circ_0002404	0	0	0	0	2	0	0	0	0	0	176.1959299	0
hsa_circ_0002406	0	4	0	0	3	0	0	279.2906019	0	0	264.2938948	0
hsa_circ_0002408	0	0	0	4	0	0	0	0	0	359.0019745	0	0
hsa_circ_0002409	0	0	0	0	0	9	0	0	0	0	0	662.3491316
hsa_circ_0002411	0	0	0	0	2	0	0	0	0	0	176.1959299	0
hsa_circ_0002417	0	0	2	4	0	0	0	0	217.9598954	359.0019745	0	0
hsa_circ_0002428	0	0	0	0	7	6	0	0	0	0	616.6857546	441.5660877
hsa_circ_0002431	17	9	13	17	11	22	1553.362573	628.4038542	1416.73932	1525.758392	969.0776143	1619.075655
hsa_circ_0002435	2	0	0	0	0	0	182.748538	0	0	0	0	0
hsa_circ_0002444	3	5	0	0	0	5	274.122807	349.1132523	0	0	0	367.9717398
hsa_circ_0002448	3	0	0	0	0	2	274.122807	0	0	0	0	147.1886959
hsa_circ_0002454	9	0	0	7	8	3	822.3684211	0	0	628.2534554	704.7837195	220.7830439
hsa_circ_0002457	22	36	27	40	39	33	2010.233918	2513.615417	2942.458588	3590.019745	3435.820633	2428.613482
hsa_circ_0002462	8	0	5	3	0	2	730.994152	0	544.8997384	269.2514809	0	147.1886959
hsa_circ_0002467	8	13	6	9	3	4	730.994152	907.6944561	653.8796861	807.7544426	264.2938948	294.3773918
hsa_circ_0002468	16	6	4	15	8	8	1461.988304	418.9359028	435.9197908	1346.257404	704.7837195	588.7547836
hsa_circ_0002470	5	0	3	0	14	0	456.871345	0	326.9398431	0	1233.371509	0
hsa_circ_0002472	0	0	0	5	0	0	0	0	0	448.7524681	0	0
hsa_circ_0002474	5	6	0	0	8	9	456.871345	418.9359028	0	0	704.7837195	662.3491316
hsa_circ_0002479	0	0	0	6	0	5	0	0	0	538.5029618	0	367.9717398
hsa_circ_0002480	0	2	0	6	0	0	0	139.6453009	0	538.5029618	0	0
hsa_circ_0002483	20	28	5	7	8	6	1827.48538	1955.034213	544.8997384	628.2534554	704.7837195	441.5660877
hsa_circ_0002485	0	0	0	0	0	5	0	0	0	0	0	367.9717398
hsa_circ_0002490	4	0	0	0	6	0	365.497076	0	0	0	528.5877896	0
hsa_circ_0002501	0	0	0	9	5	3	0	0	0	807.7544426	440.4898247	220.7830439
hsa_circ_0002507	6	0	0	0	0	0	548.245614	0	0	0	0	0
hsa_circ_0002512	0	3	5	0	0	5	0	209.4679514	544.8997384	0	0	367.9717398
hsa_circ_0002513	0	5	0	0	5	0	0	349.1132523	0	0	440.4898247	0
hsa_circ_0002520	0	3	0	0	0	0	0	209.4679514	0	0	0	0
hsa_circ_0002522	0	8	0	0	3	0	0	558.5812037	0	0	264.2938948	0
hsa_circ_0002530	0	0	7	10	0	7	0	0	762.8596338	897.5049363	0	515.1604357
hsa_circ_0002533	0	0	0	0	0	6	0	0	0	0	0	441.5660877
hsa_circ_0002538	15	3	0	5	16	8	1370.614035	209.4679514	0	448.7524681	1409.567439	588.7547836
hsa_circ_0002563	5	0	0	0	0	0	456.871345	0	0	0	0	0
hsa_circ_0002564	0	0	0	8	0	7	0	0	0	718.003949	0	515.1604357
hsa_circ_0002566	12	0	0	0	9	0	1096.491228	0	0	0	792.8816844	0
hsa_circ_0002578	0	0	5	0	0	0	0	0	544.8997384	0	0	0
hsa_circ_0002579	0	2	0	0	0	0	0	139.6453009	0	0	0	0
hsa_circ_0002584	0	7	0	0	0	0	0	488.7585533	0	0	0	0
hsa_circ_0002598	0	3	0	0	5	0	0	209.4679514	0	0	440.4898247	0
hsa_circ_0002599	0	0	0	0	0	4	0	0	0	0	0	294.3773918
hsa_circ_0002605	5	7	7	0	2	0	456.871345	488.7585533	762.8596338	0	176.1959299	0
hsa_circ_0002610	2	0	0	0	0	0	182.748538	0	0	0	0	0
hsa_circ_0002618	7	0	0	0	3	0	639.619883	0	0	0	264.2938948	0
hsa_circ_0002621	0	0	7	0	0	0	0	0	762.8596338	0	0	0
hsa_circ_0002623	0	0	0	0	0	3	0	0	0	0	0	220.7830439
hsa_circ_0002631	2	8	0	0	2	9	182.748538	558.5812037	0	0	176.1959299	662.3491316
hsa_circ_0002632	0	0	0	5	0	2	0	0	0	448.7524681	0	147.1886959
hsa_circ_0002634	0	10	0	5	0	4	0	698.2265047	0	448.7524681	0	294.3773918
hsa_circ_0002635	5	5	5	0	0	21	456.871345	349.1132523	544.8997384	0	0	1545.481307
hsa_circ_0002638	0	5	0	0	0	0	0	349.1132523	0	0	0	0
hsa_circ_0002651	0	3	6	0	0	0	0	209.4679514	653.8796861	0	0	0
hsa_circ_0002657	4	5	0	0	14	0	365.497076	349.1132523	0	0	1233.371509	0
hsa_circ_0002661	25	33	17	30	23	42	2284.356725	2304.147465	1852.659111	2692.514809	2026.253194	3090.962614
hsa_circ_0002664	0	11	6	3	0	4	0	768.0491551	653.8796861	269.2514809	0	294.3773918
hsa_circ_0002665	18	11	2	20	15	15	1644.736842	768.0491551	217.9598954	1795.009873	1321.469474	1103.915219
hsa_circ_0002669	0	3	0	5	2	0	0	209.4679514	0	448.7524681	176.1959299	0
hsa_circ_0002675	0	8	7	0	3	2	0	558.5812037	762.8596338	0	264.2938948	147.1886959
hsa_circ_0002688	8	0	9	0	0	5	730.994152	0	980.8195292	0	0	367.9717398
hsa_circ_0002690	8	0	5	3	0	5	730.994152	0	544.8997384	269.2514809	0	367.9717398
hsa_circ_0002697	0	0	0	5	0	0	0	0	0	448.7524681	0	0
hsa_circ_0002714	0	0	0	0	0	2	0	0	0	0	0	147.1886959
hsa_circ_0002715	0	0	8	0	0	0	0	0	871.8395815	0	0	0
hsa_circ_0002722	4	0	4	0	13	3	365.497076	0	435.9197908	0	1145.273544	220.7830439
hsa_circ_0002729	4	0	0	0	3	0	365.497076	0	0	0	264.2938948	0
hsa_circ_0002742	0	6	0	15	2	15	0	418.9359028	0	1346.257404	176.1959299	1103.915219
hsa_circ_0002748	14	0	0	0	0	0	1279.239766	0	0	0	0	0
hsa_circ_0002755	7	36	21	27	23	12	639.619883	2513.615417	2288.578901	2423.263328	2026.253194	883.1321754
hsa_circ_0002762	5	0	6	11	0	12	456.871345	0	653.8796861	987.2554299	0	883.1321754
hsa_circ_0002766	5	0	0	0	0	0	456.871345	0	0	0	0	0
hsa_circ_0002768	0	3	28	8	3	6	0	209.4679514	3051.438535	718.003949	264.2938948	441.5660877
hsa_circ_0002769	10	0	0	0	0	0	913.7426901	0	0	0	0	0
hsa_circ_0002774	0	4	10	6	5	0	0	279.2906019	1089.799477	538.5029618	440.4898247	0
hsa_circ_0002783	2	0	0	0	0	0	182.748538	0	0	0	0	0
hsa_circ_0002789	12	20	16	11	13	11	1096.491228	1396.453009	1743.679163	987.2554299	1145.273544	809.5378275
hsa_circ_0002808	3	0	0	0	0	0	274.122807	0	0	0	0	0
hsa_circ_0002809	0	2	0	0	0	0	0	139.6453009	0	0	0	0
hsa_circ_0002826	0	0	0	4	6	9	0	0	0	359.0019745	528.5877896	662.3491316
hsa_circ_0002833	0	0	0	10	0	0	0	0	0	897.5049363	0	0
hsa_circ_0002844	0	0	0	0	0	2	0	0	0	0	0	147.1886959
hsa_circ_0002846	5	0	6	6	0	0	456.871345	0	653.8796861	538.5029618	0	0
hsa_circ_0002848	0	6	0	0	0	0	0	418.9359028	0	0	0	0
hsa_circ_0002854	0	0	0	0	8	0	0	0	0	0	704.7837195	0
hsa_circ_0002857	3	5	0	7	4	3	274.122807	349.1132523	0	628.2534554	352.3918597	220.7830439
hsa_circ_0002867	0	5	7	7	0	0	0	349.1132523	762.8596338	628.2534554	0	0
hsa_circ_0002872	0	0	0	4	0	0	0	0	0	359.0019745	0	0
hsa_circ_0002874	49	92	57	71	85	67	4477.339181	6423.683843	6211.857018	6372.285048	7488.32702	4930.821313
hsa_circ_0002876	0	0	0	0	0	8	0	0	0	0	0	588.7547836
hsa_circ_0002877	4	26	34	14	10	16	365.497076	1815.388912	3705.318221	1256.506911	880.9796494	1177.509567
hsa_circ_0002887	0	4	0	0	0	2	0	279.2906019	0	0	0	147.1886959
hsa_circ_0002903	14	16	17	3	7	14	1279.239766	1117.162407	1852.659111	269.2514809	616.6857546	1030.320871
hsa_circ_0002915	0	0	3	4	0	9	0	0	326.9398431	359.0019745	0	662.3491316
hsa_circ_0002922	103	142	132	120	131	142	9411.549708	9914.816366	14385.3531	10770.05924	11540.83341	10450.39741
hsa_circ_0002926	0	5	7	5	0	4	0	349.1132523	762.8596338	448.7524681	0	294.3773918
hsa_circ_0002928	12	7	4	3	0	0	1096.491228	488.7585533	435.9197908	269.2514809	0	0
hsa_circ_0002931	0	0	0	0	2	0	0	0	0	0	176.1959299	0
hsa_circ_0002942	8	6	0	0	0	4	730.994152	418.9359028	0	0	0	294.3773918
hsa_circ_0002954	0	0	2	0	0	0	0	0	217.9598954	0	0	0
hsa_circ_0002955	7	0	0	0	4	0	639.619883	0	0	0	352.3918597	0
hsa_circ_0002962	0	3	0	2	0	0	0	209.4679514	0	179.5009873	0	0
hsa_circ_0002968	0	0	5	6	0	0	0	0	544.8997384	538.5029618	0	0
hsa_circ_0002969	0	0	0	0	0	11	0	0	0	0	0	809.5378275
hsa_circ_0002970	4	0	0	0	0	0	365.497076	0	0	0	0	0
hsa_circ_0002972	0	5	0	6	3	0	0	349.1132523	0	538.5029618	264.2938948	0
hsa_circ_0002979	4	0	0	0	0	0	365.497076	0	0	0	0	0
hsa_circ_0002981	6	0	0	0	0	0	548.245614	0	0	0	0	0
hsa_circ_0002985	0	0	0	0	0	3	0	0	0	0	0	220.7830439
hsa_circ_0002987	0	0	10	0	3	7	0	0	1089.799477	0	264.2938948	515.1604357
hsa_circ_0002988	0	5	3	0	0	4	0	349.1132523	326.9398431	0	0	294.3773918
hsa_circ_0002995	7	17	8	7	13	4	639.619883	1186.985058	871.8395815	628.2534554	1145.273544	294.3773918
hsa_circ_0003006	0	0	5	0	0	2	0	0	544.8997384	0	0	147.1886959
hsa_circ_0003016	2	8	0	0	0	0	182.748538	558.5812037	0	0	0	0
hsa_circ_0003017	0	0	3	0	2	0	0	0	326.9398431	0	176.1959299	0
hsa_circ_0003018	0	3	4	7	9	0	0	209.4679514	435.9197908	628.2534554	792.8816844	0
hsa_circ_0003020	0	0	5	0	0	0	0	0	544.8997384	0	0	0
hsa_circ_0003022	0	0	0	0	0	3	0	0	0	0	0	220.7830439
hsa_circ_0003027	4	6	0	5	2	7	365.497076	418.9359028	0	448.7524681	176.1959299	515.1604357
hsa_circ_0003028	17	8	6	14	18	11	1553.362573	558.5812037	653.8796861	1256.506911	1585.763369	809.5378275
hsa_circ_0003036	7	5	6	0	0	5	639.619883	349.1132523	653.8796861	0	0	367.9717398
hsa_circ_0003037	0	0	5	0	0	0	0	0	544.8997384	0	0	0
hsa_circ_0003038	7	7	6	6	2	10	639.619883	488.7585533	653.8796861	538.5029618	176.1959299	735.9434795
hsa_circ_0003039	0	3	0	5	0	7	0	209.4679514	0	448.7524681	0	515.1604357
hsa_circ_0003040	0	0	0	0	0	3	0	0	0	0	0	220.7830439
hsa_circ_0003045	0	4	0	0	0	0	0	279.2906019	0	0	0	0
hsa_circ_0003050	10	8	0	0	0	4	913.7426901	558.5812037	0	0	0	294.3773918
hsa_circ_0003054	9	6	5	7	7	8	822.3684211	418.9359028	544.8997384	628.2534554	616.6857546	588.7547836
hsa_circ_0003061	0	6	0	0	4	0	0	418.9359028	0	0	352.3918597	0
hsa_circ_0003064	4	0	0	0	0	0	365.497076	0	0	0	0	0
hsa_circ_0003067	0	0	0	0	0	2	0	0	0	0	0	147.1886959
hsa_circ_0003071	0	0	0	10	0	0	0	0	0	897.5049363	0	0
hsa_circ_0003073	6	5	6	4	4	0	548.245614	349.1132523	653.8796861	359.0019745	352.3918597	0
hsa_circ_0003074	0	4	0	0	0	0	0	279.2906019	0	0	0	0
hsa_circ_0003090	5	0	0	6	0	8	456.871345	0	0	538.5029618	0	588.7547836
hsa_circ_0003091	0	2	0	0	0	0	0	139.6453009	0	0	0	0
hsa_circ_0003100	3	0	0	0	0	0	274.122807	0	0	0	0	0
hsa_circ_0003101	0	0	6	0	0	0	0	0	653.8796861	0	0	0
hsa_circ_0003102	2	10	0	4	0	7	182.748538	698.2265047	0	359.0019745	0	515.1604357
hsa_circ_0003112	0	6	0	0	0	0	0	418.9359028	0	0	0	0
hsa_circ_0003113	2	0	0	0	0	4	182.748538	0	0	0	0	294.3773918
hsa_circ_0003119	5	7	0	0	11	0	456.871345	488.7585533	0	0	969.0776143	0
hsa_circ_0003121	0	0	0	0	5	0	0	0	0	0	440.4898247	0
hsa_circ_0003130	0	0	0	6	0	3	0	0	0	538.5029618	0	220.7830439
hsa_circ_0003141	0	3	5	14	5	3	0	209.4679514	544.8997384	1256.506911	440.4898247	220.7830439
hsa_circ_0003146	25	49	28	42	54	49	2284.356725	3421.309873	3051.438535	3769.520732	4757.290107	3606.12305
hsa_circ_0003147	2	0	0	2	0	0	182.748538	0	0	179.5009873	0	0
hsa_circ_0003160	5	6	0	0	0	0	456.871345	418.9359028	0	0	0	0
hsa_circ_0003162	6	7	0	0	7	12	548.245614	488.7585533	0	0	616.6857546	883.1321754
hsa_circ_0003164	0	0	0	0	4	4	0	0	0	0	352.3918597	294.3773918
hsa_circ_0003177	0	0	0	2	3	0	0	0	0	179.5009873	264.2938948	0
hsa_circ_0003179	0	0	4	0	0	9	0	0	435.9197908	0	0	662.3491316
hsa_circ_0003181	0	6	5	6	0	4	0	418.9359028	544.8997384	538.5029618	0	294.3773918
hsa_circ_0003187	0	0	5	0	10	9	0	0	544.8997384	0	880.9796494	662.3491316
hsa_circ_0003196	10	0	0	7	0	4	913.7426901	0	0	628.2534554	0	294.3773918
hsa_circ_0003214	8	5	0	5	2	9	730.994152	349.1132523	0	448.7524681	176.1959299	662.3491316
hsa_circ_0003221	11	6	17	7	26	15	1005.116959	418.9359028	1852.659111	628.2534554	2290.547088	1103.915219
hsa_circ_0003238	0	5	0	0	3	0	0	349.1132523	0	0	264.2938948	0
hsa_circ_0003239	18	22	10	11	14	20	1644.736842	1536.09831	1089.799477	987.2554299	1233.371509	1471.886959
hsa_circ_0003243	4	4	0	2	0	0	365.497076	279.2906019	0	179.5009873	0	0
hsa_circ_0003249	4	13	7	4	14	7	365.497076	907.6944561	762.8596338	359.0019745	1233.371509	515.1604357
hsa_circ_0003250	2	0	5	0	5	11	182.748538	0	544.8997384	0	440.4898247	809.5378275
hsa_circ_0003253	22	30	19	18	21	19	2010.233918	2094.679514	2070.619006	1615.508885	1850.057264	1398.292611
hsa_circ_0003258	0	2	0	0	0	0	0	139.6453009	0	0	0	0
hsa_circ_0003261	0	0	0	5	0	0	0	0	0	448.7524681	0	0
hsa_circ_0003267	0	0	0	13	22	0	0	0	0	1166.756417	1938.155229	0
hsa_circ_0003270	10	15	5	20	6	30	913.7426901	1047.339757	544.8997384	1795.009873	528.5877896	2207.830439
hsa_circ_0003271	0	18	5	0	13	8	0	1256.807708	544.8997384	0	1145.273544	588.7547836
hsa_circ_0003279	18	10	12	8	8	10	1644.736842	698.2265047	1307.759372	718.003949	704.7837195	735.9434795
hsa_circ_0003280	2	0	0	0	3	3	182.748538	0	0	0	264.2938948	220.7830439
hsa_circ_0003285	0	0	0	0	0	3	0	0	0	0	0	220.7830439
hsa_circ_0003296	0	0	4	0	6	0	0	0	435.9197908	0	528.5877896	0
hsa_circ_0003298	3	0	0	7	13	6	274.122807	0	0	628.2534554	1145.273544	441.5660877
hsa_circ_0003302	0	0	0	0	0	3	0	0	0	0	0	220.7830439
hsa_circ_0003303	0	7	0	0	11	4	0	488.7585533	0	0	969.0776143	294.3773918
hsa_circ_0003307	0	7	0	6	0	0	0	488.7585533	0	538.5029618	0	0
hsa_circ_0003310	11	8	7	8	8	0	1005.116959	558.5812037	762.8596338	718.003949	704.7837195	0
hsa_circ_0003314	0	0	2	0	4	0	0	0	217.9598954	0	352.3918597	0
hsa_circ_0003327	13	26	16	23	34	36	1187.865497	1815.388912	1743.679163	2064.261353	2995.330808	2649.396526
hsa_circ_0003340	29	53	27	31	31	46	2649.853801	3700.600475	2942.458588	2782.265302	2731.036913	3385.340006
hsa_circ_0003342	6	10	6	0	5	0	548.245614	698.2265047	653.8796861	0	440.4898247	0
hsa_circ_0003351	7	3	0	0	0	3	639.619883	209.4679514	0	0	0	220.7830439
hsa_circ_0003352	0	0	0	0	3	4	0	0	0	0	264.2938948	294.3773918
hsa_circ_0003359	3	0	0	0	0	0	274.122807	0	0	0	0	0
hsa_circ_0003379	0	0	0	0	0	3	0	0	0	0	0	220.7830439
hsa_circ_0003386	8	5	0	0	4	2	730.994152	349.1132523	0	0	352.3918597	147.1886959
hsa_circ_0003388	5	9	2	8	11	21	456.871345	628.4038542	217.9598954	718.003949	969.0776143	1545.481307
hsa_circ_0003391	0	4	0	0	0	0	0	279.2906019	0	0	0	0
hsa_circ_0003395	0	0	0	0	0	8	0	0	0	0	0	588.7547836
hsa_circ_0003410	2	5	6	0	3	0	182.748538	349.1132523	653.8796861	0	264.2938948	0
hsa_circ_0003414	0	0	4	0	0	0	0	0	435.9197908	0	0	0
hsa_circ_0003418	3	0	0	2	8	5	274.122807	0	0	179.5009873	704.7837195	367.9717398
hsa_circ_0003423	16	17	0	0	7	8	1461.988304	1186.985058	0	0	616.6857546	588.7547836
hsa_circ_0003430	5	0	0	0	0	0	456.871345	0	0	0	0	0
hsa_circ_0003433	0	0	3	0	0	0	0	0	326.9398431	0	0	0
hsa_circ_0003441	4	11	9	3	5	2	365.497076	768.0491551	980.8195292	269.2514809	440.4898247	147.1886959
hsa_circ_0003449	22	36	23	23	25	25	2010.233918	2513.615417	2506.538797	2064.261353	2202.449123	1839.858699
hsa_circ_0003451	0	0	0	2	0	0	0	0	0	179.5009873	0	0
hsa_circ_0003456	11	25	10	11	21	24	1005.116959	1745.566262	1089.799477	987.2554299	1850.057264	1766.264351
hsa_circ_0003457	0	0	0	0	3	9	0	0	0	0	264.2938948	662.3491316
hsa_circ_0003458	5	8	0	0	0	6	456.871345	558.5812037	0	0	0	441.5660877
hsa_circ_0003459	6	0	0	0	0	0	548.245614	0	0	0	0	0
hsa_circ_0003472	3	12	6	8	8	4	274.122807	837.8718056	653.8796861	718.003949	704.7837195	294.3773918
hsa_circ_0003478	0	4	0	7	3	2	0	279.2906019	0	628.2534554	264.2938948	147.1886959
hsa_circ_0003481	0	0	0	0	0	3	0	0	0	0	0	220.7830439
hsa_circ_0003491	0	0	8	0	0	14	0	0	871.8395815	0	0	1030.320871
hsa_circ_0003497	0	0	0	0	4	0	0	0	0	0	352.3918597	0
hsa_circ_0003500	0	5	0	7	6	2	0	349.1132523	0	628.2534554	528.5877896	147.1886959
hsa_circ_0003507	9	8	9	0	19	6	822.3684211	558.5812037	980.8195292	0	1673.861334	441.5660877
hsa_circ_0003510	0	0	0	0	0	4	0	0	0	0	0	294.3773918
hsa_circ_0003511	0	0	3	6	0	5	0	0	326.9398431	538.5029618	0	367.9717398
hsa_circ_0003513	0	5	5	4	10	19	0	349.1132523	544.8997384	359.0019745	880.9796494	1398.292611
hsa_circ_0003517	4	4	0	0	0	0	365.497076	279.2906019	0	0	0	0
hsa_circ_0003524	2	5	5	5	0	9	182.748538	349.1132523	544.8997384	448.7524681	0	662.3491316
hsa_circ_0003526	3	0	0	7	0	4	274.122807	0	0	628.2534554	0	294.3773918
hsa_circ_0003528	0	0	0	0	0	4	0	0	0	0	0	294.3773918
hsa_circ_0003532	0	2	0	6	0	8	0	139.6453009	0	538.5029618	0	588.7547836
hsa_circ_0003545	6	4	5	5	12	12	548.245614	279.2906019	544.8997384	448.7524681	1057.175579	883.1321754
hsa_circ_0003549	0	4	5	0	0	0	0	279.2906019	544.8997384	0	0	0
hsa_circ_0003553	10	8	0	2	3	8	913.7426901	558.5812037	0	179.5009873	264.2938948	588.7547836
hsa_circ_0003558	0	0	0	0	4	0	0	0	0	0	352.3918597	0
hsa_circ_0003583	0	0	4	0	0	0	0	0	435.9197908	0	0	0
hsa_circ_0003587	0	0	6	0	0	0	0	0	653.8796861	0	0	0
hsa_circ_0003592	0	4	0	0	0	4	0	279.2906019	0	0	0	294.3773918
hsa_circ_0003593	0	0	0	0	0	6	0	0	0	0	0	441.5660877
hsa_circ_0003596	16	25	14	24	21	18	1461.988304	1745.566262	1525.719268	2154.011847	1850.057264	1324.698263
hsa_circ_0003605	0	8	0	2	0	5	0	558.5812037	0	179.5009873	0	367.9717398
hsa_circ_0003618	0	3	0	0	0	3	0	209.4679514	0	0	0	220.7830439
hsa_circ_0003620	0	0	0	0	4	3	0	0	0	0	352.3918597	220.7830439
hsa_circ_0003624	0	0	0	4	0	0	0	0	0	359.0019745	0	0
hsa_circ_0003632	0	6	0	0	0	0	0	418.9359028	0	0	0	0
hsa_circ_0003633	3	4	7	0	5	0	274.122807	279.2906019	762.8596338	0	440.4898247	0
hsa_circ_0003640	0	0	0	0	2	0	0	0	0	0	176.1959299	0
hsa_circ_0003643	0	34	12	14	23	20	0	2373.970116	1307.759372	1256.506911	2026.253194	1471.886959
hsa_circ_0003644	0	0	8	0	0	7	0	0	871.8395815	0	0	515.1604357
hsa_circ_0003645	0	9	0	0	0	0	0	628.4038542	0	0	0	0
hsa_circ_0003646	0	0	0	7	6	0	0	0	0	628.2534554	528.5877896	0
hsa_circ_0003649	0	0	0	0	0	6	0	0	0	0	0	441.5660877
hsa_circ_0003651	0	0	0	5	0	0	0	0	0	448.7524681	0	0
hsa_circ_0003652	0	2	0	0	0	0	0	139.6453009	0	0	0	0
hsa_circ_0003655	11	0	0	4	0	5	1005.116959	0	0	359.0019745	0	367.9717398
hsa_circ_0003659	0	0	0	0	2	0	0	0	0	0	176.1959299	0
hsa_circ_0003664	0	9	0	7	0	3	0	628.4038542	0	628.2534554	0	220.7830439
hsa_circ_0003670	0	0	0	0	3	0	0	0	0	0	264.2938948	0
hsa_circ_0003672	0	6	0	0	0	0	0	418.9359028	0	0	0	0
hsa_circ_0003691	0	9	0	0	4	12	0	628.4038542	0	0	352.3918597	883.1321754
hsa_circ_0003698	0	6	0	0	0	0	0	418.9359028	0	0	0	0
hsa_circ_0003703	0	0	0	3	0	0	0	0	0	269.2514809	0	0
hsa_circ_0003704	0	0	0	0	7	14	0	0	0	0	616.6857546	1030.320871
hsa_circ_0003723	0	0	2	0	0	7	0	0	217.9598954	0	0	515.1604357
hsa_circ_0003731	9	4	5	8	5	10	822.3684211	279.2906019	544.8997384	718.003949	440.4898247	735.9434795
hsa_circ_0003743	0	0	0	0	0	3	0	0	0	0	0	220.7830439
hsa_circ_0003746	0	2	0	0	0	0	0	139.6453009	0	0	0	0
hsa_circ_0003748	0	0	0	0	0	3	0	0	0	0	0	220.7830439
hsa_circ_0003755	0	2	0	0	0	0	0	139.6453009	0	0	0	0
hsa_circ_0003757	0	0	0	0	6	0	0	0	0	0	528.5877896	0
hsa_circ_0003761	0	0	0	0	0	4	0	0	0	0	0	294.3773918
hsa_circ_0003764	3	9	9	11	11	10	274.122807	628.4038542	980.8195292	987.2554299	969.0776143	735.9434795
hsa_circ_0003766	0	5	0	0	0	0	0	349.1132523	0	0	0	0
hsa_circ_0003767	0	0	0	2	0	0	0	0	0	179.5009873	0	0
hsa_circ_0003785	5	0	0	0	0	0	456.871345	0	0	0	0	0
hsa_circ_0003793	11	9	3	11	16	8	1005.116959	628.4038542	326.9398431	987.2554299	1409.567439	588.7547836
hsa_circ_0003815	0	4	12	7	4	0	0	279.2906019	1307.759372	628.2534554	352.3918597	0
hsa_circ_0003819	0	0	6	0	2	0	0	0	653.8796861	0	176.1959299	0
hsa_circ_0003828	4	8	0	0	0	0	365.497076	558.5812037	0	0	0	0
hsa_circ_0003840	0	6	0	0	15	5	0	418.9359028	0	0	1321.469474	367.9717398
hsa_circ_0003846	4	6	14	0	13	5	365.497076	418.9359028	1525.719268	0	1145.273544	367.9717398
hsa_circ_0003853	0	0	5	0	0	0	0	0	544.8997384	0	0	0
hsa_circ_0003863	2	3	0	0	0	0	182.748538	209.4679514	0	0	0	0
hsa_circ_0003864	0	5	0	0	0	0	0	349.1132523	0	0	0	0
hsa_circ_0003866	0	0	0	9	0	0	0	0	0	807.7544426	0	0
hsa_circ_0003872	4	0	0	0	0	0	365.497076	0	0	0	0	0
hsa_circ_0003873	0	6	0	0	0	5	0	418.9359028	0	0	0	367.9717398
hsa_circ_0003877	18	3	0	0	0	0	1644.736842	209.4679514	0	0	0	0
hsa_circ_0003898	0	2	0	0	7	5	0	139.6453009	0	0	616.6857546	367.9717398
hsa_circ_0003910	4	0	0	7	0	0	365.497076	0	0	628.2534554	0	0
hsa_circ_0003914	3	5	6	9	0	0	274.122807	349.1132523	653.8796861	807.7544426	0	0
hsa_circ_0003915	17	10	8	14	12	21	1553.362573	698.2265047	871.8395815	1256.506911	1057.175579	1545.481307
hsa_circ_0003919	6	2	3	0	6	4	548.245614	139.6453009	326.9398431	0	528.5877896	294.3773918
hsa_circ_0003922	10	5	5	0	3	6	913.7426901	349.1132523	544.8997384	0	264.2938948	441.5660877
hsa_circ_0003926	0	4	0	0	0	0	0	279.2906019	0	0	0	0
hsa_circ_0003927	0	0	4	0	8	0	0	0	435.9197908	0	704.7837195	0
hsa_circ_0003936	0	3	0	0	0	0	0	209.4679514	0	0	0	0
hsa_circ_0003942	0	0	2	0	0	0	0	0	217.9598954	0	0	0
hsa_circ_0003945	7	2	0	4	0	0	639.619883	139.6453009	0	359.0019745	0	0
hsa_circ_0003951	0	0	0	0	0	2	0	0	0	0	0	147.1886959
hsa_circ_0003952	7	9	0	7	11	6	639.619883	628.4038542	0	628.2534554	969.0776143	441.5660877
hsa_circ_0003959	0	0	7	10	0	4	0	0	762.8596338	897.5049363	0	294.3773918
hsa_circ_0003978	0	0	0	0	0	8	0	0	0	0	0	588.7547836
hsa_circ_0003989	0	11	4	0	0	0	0	768.0491551	435.9197908	0	0	0
hsa_circ_0003997	4	0	8	0	3	0	365.497076	0	871.8395815	0	264.2938948	0
hsa_circ_0003998	0	10	0	7	0	0	0	698.2265047	0	628.2534554	0	0
hsa_circ_0004003	0	7	0	7	0	0	0	488.7585533	0	628.2534554	0	0
hsa_circ_0004009	0	0	0	0	0	5	0	0	0	0	0	367.9717398
hsa_circ_0004024	0	2	0	0	5	0	0	139.6453009	0	0	440.4898247	0
hsa_circ_0004027	0	0	2	0	0	0	0	0	217.9598954	0	0	0
hsa_circ_0004029	3	5	10	7	5	10	274.122807	349.1132523	1089.799477	628.2534554	440.4898247	735.9434795
hsa_circ_0004033	0	3	0	0	7	4	0	209.4679514	0	0	616.6857546	294.3773918
hsa_circ_0004036	0	0	9	0	0	0	0	0	980.8195292	0	0	0
hsa_circ_0004037	3	0	0	0	0	0	274.122807	0	0	0	0	0
hsa_circ_0004039	9	5	6	0	3	0	822.3684211	349.1132523	653.8796861	0	264.2938948	0
hsa_circ_0004047	3	4	0	0	0	4	274.122807	279.2906019	0	0	0	294.3773918
hsa_circ_0004052	0	0	0	7	0	0	0	0	0	628.2534554	0	0
hsa_circ_0004058	12	43	29	19	16	17	1096.491228	3002.37397	3160.418483	1705.259379	1409.567439	1251.103915
hsa_circ_0004069	17	5	11	24	12	15	1553.362573	349.1132523	1198.779425	2154.011847	1057.175579	1103.915219
hsa_circ_0004075	0	0	0	0	0	8	0	0	0	0	0	588.7547836
hsa_circ_0004077	0	2	0	0	4	0	0	139.6453009	0	0	352.3918597	0
hsa_circ_0004085	0	0	0	0	3	0	0	0	0	0	264.2938948	0
hsa_circ_0004087	0	22	0	0	0	0	0	1536.09831	0	0	0	0
hsa_circ_0004088	0	0	0	3	2	0	0	0	0	269.2514809	176.1959299	0
hsa_circ_0004095	0	0	0	0	0	5	0	0	0	0	0	367.9717398
hsa_circ_0004096	29	29	17	9	10	17	2649.853801	2024.856864	1852.659111	807.7544426	880.9796494	1251.103915
hsa_circ_0004103	6	14	8	7	21	8	548.245614	977.5171065	871.8395815	628.2534554	1850.057264	588.7547836
hsa_circ_0004104	0	0	0	0	0	9	0	0	0	0	0	662.3491316
hsa_circ_0004109	3	3	5	7	0	4	274.122807	209.4679514	544.8997384	628.2534554	0	294.3773918
hsa_circ_0004118	3	0	0	0	0	0	274.122807	0	0	0	0	0
hsa_circ_0004127	0	5	0	0	0	4	0	349.1132523	0	0	0	294.3773918
hsa_circ_0004136	0	0	8	0	0	0	0	0	871.8395815	0	0	0
hsa_circ_0004142	3	0	0	0	0	0	274.122807	0	0	0	0	0
hsa_circ_0004146	0	0	0	0	0	9	0	0	0	0	0	662.3491316
hsa_circ_0004161	0	5	0	2	0	0	0	349.1132523	0	179.5009873	0	0
hsa_circ_0004162	10	10	8	4	0	0	913.7426901	698.2265047	871.8395815	359.0019745	0	0
hsa_circ_0004164	10	6	8	8	2	16	913.7426901	418.9359028	871.8395815	718.003949	176.1959299	1177.509567
hsa_circ_0004166	0	6	0	0	6	3	0	418.9359028	0	0	528.5877896	220.7830439
hsa_circ_0004180	0	0	0	0	0	4	0	0	0	0	0	294.3773918
hsa_circ_0004182	8	16	13	4	13	10	730.994152	1117.162407	1416.73932	359.0019745	1145.273544	735.9434795
hsa_circ_0004189	0	5	0	0	0	8	0	349.1132523	0	0	0	588.7547836
hsa_circ_0004200	0	0	0	8	0	0	0	0	0	718.003949	0	0
hsa_circ_0004210	0	0	0	16	0	0	0	0	0	1436.007898	0	0
hsa_circ_0004213	0	3	7	9	8	5	0	209.4679514	762.8596338	807.7544426	704.7837195	367.9717398
hsa_circ_0004220	10	14	6	7	15	19	913.7426901	977.5171065	653.8796861	628.2534554	1321.469474	1398.292611
hsa_circ_0004224	4	0	4	0	0	6	365.497076	0	435.9197908	0	0	441.5660877
hsa_circ_0004228	4	4	0	4	4	7	365.497076	279.2906019	0	359.0019745	352.3918597	515.1604357
hsa_circ_0004229	0	0	0	0	2	0	0	0	0	0	176.1959299	0
hsa_circ_0004241	0	0	0	0	11	0	0	0	0	0	969.0776143	0
hsa_circ_0004243	6	17	9	13	18	6	548.245614	1186.985058	980.8195292	1166.756417	1585.763369	441.5660877
hsa_circ_0004245	0	7	5	0	3	8	0	488.7585533	544.8997384	0	264.2938948	588.7547836
hsa_circ_0004260	0	4	0	0	4	4	0	279.2906019	0	0	352.3918597	294.3773918
hsa_circ_0004270	0	4	0	0	0	0	0	279.2906019	0	0	0	0
hsa_circ_0004271	2	8	0	0	0	4	182.748538	558.5812037	0	0	0	294.3773918
hsa_circ_0004273	0	7	5	7	4	10	0	488.7585533	544.8997384	628.2534554	352.3918597	735.9434795
hsa_circ_0004287	5	0	0	6	2	0	456.871345	0	0	538.5029618	176.1959299	0
hsa_circ_0004289	0	0	0	0	3	0	0	0	0	0	264.2938948	0
hsa_circ_0004299	0	0	0	0	0	9	0	0	0	0	0	662.3491316
hsa_circ_0004305	6	7	0	3	5	5	548.245614	488.7585533	0	269.2514809	440.4898247	367.9717398
hsa_circ_0004306	3	3	0	0	3	0	274.122807	209.4679514	0	0	264.2938948	0
hsa_circ_0004314	0	2	0	0	0	0	0	139.6453009	0	0	0	0
hsa_circ_0004325	0	0	0	0	5	0	0	0	0	0	440.4898247	0
hsa_circ_0004329	0	0	0	0	0	3	0	0	0	0	0	220.7830439
hsa_circ_0004343	0	0	0	0	3	6	0	0	0	0	264.2938948	441.5660877
hsa_circ_0004351	7	18	7	18	8	12	639.619883	1256.807708	762.8596338	1615.508885	704.7837195	883.1321754
hsa_circ_0004357	6	0	4	8	10	2	548.245614	0	435.9197908	718.003949	880.9796494	147.1886959
hsa_circ_0004361	0	5	0	0	11	0	0	349.1132523	0	0	969.0776143	0
hsa_circ_0004364	8	19	4	0	0	7	730.994152	1326.630359	435.9197908	0	0	515.1604357
hsa_circ_0004365	3	0	0	0	6	0	274.122807	0	0	0	528.5877896	0
hsa_circ_0004366	0	8	0	0	0	0	0	558.5812037	0	0	0	0
hsa_circ_0004368	4	0	10	11	10	7	365.497076	0	1089.799477	987.2554299	880.9796494	515.1604357
hsa_circ_0004372	0	0	0	4	0	2	0	0	0	359.0019745	0	147.1886959
hsa_circ_0004374	0	4	0	0	3	0	0	279.2906019	0	0	264.2938948	0
hsa_circ_0004383	0	0	0	8	2	3	0	0	0	718.003949	176.1959299	220.7830439
hsa_circ_0004386	0	0	0	6	0	6	0	0	0	538.5029618	0	441.5660877
hsa_circ_0004393	0	0	0	0	0	4	0	0	0	0	0	294.3773918
hsa_circ_0004401	0	0	0	0	0	3	0	0	0	0	0	220.7830439
hsa_circ_0004407	0	0	0	7	2	0	0	0	0	628.2534554	176.1959299	0
hsa_circ_0004422	10	10	6	6	2	10	913.7426901	698.2265047	653.8796861	538.5029618	176.1959299	735.9434795
hsa_circ_0004425	8	6	2	2	0	0	730.994152	418.9359028	217.9598954	179.5009873	0	0
hsa_circ_0004431	0	6	0	0	2	5	0	418.9359028	0	0	176.1959299	367.9717398
hsa_circ_0004440	0	6	0	0	0	0	0	418.9359028	0	0	0	0
hsa_circ_0004447	3	0	0	0	0	0	274.122807	0	0	0	0	0
hsa_circ_0004453	0	8	0	0	6	0	0	558.5812037	0	0	528.5877896	0
hsa_circ_0004455	0	0	0	0	0	3	0	0	0	0	0	220.7830439
hsa_circ_0004458	24	28	27	21	19	33	2192.982456	1955.034213	2942.458588	1884.760366	1673.861334	2428.613482
hsa_circ_0004461	0	0	0	0	0	2	0	0	0	0	0	147.1886959
hsa_circ_0004468	0	0	5	0	4	4	0	0	544.8997384	0	352.3918597	294.3773918
hsa_circ_0004470	6	3	0	5	0	0	548.245614	209.4679514	0	448.7524681	0	0
hsa_circ_0004476	8	6	6	7	0	9	730.994152	418.9359028	653.8796861	628.2534554	0	662.3491316
hsa_circ_0004477	0	0	7	0	0	0	0	0	762.8596338	0	0	0
hsa_circ_0004491	7	6	10	6	0	5	639.619883	418.9359028	1089.799477	538.5029618	0	367.9717398
hsa_circ_0004494	0	5	6	10	7	8	0	349.1132523	653.8796861	897.5049363	616.6857546	588.7547836
hsa_circ_0004496	4	3	0	3	0	9	365.497076	209.4679514	0	269.2514809	0	662.3491316
hsa_circ_0004499	0	3	0	0	0	0	0	209.4679514	0	0	0	0
hsa_circ_0004510	0	6	0	0	0	0	0	418.9359028	0	0	0	0
hsa_circ_0004511	8	9	0	2	4	0	730.994152	628.4038542	0	179.5009873	352.3918597	0
hsa_circ_0004517	9	0	4	8	0	21	822.3684211	0	435.9197908	718.003949	0	1545.481307
hsa_circ_0004519	0	0	0	0	0	4	0	0	0	0	0	294.3773918
hsa_circ_0004524	0	0	0	0	3	4	0	0	0	0	264.2938948	294.3773918
hsa_circ_0004525	3	0	0	0	4	0	274.122807	0	0	0	352.3918597	0
hsa_circ_0004537	0	0	0	0	10	0	0	0	0	0	880.9796494	0
hsa_circ_0004541	6	6	13	0	4	3	548.245614	418.9359028	1416.73932	0	352.3918597	220.7830439
hsa_circ_0004547	0	9	0	3	0	5	0	628.4038542	0	269.2514809	0	367.9717398
hsa_circ_0004552	0	0	0	0	6	0	0	0	0	0	528.5877896	0
hsa_circ_0004566	4	7	0	0	0	3	365.497076	488.7585533	0	0	0	220.7830439
hsa_circ_0004568	0	0	15	4	4	0	0	0	1634.699215	359.0019745	352.3918597	0
hsa_circ_0004573	0	12	0	11	0	10	0	837.8718056	0	987.2554299	0	735.9434795
hsa_circ_0004575	0	11	0	0	3	6	0	768.0491551	0	0	264.2938948	441.5660877
hsa_circ_0004576	9	0	0	0	0	2	822.3684211	0	0	0	0	147.1886959
hsa_circ_0004587	0	7	0	0	3	6	0	488.7585533	0	0	264.2938948	441.5660877
hsa_circ_0004592	8	14	11	11	6	10	730.994152	977.5171065	1198.779425	987.2554299	528.5877896	735.9434795
hsa_circ_0004593	0	11	0	6	0	0	0	768.0491551	0	538.5029618	0	0
hsa_circ_0004594	13	20	6	34	36	23	1187.865497	1396.453009	653.8796861	3051.516783	3171.526738	1692.670003
hsa_circ_0004599	7	0	0	5	3	0	639.619883	0	0	448.7524681	264.2938948	0
hsa_circ_0004602	3	14	19	10	12	9	274.122807	977.5171065	2070.619006	897.5049363	1057.175579	662.3491316
hsa_circ_0004603	0	16	0	4	5	0	0	1117.162407	0	359.0019745	440.4898247	0
hsa_circ_0004606	13	17	0	0	6	16	1187.865497	1186.985058	0	0	528.5877896	1177.509567
hsa_circ_0004607	0	0	0	0	8	8	0	0	0	0	704.7837195	588.7547836
hsa_circ_0004609	6	0	0	0	0	0	548.245614	0	0	0	0	0
hsa_circ_0004617	0	0	0	0	0	2	0	0	0	0	0	147.1886959
hsa_circ_0004622	0	0	14	0	6	5	0	0	1525.719268	0	528.5877896	367.9717398
hsa_circ_0004628	15	10	16	12	28	11	1370.614035	698.2265047	1743.679163	1077.005924	2466.743018	809.5378275
hsa_circ_0004631	2	3	2	0	0	0	182.748538	209.4679514	217.9598954	0	0	0
hsa_circ_0004633	0	0	0	0	0	5	0	0	0	0	0	367.9717398
hsa_circ_0004642	3	2	5	0	3	0	274.122807	139.6453009	544.8997384	0	264.2938948	0
hsa_circ_0004650	0	0	5	0	0	7	0	0	544.8997384	0	0	515.1604357
hsa_circ_0004652	2	0	0	3	6	6	182.748538	0	0	269.2514809	528.5877896	441.5660877
hsa_circ_0004662	2	2	8	0	0	0	182.748538	139.6453009	871.8395815	0	0	0
hsa_circ_0004670	3	0	0	0	0	5	274.122807	0	0	0	0	367.9717398
hsa_circ_0004682	2	0	6	5	7	14	182.748538	0	653.8796861	448.7524681	616.6857546	1030.320871
hsa_circ_0004705	5	6	14	0	0	0	456.871345	418.9359028	1525.719268	0	0	0
hsa_circ_0004706	0	0	0	4	0	0	0	0	0	359.0019745	0	0
hsa_circ_0004710	3	10	6	10	11	5	274.122807	698.2265047	653.8796861	897.5049363	969.0776143	367.9717398
hsa_circ_0004717	0	0	0	0	4	0	0	0	0	0	352.3918597	0
hsa_circ_0004720	2	0	0	0	2	0	182.748538	0	0	0	176.1959299	0
hsa_circ_0004726	11	3	0	12	9	0	1005.116959	209.4679514	0	1077.005924	792.8816844	0
hsa_circ_0004731	0	7	0	0	0	3	0	488.7585533	0	0	0	220.7830439
hsa_circ_0004751	0	0	0	0	0	2	0	0	0	0	0	147.1886959
hsa_circ_0004755	0	0	0	0	2	0	0	0	0	0	176.1959299	0
hsa_circ_0004763	0	0	0	0	6	0	0	0	0	0	528.5877896	0
hsa_circ_0004770	6	4	0	0	0	0	548.245614	279.2906019	0	0	0	0
hsa_circ_0004777	10	13	10	10	10	11	913.7426901	907.6944561	1089.799477	897.5049363	880.9796494	809.5378275
hsa_circ_0004780	7	0	0	0	4	0	639.619883	0	0	0	352.3918597	0
hsa_circ_0004786	15	12	8	4	7	0	1370.614035	837.8718056	871.8395815	359.0019745	616.6857546	0
hsa_circ_0004790	0	8	0	7	0	0	0	558.5812037	0	628.2534554	0	0
hsa_circ_0004803	5	0	0	13	0	6	456.871345	0	0	1166.756417	0	441.5660877
hsa_circ_0004805	6	7	0	0	10	4	548.245614	488.7585533	0	0	880.9796494	294.3773918
hsa_circ_0004807	0	9	0	0	6	0	0	628.4038542	0	0	528.5877896	0
hsa_circ_0004814	6	0	0	0	0	0	548.245614	0	0	0	0	0
hsa_circ_0004819	6	9	0	0	2	11	548.245614	628.4038542	0	0	176.1959299	809.5378275
hsa_circ_0004820	6	0	0	2	7	9	548.245614	0	0	179.5009873	616.6857546	662.3491316
hsa_circ_0004822	9	28	9	12	5	17	822.3684211	1955.034213	980.8195292	1077.005924	440.4898247	1251.103915
hsa_circ_0004826	0	0	0	4	0	0	0	0	0	359.0019745	0	0
hsa_circ_0004833	4	0	5	7	0	0	365.497076	0	544.8997384	628.2534554	0	0
hsa_circ_0004843	0	0	4	2	0	0	0	0	435.9197908	179.5009873	0	0
hsa_circ_0004844	0	3	0	5	0	0	0	209.4679514	0	448.7524681	0	0
hsa_circ_0004849	18	15	11	8	15	22	1644.736842	1047.339757	1198.779425	718.003949	1321.469474	1619.075655
hsa_circ_0004868	0	4	0	13	3	0	0	279.2906019	0	1166.756417	264.2938948	0
hsa_circ_0004870	0	0	5	6	6	0	0	0	544.8997384	538.5029618	528.5877896	0
hsa_circ_0004874	13	19	6	4	12	9	1187.865497	1326.630359	653.8796861	359.0019745	1057.175579	662.3491316
hsa_circ_0004875	18	13	11	0	15	15	1644.736842	907.6944561	1198.779425	0	1321.469474	1103.915219
hsa_circ_0004876	0	0	0	0	3	0	0	0	0	0	264.2938948	0
hsa_circ_0004877	0	0	0	2	0	2	0	0	0	179.5009873	0	147.1886959
hsa_circ_0004884	0	9	0	2	0	10	0	628.4038542	0	179.5009873	0	735.9434795
hsa_circ_0004885	0	8	0	0	0	0	0	558.5812037	0	0	0	0
hsa_circ_0004887	9	6	0	3	0	10	822.3684211	418.9359028	0	269.2514809	0	735.9434795
hsa_circ_0004889	0	11	11	0	4	16	0	768.0491551	1198.779425	0	352.3918597	1177.509567
hsa_circ_0004894	0	0	0	0	0	4	0	0	0	0	0	294.3773918
hsa_circ_0004905	5	0	0	0	0	0	456.871345	0	0	0	0	0
hsa_circ_0004906	0	0	0	3	0	0	0	0	0	269.2514809	0	0
hsa_circ_0004908	3	2	2	0	3	0	274.122807	139.6453009	217.9598954	0	264.2938948	0
hsa_circ_0004920	0	3	6	0	0	2	0	209.4679514	653.8796861	0	0	147.1886959
hsa_circ_0004924	3	0	0	0	3	3	274.122807	0	0	0	264.2938948	220.7830439
hsa_circ_0004927	0	0	3	0	0	0	0	0	326.9398431	0	0	0
hsa_circ_0004940	5	4	0	0	0	0	456.871345	279.2906019	0	0	0	0
hsa_circ_0004942	0	0	2	5	7	0	0	0	217.9598954	448.7524681	616.6857546	0
hsa_circ_0004945	4	13	7	2	3	2	365.497076	907.6944561	762.8596338	179.5009873	264.2938948	147.1886959
hsa_circ_0004947	0	0	0	0	0	7	0	0	0	0	0	515.1604357
hsa_circ_0004949	0	9	0	2	5	2	0	628.4038542	0	179.5009873	440.4898247	147.1886959
hsa_circ_0004961	9	10	9	11	8	12	822.3684211	698.2265047	980.8195292	987.2554299	704.7837195	883.1321754
hsa_circ_0004962	0	0	0	3	0	0	0	0	0	269.2514809	0	0
hsa_circ_0004963	0	0	0	0	0	2	0	0	0	0	0	147.1886959
hsa_circ_0004965	0	2	0	0	2	0	0	139.6453009	0	0	176.1959299	0
hsa_circ_0004968	5	4	4	4	5	8	456.871345	279.2906019	435.9197908	359.0019745	440.4898247	588.7547836
hsa_circ_0004969	4	0	0	0	0	0	365.497076	0	0	0	0	0
hsa_circ_0004979	0	20	6	6	14	16	0	1396.453009	653.8796861	538.5029618	1233.371509	1177.509567
hsa_circ_0004983	3	0	5	6	3	4	274.122807	0	544.8997384	538.5029618	264.2938948	294.3773918
hsa_circ_0004985	0	6	0	0	0	0	0	418.9359028	0	0	0	0
hsa_circ_0004991	0	3	4	0	0	0	0	209.4679514	435.9197908	0	0	0
hsa_circ_0005003	0	0	0	0	4	5	0	0	0	0	352.3918597	367.9717398
hsa_circ_0005004	0	0	4	5	0	6	0	0	435.9197908	448.7524681	0	441.5660877
hsa_circ_0005006	8	10	4	0	3	14	730.994152	698.2265047	435.9197908	0	264.2938948	1030.320871
hsa_circ_0005013	17	10	12	16	13	11	1553.362573	698.2265047	1307.759372	1436.007898	1145.273544	809.5378275
hsa_circ_0005019	5	21	8	21	16	0	456.871345	1466.27566	871.8395815	1884.760366	1409.567439	0
hsa_circ_0005027	0	4	0	0	8	7	0	279.2906019	0	0	704.7837195	515.1604357
hsa_circ_0005034	0	0	0	2	3	8	0	0	0	179.5009873	264.2938948	588.7547836
hsa_circ_0005035	9	21	18	14	0	6	822.3684211	1466.27566	1961.639058	1256.506911	0	441.5660877
hsa_circ_0005037	14	5	18	10	10	4	1279.239766	349.1132523	1961.639058	897.5049363	880.9796494	294.3773918
hsa_circ_0005038	0	7	0	5	6	10	0	488.7585533	0	448.7524681	528.5877896	735.9434795
hsa_circ_0005044	0	0	0	0	5	0	0	0	0	0	440.4898247	0
hsa_circ_0005050	7	0	0	0	0	0	639.619883	0	0	0	0	0
hsa_circ_0005059	0	0	0	2	5	8	0	0	0	179.5009873	440.4898247	588.7547836
hsa_circ_0005061	3	0	0	0	6	0	274.122807	0	0	0	528.5877896	0
hsa_circ_0005068	6	0	0	0	0	0	548.245614	0	0	0	0	0
hsa_circ_0005073	0	0	0	0	6	0	0	0	0	0	528.5877896	0
hsa_circ_0005076	0	0	0	0	4	0	0	0	0	0	352.3918597	0
hsa_circ_0005077	0	0	0	0	8	0	0	0	0	0	704.7837195	0
hsa_circ_0005085	11	14	7	15	18	18	1005.116959	977.5171065	762.8596338	1346.257404	1585.763369	1324.698263
hsa_circ_0005090	63	94	52	42	36	63	5756.578947	6563.329144	5666.95728	3769.520732	3171.526738	4636.443921
hsa_circ_0005095	0	0	0	5	0	0	0	0	0	448.7524681	0	0
hsa_circ_0005104	7	0	0	5	0	0	639.619883	0	0	448.7524681	0	0
hsa_circ_0005118	4	0	0	3	0	5	365.497076	0	0	269.2514809	0	367.9717398
hsa_circ_0005128	0	0	0	0	0	3	0	0	0	0	0	220.7830439
hsa_circ_0005131	0	0	0	7	0	0	0	0	0	628.2534554	0	0
hsa_circ_0005132	0	0	0	0	0	3	0	0	0	0	0	220.7830439
hsa_circ_0005133	7	3	0	0	6	0	639.619883	209.4679514	0	0	528.5877896	0
hsa_circ_0005135	0	4	0	0	0	8	0	279.2906019	0	0	0	588.7547836
hsa_circ_0005144	0	0	0	0	0	5	0	0	0	0	0	367.9717398
hsa_circ_0005145	7	8	0	10	5	8	639.619883	558.5812037	0	897.5049363	440.4898247	588.7547836
hsa_circ_0005152	0	0	0	9	0	2	0	0	0	807.7544426	0	147.1886959
hsa_circ_0005154	0	0	0	4	0	6	0	0	0	359.0019745	0	441.5660877
hsa_circ_0005158	87	154	83	82	109	93	7949.561404	10752.68817	9045.335658	7359.540477	9602.678178	6844.27436
hsa_circ_0005171	0	8	0	0	4	0	0	558.5812037	0	0	352.3918597	0
hsa_circ_0005174	6	0	0	0	3	0	548.245614	0	0	0	264.2938948	0
hsa_circ_0005175	0	0	4	5	7	0	0	0	435.9197908	448.7524681	616.6857546	0
hsa_circ_0005178	3	13	3	8	0	0	274.122807	907.6944561	326.9398431	718.003949	0	0
hsa_circ_0005190	0	3	0	0	0	0	0	209.4679514	0	0	0	0
hsa_circ_0005199	0	9	0	0	0	0	0	628.4038542	0	0	0	0
hsa_circ_0005204	4	0	0	0	0	4	365.497076	0	0	0	0	294.3773918
hsa_circ_0005205	10	8	0	4	5	0	913.7426901	558.5812037	0	359.0019745	440.4898247	0
hsa_circ_0005210	6	0	0	0	0	0	548.245614	0	0	0	0	0
hsa_circ_0005217	0	7	0	0	0	0	0	488.7585533	0	0	0	0
hsa_circ_0005230	0	4	0	3	3	4	0	279.2906019	0	269.2514809	264.2938948	294.3773918
hsa_circ_0005231	0	8	0	0	0	0	0	558.5812037	0	0	0	0
hsa_circ_0005238	0	0	0	0	0	3	0	0	0	0	0	220.7830439
hsa_circ_0005240	0	3	0	0	4	0	0	209.4679514	0	0	352.3918597	0
hsa_circ_0005249	0	0	3	0	0	7	0	0	326.9398431	0	0	515.1604357
hsa_circ_0005252	5	9	3	0	0	7	456.871345	628.4038542	326.9398431	0	0	515.1604357
hsa_circ_0005253	20	11	6	0	0	4	1827.48538	768.0491551	653.8796861	0	0	294.3773918
hsa_circ_0005260	28	35	14	15	15	35	2558.479532	2443.792766	1525.719268	1346.257404	1321.469474	2575.802178
hsa_circ_0005264	0	0	3	0	0	0	0	0	326.9398431	0	0	0
hsa_circ_0005272	8	20	5	12	10	0	730.994152	1396.453009	544.8997384	1077.005924	880.9796494	0
hsa_circ_0005273	3	10	0	10	5	16	274.122807	698.2265047	0	897.5049363	440.4898247	1177.509567
hsa_circ_0005274	0	0	5	0	0	0	0	0	544.8997384	0	0	0
hsa_circ_0005287	0	0	0	0	0	4	0	0	0	0	0	294.3773918
hsa_circ_0005295	3	0	0	0	0	0	274.122807	0	0	0	0	0
hsa_circ_0005296	0	0	7	0	0	3	0	0	762.8596338	0	0	220.7830439
hsa_circ_0005303	0	0	0	0	0	3	0	0	0	0	0	220.7830439
hsa_circ_0005309	5	15	7	11	5	8	456.871345	1047.339757	762.8596338	987.2554299	440.4898247	588.7547836
hsa_circ_0005311	5	6	0	8	3	0	456.871345	418.9359028	0	718.003949	264.2938948	0
hsa_circ_0005314	3	7	0	7	0	8	274.122807	488.7585533	0	628.2534554	0	588.7547836
hsa_circ_0005315	0	0	2	0	0	9	0	0	217.9598954	0	0	662.3491316
hsa_circ_0005317	25	9	8	11	15	15	2284.356725	628.4038542	871.8395815	987.2554299	1321.469474	1103.915219
hsa_circ_0005323	5	6	3	5	10	4	456.871345	418.9359028	326.9398431	448.7524681	880.9796494	294.3773918
hsa_circ_0005325	2	0	0	0	3	8	182.748538	0	0	0	264.2938948	588.7547836
hsa_circ_0005328	0	0	0	3	3	3	0	0	0	269.2514809	264.2938948	220.7830439
hsa_circ_0005339	5	0	0	0	0	0	456.871345	0	0	0	0	0
hsa_circ_0005340	0	0	0	0	0	3	0	0	0	0	0	220.7830439
hsa_circ_0005354	6	3	0	4	3	0	548.245614	209.4679514	0	359.0019745	264.2938948	0
hsa_circ_0005357	0	3	0	0	0	0	0	209.4679514	0	0	0	0
hsa_circ_0005361	8	0	0	0	0	0	730.994152	0	0	0	0	0
hsa_circ_0005374	0	12	0	0	0	0	0	837.8718056	0	0	0	0
hsa_circ_0005377	2	12	0	0	2	5	182.748538	837.8718056	0	0	176.1959299	367.9717398
hsa_circ_0005379	0	0	0	3	0	0	0	0	0	269.2514809	0	0
hsa_circ_0005386	12	20	11	34	26	17	1096.491228	1396.453009	1198.779425	3051.516783	2290.547088	1251.103915
hsa_circ_0005387	7	0	0	0	0	0	639.619883	0	0	0	0	0
hsa_circ_0005389	18	26	13	3	8	15	1644.736842	1815.388912	1416.73932	269.2514809	704.7837195	1103.915219
hsa_circ_0005398	6	2	0	0	0	6	548.245614	139.6453009	0	0	0	441.5660877
hsa_circ_0005399	2	0	12	0	7	6	182.748538	0	1307.759372	0	616.6857546	441.5660877
hsa_circ_0005405	4	19	12	19	13	10	365.497076	1326.630359	1307.759372	1705.259379	1145.273544	735.9434795
hsa_circ_0005414	10	0	0	0	0	0	913.7426901	0	0	0	0	0
hsa_circ_0005428	7	0	0	0	0	0	639.619883	0	0	0	0	0
hsa_circ_0005429	0	5	0	0	3	0	0	349.1132523	0	0	264.2938948	0
hsa_circ_0005438	0	0	14	0	0	0	0	0	1525.719268	0	0	0
hsa_circ_0005446	0	0	0	3	10	0	0	0	0	269.2514809	880.9796494	0
hsa_circ_0005476	0	5	0	0	2	7	0	349.1132523	0	0	176.1959299	515.1604357
hsa_circ_0005480	12	33	16	13	16	22	1096.491228	2304.147465	1743.679163	1166.756417	1409.567439	1619.075655
hsa_circ_0005488	2	0	0	0	0	0	182.748538	0	0	0	0	0
hsa_circ_0005494	0	4	0	5	8	0	0	279.2906019	0	448.7524681	704.7837195	0
hsa_circ_0005496	0	0	7	0	0	0	0	0	762.8596338	0	0	0
hsa_circ_0005504	0	0	0	0	0	3	0	0	0	0	0	220.7830439
hsa_circ_0005507	5	16	4	11	5	9	456.871345	1117.162407	435.9197908	987.2554299	440.4898247	662.3491316
hsa_circ_0005519	4	13	9	2	0	9	365.497076	907.6944561	980.8195292	179.5009873	0	662.3491316
hsa_circ_0005521	0	0	0	7	0	2	0	0	0	628.2534554	0	147.1886959
hsa_circ_0005522	4	0	0	3	0	6	365.497076	0	0	269.2514809	0	441.5660877
hsa_circ_0005535	3	0	0	0	0	0	274.122807	0	0	0	0	0
hsa_circ_0005537	10	4	6	0	0	2	913.7426901	279.2906019	653.8796861	0	0	147.1886959
hsa_circ_0005539	2	0	0	0	2	0	182.748538	0	0	0	176.1959299	0
hsa_circ_0005542	0	12	0	2	9	0	0	837.8718056	0	179.5009873	792.8816844	0
hsa_circ_0005545	5	0	8	0	0	5	456.871345	0	871.8395815	0	0	367.9717398
hsa_circ_0005559	5	6	0	0	0	4	456.871345	418.9359028	0	0	0	294.3773918
hsa_circ_0005564	0	13	14	0	2	15	0	907.6944561	1525.719268	0	176.1959299	1103.915219
hsa_circ_0005567	4	8	0	3	3	0	365.497076	558.5812037	0	269.2514809	264.2938948	0
hsa_circ_0005579	3	6	0	0	6	0	274.122807	418.9359028	0	0	528.5877896	0
hsa_circ_0005581	0	0	0	0	0	2	0	0	0	0	0	147.1886959
hsa_circ_0005582	3	6	3	4	0	0	274.122807	418.9359028	326.9398431	359.0019745	0	0
hsa_circ_0005585	8	9	2	4	0	5	730.994152	628.4038542	217.9598954	359.0019745	0	367.9717398
hsa_circ_0005588	0	0	9	5	9	0	0	0	980.8195292	448.7524681	792.8816844	0
hsa_circ_0005594	0	0	0	0	4	4	0	0	0	0	352.3918597	294.3773918
hsa_circ_0005598	19	34	15	20	43	30	1736.111111	2373.970116	1634.699215	1795.009873	3788.212492	2207.830439
hsa_circ_0005600	15	9	0	23	2	11	1370.614035	628.4038542	0	2064.261353	176.1959299	809.5378275
hsa_circ_0005608	0	5	0	0	0	0	0	349.1132523	0	0	0	0
hsa_circ_0005611	0	0	0	0	0	3	0	0	0	0	0	220.7830439
hsa_circ_0005613	0	0	11	0	0	0	0	0	1198.779425	0	0	0
hsa_circ_0005617	0	3	0	0	0	4	0	209.4679514	0	0	0	294.3773918
hsa_circ_0005623	3	0	0	0	0	4	274.122807	0	0	0	0	294.3773918
hsa_circ_0005624	0	6	0	0	0	0	0	418.9359028	0	0	0	0
hsa_circ_0005644	0	8	6	0	0	0	0	558.5812037	653.8796861	0	0	0
hsa_circ_0005646	0	0	0	0	0	3	0	0	0	0	0	220.7830439
hsa_circ_0005651	5	0	0	0	0	0	456.871345	0	0	0	0	0
hsa_circ_0005660	0	6	0	0	5	0	0	418.9359028	0	0	440.4898247	0
hsa_circ_0005663	3	0	0	0	6	6	274.122807	0	0	0	528.5877896	441.5660877
hsa_circ_0005667	13	0	0	0	6	8	1187.865497	0	0	0	528.5877896	588.7547836
hsa_circ_0005672	0	0	0	4	0	0	0	0	0	359.0019745	0	0
hsa_circ_0005679	0	0	0	0	10	3	0	0	0	0	880.9796494	220.7830439
hsa_circ_0005683	5	0	0	0	0	5	456.871345	0	0	0	0	367.9717398
hsa_circ_0005685	0	0	0	0	0	4	0	0	0	0	0	294.3773918
hsa_circ_0005687	0	7	0	0	0	6	0	488.7585533	0	0	0	441.5660877
hsa_circ_0005692	0	47	0	0	0	0	0	3281.664572	0	0	0	0
hsa_circ_0005693	9	5	0	0	5	3	822.3684211	349.1132523	0	0	440.4898247	220.7830439
hsa_circ_0005701	6	3	0	0	3	0	548.245614	209.4679514	0	0	264.2938948	0
hsa_circ_0005704	4	9	0	5	7	0	365.497076	628.4038542	0	448.7524681	616.6857546	0
hsa_circ_0005712	3	0	0	0	0	0	274.122807	0	0	0	0	0
hsa_circ_0005733	0	7	0	0	0	0	0	488.7585533	0	0	0	0
hsa_circ_0005734	0	6	0	10	0	5	0	418.9359028	0	897.5049363	0	367.9717398
hsa_circ_0005740	0	8	0	3	3	0	0	558.5812037	0	269.2514809	264.2938948	0
hsa_circ_0005746	8	24	7	11	9	18	730.994152	1675.743611	762.8596338	987.2554299	792.8816844	1324.698263
hsa_circ_0005768	11	0	0	17	4	0	1005.116959	0	0	1525.758392	352.3918597	0
hsa_circ_0005772	13	25	6	18	26	11	1187.865497	1745.566262	653.8796861	1615.508885	2290.547088	809.5378275
hsa_circ_0005777	0	15	2	7	10	0	0	1047.339757	217.9598954	628.2534554	880.9796494	0
hsa_circ_0005786	0	6	0	0	0	4	0	418.9359028	0	0	0	294.3773918
hsa_circ_0005791	15	18	27	8	7	20	1370.614035	1256.807708	2942.458588	718.003949	616.6857546	1471.886959
hsa_circ_0005792	7	9	14	0	11	8	639.619883	628.4038542	1525.719268	0	969.0776143	588.7547836
hsa_circ_0005800	0	0	0	0	0	3	0	0	0	0	0	220.7830439
hsa_circ_0005807	2	0	0	0	0	0	182.748538	0	0	0	0	0
hsa_circ_0005813	6	8	20	14	30	8	548.245614	558.5812037	2179.598954	1256.506911	2642.938948	588.7547836
hsa_circ_0005814	0	0	0	3	0	2	0	0	0	269.2514809	0	147.1886959
hsa_circ_0005821	0	3	0	0	0	4	0	209.4679514	0	0	0	294.3773918
hsa_circ_0005830	0	0	0	0	0	6	0	0	0	0	0	441.5660877
hsa_circ_0005831	0	0	0	5	0	0	0	0	0	448.7524681	0	0
hsa_circ_0005837	0	7	0	0	0	0	0	488.7585533	0	0	0	0
hsa_circ_0005842	4	0	0	0	0	0	365.497076	0	0	0	0	0
hsa_circ_0005844	0	0	0	9	0	0	0	0	0	807.7544426	0	0
hsa_circ_0005845	10	0	0	0	0	0	913.7426901	0	0	0	0	0
hsa_circ_0005853	0	4	0	0	0	0	0	279.2906019	0	0	0	0
hsa_circ_0005860	5	0	0	0	0	0	456.871345	0	0	0	0	0
hsa_circ_0005870	7	0	0	4	5	6	639.619883	0	0	359.0019745	440.4898247	441.5660877
hsa_circ_0005878	0	0	0	0	4	0	0	0	0	0	352.3918597	0
hsa_circ_0005881	0	0	0	0	0	4	0	0	0	0	0	294.3773918
hsa_circ_0005887	8	8	0	0	0	5	730.994152	558.5812037	0	0	0	367.9717398
hsa_circ_0005897	11	9	0	0	3	3	1005.116959	628.4038542	0	0	264.2938948	220.7830439
hsa_circ_0005898	5	5	4	0	0	7	456.871345	349.1132523	435.9197908	0	0	515.1604357
hsa_circ_0005912	0	7	0	0	0	5	0	488.7585533	0	0	0	367.9717398
hsa_circ_0005916	8	0	0	0	0	0	730.994152	0	0	0	0	0
hsa_circ_0005918	8	0	3	13	3	6	730.994152	0	326.9398431	1166.756417	264.2938948	441.5660877
hsa_circ_0005924	0	0	0	3	0	0	0	0	0	269.2514809	0	0
hsa_circ_0005927	0	3	3	3	4	4	0	209.4679514	326.9398431	269.2514809	352.3918597	294.3773918
hsa_circ_0005932	0	0	5	0	0	0	0	0	544.8997384	0	0	0
hsa_circ_0005935	9	0	0	5	0	4	822.3684211	0	0	448.7524681	0	294.3773918
hsa_circ_0005939	26	13	16	31	13	28	2375.730994	907.6944561	1743.679163	2782.265302	1145.273544	2060.641743
hsa_circ_0005941	19	30	9	28	20	30	1736.111111	2094.679514	980.8195292	2513.013822	1761.959299	2207.830439
hsa_circ_0005952	2	0	0	0	0	5	182.748538	0	0	0	0	367.9717398
hsa_circ_0005955	0	12	0	0	11	11	0	837.8718056	0	0	969.0776143	809.5378275
hsa_circ_0005973	0	0	0	0	0	3	0	0	0	0	0	220.7830439
hsa_circ_0005987	0	0	0	9	0	0	0	0	0	807.7544426	0	0
hsa_circ_0006006	0	0	0	0	6	3	0	0	0	0	528.5877896	220.7830439
hsa_circ_0006007	0	0	0	0	0	3	0	0	0	0	0	220.7830439
hsa_circ_0006012	0	0	0	3	0	0	0	0	0	269.2514809	0	0
hsa_circ_0006020	0	12	0	0	0	0	0	837.8718056	0	0	0	0
hsa_circ_0006030	0	12	0	3	0	5	0	837.8718056	0	269.2514809	0	367.9717398
hsa_circ_0006032	15	2	21	5	23	22	1370.614035	139.6453009	2288.578901	448.7524681	2026.253194	1619.075655
hsa_circ_0006062	33	16	25	13	5	19	3015.350877	1117.162407	2724.498692	1166.756417	440.4898247	1398.292611
hsa_circ_0006063	2	0	0	3	0	0	182.748538	0	0	269.2514809	0	0
hsa_circ_0006065	0	0	0	0	2	0	0	0	0	0	176.1959299	0
hsa_circ_0006067	4	5	0	6	0	0	365.497076	349.1132523	0	538.5029618	0	0
hsa_circ_0006078	7	8	0	0	6	7	639.619883	558.5812037	0	0	528.5877896	515.1604357
hsa_circ_0006088	10	0	0	3	0	0	913.7426901	0	0	269.2514809	0	0
hsa_circ_0006093	11	5	5	5	15	5	1005.116959	349.1132523	544.8997384	448.7524681	1321.469474	367.9717398
hsa_circ_0006104	8	6	0	0	0	0	730.994152	418.9359028	0	0	0	0
hsa_circ_0006107	0	9	0	0	5	5	0	628.4038542	0	0	440.4898247	367.9717398
hsa_circ_0006109	6	11	3	5	19	16	548.245614	768.0491551	326.9398431	448.7524681	1673.861334	1177.509567
hsa_circ_0006117	0	3	0	0	0	5	0	209.4679514	0	0	0	367.9717398
hsa_circ_0006123	9	0	0	10	0	11	822.3684211	0	0	897.5049363	0	809.5378275
hsa_circ_0006126	3	13	11	6	0	0	274.122807	907.6944561	1198.779425	538.5029618	0	0
hsa_circ_0006135	9	4	6	4	8	5	822.3684211	279.2906019	653.8796861	359.0019745	704.7837195	367.9717398
hsa_circ_0006136	0	3	0	0	0	0	0	209.4679514	0	0	0	0
hsa_circ_0006142	4	0	0	0	0	0	365.497076	0	0	0	0	0
hsa_circ_0006150	0	0	5	0	0	0	0	0	544.8997384	0	0	0
hsa_circ_0006151	18	16	14	20	25	37	1644.736842	1117.162407	1525.719268	1795.009873	2202.449123	2722.990874
hsa_circ_0006153	0	0	0	2	2	5	0	0	0	179.5009873	176.1959299	367.9717398
hsa_circ_0006156	0	8	0	7	0	0	0	558.5812037	0	628.2534554	0	0
hsa_circ_0006157	11	3	6	2	0	3	1005.116959	209.4679514	653.8796861	179.5009873	0	220.7830439
hsa_circ_0006160	0	0	0	5	0	0	0	0	0	448.7524681	0	0
hsa_circ_0006163	0	5	0	0	0	0	0	349.1132523	0	0	0	0
hsa_circ_0006167	0	0	6	0	0	6	0	0	653.8796861	0	0	441.5660877
hsa_circ_0006173	2	0	0	5	4	0	182.748538	0	0	448.7524681	352.3918597	0
hsa_circ_0006177	0	0	0	0	0	4	0	0	0	0	0	294.3773918
hsa_circ_0006198	0	0	0	6	0	0	0	0	0	538.5029618	0	0
hsa_circ_0006209	31	11	4	0	9	8	2832.602339	768.0491551	435.9197908	0	792.8816844	588.7547836
hsa_circ_0006210	16	24	5	6	16	10	1461.988304	1675.743611	544.8997384	538.5029618	1409.567439	735.9434795
hsa_circ_0006215	3	0	0	3	0	0	274.122807	0	0	269.2514809	0	0
hsa_circ_0006219	0	0	0	0	4	0	0	0	0	0	352.3918597	0
hsa_circ_0006225	4	0	0	0	0	0	365.497076	0	0	0	0	0
hsa_circ_0006229	13	26	13	24	20	19	1187.865497	1815.388912	1416.73932	2154.011847	1761.959299	1398.292611
hsa_circ_0006234	4	0	0	0	5	2	365.497076	0	0	0	440.4898247	147.1886959
hsa_circ_0006240	0	9	3	0	6	10	0	628.4038542	326.9398431	0	528.5877896	735.9434795
hsa_circ_0006243	2	3	0	0	0	7	182.748538	209.4679514	0	0	0	515.1604357
hsa_circ_0006248	0	5	4	4	10	0	0	349.1132523	435.9197908	359.0019745	880.9796494	0
hsa_circ_0006258	7	7	5	7	9	11	639.619883	488.7585533	544.8997384	628.2534554	792.8816844	809.5378275
hsa_circ_0006267	0	0	0	2	0	0	0	0	0	179.5009873	0	0
hsa_circ_0006279	0	4	0	0	0	0	0	279.2906019	0	0	0	0
hsa_circ_0006308	3	0	10	11	0	0	274.122807	0	1089.799477	987.2554299	0	0
hsa_circ_0006318	0	0	0	0	2	3	0	0	0	0	176.1959299	220.7830439
hsa_circ_0006329	3	7	0	0	5	10	274.122807	488.7585533	0	0	440.4898247	735.9434795
hsa_circ_0006345	0	0	0	0	0	2	0	0	0	0	0	147.1886959
hsa_circ_0006346	4	13	0	5	0	0	365.497076	907.6944561	0	448.7524681	0	0
hsa_circ_0006357	18	3	19	11	9	13	1644.736842	209.4679514	2070.619006	987.2554299	792.8816844	956.7265234
hsa_circ_0006358	0	6	0	0	3	0	0	418.9359028	0	0	264.2938948	0
hsa_circ_0006363	0	6	0	10	0	0	0	418.9359028	0	897.5049363	0	0
hsa_circ_0006364	26	47	24	15	20	30	2375.730994	3281.664572	2615.518745	1346.257404	1761.959299	2207.830439
hsa_circ_0006373	0	3	0	0	0	0	0	209.4679514	0	0	0	0
hsa_circ_0006376	17	20	20	7	32	8	1553.362573	1396.453009	2179.598954	628.2534554	2819.134878	588.7547836
hsa_circ_0006381	0	11	18	7	11	4	0	768.0491551	1961.639058	628.2534554	969.0776143	294.3773918
hsa_circ_0006382	0	0	0	7	0	6	0	0	0	628.2534554	0	441.5660877
hsa_circ_0006385	17	15	2	6	5	9	1553.362573	1047.339757	217.9598954	538.5029618	440.4898247	662.3491316
hsa_circ_0006388	0	0	0	0	0	3	0	0	0	0	0	220.7830439
hsa_circ_0006390	0	0	0	0	4	0	0	0	0	0	352.3918597	0
hsa_circ_0006392	0	0	7	0	0	0	0	0	762.8596338	0	0	0
hsa_circ_0006393	30	11	6	10	13	21	2741.22807	768.0491551	653.8796861	897.5049363	1145.273544	1545.481307
hsa_circ_0006400	0	9	5	5	3	2	0	628.4038542	544.8997384	448.7524681	264.2938948	147.1886959
hsa_circ_0006410	10	7	9	8	5	0	913.7426901	488.7585533	980.8195292	718.003949	440.4898247	0
hsa_circ_0006419	7	0	0	0	0	6	639.619883	0	0	0	0	441.5660877
hsa_circ_0006423	0	0	0	0	0	7	0	0	0	0	0	515.1604357
hsa_circ_0006424	0	0	0	0	3	0	0	0	0	0	264.2938948	0
hsa_circ_0006427	17	9	19	32	18	16	1553.362573	628.4038542	2070.619006	2872.015796	1585.763369	1177.509567
hsa_circ_0006448	0	6	0	0	0	0	0	418.9359028	0	0	0	0
hsa_circ_0006454	0	0	0	0	2	0	0	0	0	0	176.1959299	0
hsa_circ_0006458	7	0	2	10	0	8	639.619883	0	217.9598954	897.5049363	0	588.7547836
hsa_circ_0006461	2	0	2	0	0	0	182.748538	0	217.9598954	0	0	0
hsa_circ_0006471	0	9	7	6	0	0	0	628.4038542	762.8596338	538.5029618	0	0
hsa_circ_0006472	3	0	0	0	0	0	274.122807	0	0	0	0	0
hsa_circ_0006473	10	11	13	13	16	5	913.7426901	768.0491551	1416.73932	1166.756417	1409.567439	367.9717398
hsa_circ_0006482	15	12	4	5	12	7	1370.614035	837.8718056	435.9197908	448.7524681	1057.175579	515.1604357
hsa_circ_0006490	0	0	0	0	6	0	0	0	0	0	528.5877896	0
hsa_circ_0006501	0	0	6	0	3	5	0	0	653.8796861	0	264.2938948	367.9717398
hsa_circ_0006502	0	0	0	4	0	0	0	0	0	359.0019745	0	0
hsa_circ_0006508	13	19	8	9	4	11	1187.865497	1326.630359	871.8395815	807.7544426	352.3918597	809.5378275
hsa_circ_0006515	0	0	0	4	5	0	0	0	0	359.0019745	440.4898247	0
hsa_circ_0006519	11	0	0	0	0	0	1005.116959	0	0	0	0	0
hsa_circ_0006528	5	0	0	0	0	9	456.871345	0	0	0	0	662.3491316
hsa_circ_0006531	7	0	9	0	3	4	639.619883	0	980.8195292	0	264.2938948	294.3773918
hsa_circ_0006543	0	3	7	0	0	0	0	209.4679514	762.8596338	0	0	0
hsa_circ_0006546	0	0	0	0	7	0	0	0	0	0	616.6857546	0
hsa_circ_0006547	0	0	0	2	0	0	0	0	0	179.5009873	0	0
hsa_circ_0006578	0	5	7	0	0	0	0	349.1132523	762.8596338	0	0	0
hsa_circ_0006583	0	6	0	0	5	0	0	418.9359028	0	0	440.4898247	0
hsa_circ_0006597	4	7	0	0	2	0	365.497076	488.7585533	0	0	176.1959299	0
hsa_circ_0006599	0	0	0	0	5	0	0	0	0	0	440.4898247	0
hsa_circ_0006602	4	0	0	0	2	0	365.497076	0	0	0	176.1959299	0
hsa_circ_0006608	0	0	0	0	5	0	0	0	0	0	440.4898247	0
hsa_circ_0006609	0	4	0	0	0	0	0	279.2906019	0	0	0	0
hsa_circ_0006618	5	8	0	8	11	5	456.871345	558.5812037	0	718.003949	969.0776143	367.9717398
hsa_circ_0006619	0	0	0	0	5	0	0	0	0	0	440.4898247	0
hsa_circ_0006624	6	4	5	0	4	4	548.245614	279.2906019	544.8997384	0	352.3918597	294.3773918
hsa_circ_0006628	0	0	0	6	2	0	0	0	0	538.5029618	176.1959299	0
hsa_circ_0006631	0	0	0	0	3	0	0	0	0	0	264.2938948	0
hsa_circ_0006633	14	16	5	7	13	8	1279.239766	1117.162407	544.8997384	628.2534554	1145.273544	588.7547836
hsa_circ_0006646	13	11	0	0	0	5	1187.865497	768.0491551	0	0	0	367.9717398
hsa_circ_0006649	24	25	22	27	17	19	2192.982456	1745.566262	2397.558849	2423.263328	1497.665404	1398.292611
hsa_circ_0006654	0	4	0	0	0	0	0	279.2906019	0	0	0	0
hsa_circ_0006660	3	0	0	0	7	0	274.122807	0	0	0	616.6857546	0
hsa_circ_0006662	5	14	13	15	7	17	456.871345	977.5171065	1416.73932	1346.257404	616.6857546	1251.103915
hsa_circ_0006670	0	0	0	8	0	0	0	0	0	718.003949	0	0
hsa_circ_0006677	0	0	0	0	0	5	0	0	0	0	0	367.9717398
hsa_circ_0006694	0	4	0	0	0	0	0	279.2906019	0	0	0	0
hsa_circ_0006702	3	7	4	10	8	6	274.122807	488.7585533	435.9197908	897.5049363	704.7837195	441.5660877
hsa_circ_0006705	5	8	0	5	3	5	456.871345	558.5812037	0	448.7524681	264.2938948	367.9717398
hsa_circ_0006707	0	2	0	0	0	0	0	139.6453009	0	0	0	0
hsa_circ_0006715	0	7	0	0	0	0	0	488.7585533	0	0	0	0
hsa_circ_0006719	0	0	0	8	0	0	0	0	0	718.003949	0	0
hsa_circ_0006723	0	10	0	7	2	0	0	698.2265047	0	628.2534554	176.1959299	0
hsa_circ_0006725	0	11	4	12	4	6	0	768.0491551	435.9197908	1077.005924	352.3918597	441.5660877
hsa_circ_0006727	7	11	0	3	0	0	639.619883	768.0491551	0	269.2514809	0	0
hsa_circ_0006747	0	0	0	0	0	9	0	0	0	0	0	662.3491316
hsa_circ_0006757	0	0	0	4	0	0	0	0	0	359.0019745	0	0
hsa_circ_0006758	0	4	4	0	0	0	0	279.2906019	435.9197908	0	0	0
hsa_circ_0006761	0	0	0	0	0	5	0	0	0	0	0	367.9717398
hsa_circ_0006773	0	12	0	15	4	3	0	837.8718056	0	1346.257404	352.3918597	220.7830439
hsa_circ_0006779	0	4	0	0	0	0	0	279.2906019	0	0	0	0
hsa_circ_0006793	0	0	0	2	0	0	0	0	0	179.5009873	0	0
hsa_circ_0006794	13	10	7	7	10	8	1187.865497	698.2265047	762.8596338	628.2534554	880.9796494	588.7547836
hsa_circ_0006799	0	0	4	0	0	0	0	0	435.9197908	0	0	0
hsa_circ_0006818	4	0	0	0	0	0	365.497076	0	0	0	0	0
hsa_circ_0006824	3	0	0	4	0	0	274.122807	0	0	359.0019745	0	0
hsa_circ_0006825	0	0	0	0	0	4	0	0	0	0	0	294.3773918
hsa_circ_0006827	3	0	0	0	6	0	274.122807	0	0	0	528.5877896	0
hsa_circ_0006835	0	3	3	5	3	0	0	209.4679514	326.9398431	448.7524681	264.2938948	0
hsa_circ_0006836	0	0	0	0	2	0	0	0	0	0	176.1959299	0
hsa_circ_0006847	7	5	0	4	3	2	639.619883	349.1132523	0	359.0019745	264.2938948	147.1886959
hsa_circ_0006848	0	4	5	4	6	0	0	279.2906019	544.8997384	359.0019745	528.5877896	0
hsa_circ_0006851	0	0	5	0	0	0	0	0	544.8997384	0	0	0
hsa_circ_0006856	6	5	4	0	0	4	548.245614	349.1132523	435.9197908	0	0	294.3773918
hsa_circ_0006868	0	0	6	0	2	2	0	0	653.8796861	0	176.1959299	147.1886959
hsa_circ_0006869	0	0	0	6	3	0	0	0	0	538.5029618	264.2938948	0
hsa_circ_0006871	3	6	0	4	0	4	274.122807	418.9359028	0	359.0019745	0	294.3773918
hsa_circ_0006874	0	0	8	0	3	0	0	0	871.8395815	0	264.2938948	0
hsa_circ_0006877	2	0	0	0	0	0	182.748538	0	0	0	0	0
hsa_circ_0006879	8	0	8	2	0	5	730.994152	0	871.8395815	179.5009873	0	367.9717398
hsa_circ_0006881	0	3	17	0	0	3	0	209.4679514	1852.659111	0	0	220.7830439
hsa_circ_0006884	0	8	0	0	3	0	0	558.5812037	0	0	264.2938948	0
hsa_circ_0006893	0	0	0	0	0	3	0	0	0	0	0	220.7830439
hsa_circ_0006894	3	0	0	0	10	6	274.122807	0	0	0	880.9796494	441.5660877
hsa_circ_0006898	9	0	0	4	0	13	822.3684211	0	0	359.0019745	0	956.7265234
hsa_circ_0006908	0	0	0	0	0	6	0	0	0	0	0	441.5660877
hsa_circ_0006910	0	0	0	0	0	5	0	0	0	0	0	367.9717398
hsa_circ_0006917	0	0	0	0	3	0	0	0	0	0	264.2938948	0
hsa_circ_0006922	17	24	6	33	5	20	1553.362573	1675.743611	653.8796861	2961.76629	440.4898247	1471.886959
hsa_circ_0006935	4	8	10	0	3	10	365.497076	558.5812037	1089.799477	0	264.2938948	735.9434795
hsa_circ_0006937	0	2	0	5	0	0	0	139.6453009	0	448.7524681	0	0
hsa_circ_0006941	14	3	0	0	5	9	1279.239766	209.4679514	0	0	440.4898247	662.3491316
hsa_circ_0006956	0	0	10	10	6	0	0	0	1089.799477	897.5049363	528.5877896	0
hsa_circ_0006958	0	0	2	0	0	7	0	0	217.9598954	0	0	515.1604357
hsa_circ_0006964	3	0	0	6	0	0	274.122807	0	0	538.5029618	0	0
hsa_circ_0006968	7	4	5	9	10	4	639.619883	279.2906019	544.8997384	807.7544426	880.9796494	294.3773918
hsa_circ_0006969	3	0	8	4	6	5	274.122807	0	871.8395815	359.0019745	528.5877896	367.9717398
hsa_circ_0006971	4	5	6	14	5	17	365.497076	349.1132523	653.8796861	1256.506911	440.4898247	1251.103915
hsa_circ_0006977	3	0	0	0	0	0	274.122807	0	0	0	0	0
hsa_circ_0006979	0	0	0	3	0	12	0	0	0	269.2514809	0	883.1321754
hsa_circ_0006988	34	11	39	27	9	37	3106.725146	768.0491551	4250.21796	2423.263328	792.8816844	2722.990874
hsa_circ_0006990	43	40	28	44	38	63	3929.093567	2792.906019	3051.438535	3949.02172	3347.722668	4636.443921
hsa_circ_0006999	4	0	7	0	3	3	365.497076	0	762.8596338	0	264.2938948	220.7830439
hsa_circ_0007001	4	3	7	0	17	31	365.497076	209.4679514	762.8596338	0	1497.665404	2281.424787
hsa_circ_0007004	0	0	0	3	15	7	0	0	0	269.2514809	1321.469474	515.1604357
hsa_circ_0007005	0	16	0	0	2	0	0	1117.162407	0	0	176.1959299	0
hsa_circ_0007007	29	14	7	12	16	20	2649.853801	977.5171065	762.8596338	1077.005924	1409.567439	1471.886959
hsa_circ_0007015	5	0	0	0	0	0	456.871345	0	0	0	0	0
hsa_circ_0007022	0	0	0	0	0	5	0	0	0	0	0	367.9717398
hsa_circ_0007032	0	0	0	0	11	0	0	0	0	0	969.0776143	0
hsa_circ_0007036	0	2	0	2	0	0	0	139.6453009	0	179.5009873	0	0
hsa_circ_0007042	7	4	2	14	5	12	639.619883	279.2906019	217.9598954	1256.506911	440.4898247	883.1321754
hsa_circ_0007044	0	0	0	0	0	4	0	0	0	0	0	294.3773918
hsa_circ_0007046	2	0	0	0	0	5	182.748538	0	0	0	0	367.9717398
hsa_circ_0007052	0	9	0	0	6	14	0	628.4038542	0	0	528.5877896	1030.320871
hsa_circ_0007059	6	13	6	11	7	9	548.245614	907.6944561	653.8796861	987.2554299	616.6857546	662.3491316
hsa_circ_0007061	12	4	4	6	2	10	1096.491228	279.2906019	435.9197908	538.5029618	176.1959299	735.9434795
hsa_circ_0007064	9	0	13	27	7	17	822.3684211	0	1416.73932	2423.263328	616.6857546	1251.103915
hsa_circ_0007075	5	0	0	0	0	0	456.871345	0	0	0	0	0
hsa_circ_0007081	3	5	0	12	0	6	274.122807	349.1132523	0	1077.005924	0	441.5660877
hsa_circ_0007083	6	6	9	8	0	5	548.245614	418.9359028	980.8195292	718.003949	0	367.9717398
hsa_circ_0007099	16	29	17	9	14	10	1461.988304	2024.856864	1852.659111	807.7544426	1233.371509	735.9434795
hsa_circ_0007100	0	0	0	0	2	0	0	0	0	0	176.1959299	0
hsa_circ_0007101	5	0	0	0	0	0	456.871345	0	0	0	0	0
hsa_circ_0007103	0	5	0	0	0	0	0	349.1132523	0	0	0	0
hsa_circ_0007108	0	5	0	0	4	16	0	349.1132523	0	0	352.3918597	1177.509567
hsa_circ_0007110	0	0	0	0	0	2	0	0	0	0	0	147.1886959
hsa_circ_0007113	0	5	13	10	4	5	0	349.1132523	1416.73932	897.5049363	352.3918597	367.9717398
hsa_circ_0007120	0	0	0	0	0	2	0	0	0	0	0	147.1886959
hsa_circ_0007130	4	8	0	0	0	0	365.497076	558.5812037	0	0	0	0
hsa_circ_0007142	16	23	2	4	13	8	1461.988304	1605.920961	217.9598954	359.0019745	1145.273544	588.7547836
hsa_circ_0007149	6	0	0	0	4	0	548.245614	0	0	0	352.3918597	0
hsa_circ_0007153	4	0	0	0	0	0	365.497076	0	0	0	0	0
hsa_circ_0007167	0	3	0	0	0	6	0	209.4679514	0	0	0	441.5660877
hsa_circ_0007168	3	0	0	9	0	10	274.122807	0	0	807.7544426	0	735.9434795
hsa_circ_0007175	0	0	0	5	0	0	0	0	0	448.7524681	0	0
hsa_circ_0007180	7	0	0	0	0	3	639.619883	0	0	0	0	220.7830439
hsa_circ_0007184	0	0	0	0	0	2	0	0	0	0	0	147.1886959
hsa_circ_0007196	0	0	0	0	5	0	0	0	0	0	440.4898247	0
hsa_circ_0007206	5	8	0	0	0	3	456.871345	558.5812037	0	0	0	220.7830439
hsa_circ_0007210	6	5	6	0	8	9	548.245614	349.1132523	653.8796861	0	704.7837195	662.3491316
hsa_circ_0007218	0	4	0	4	6	6	0	279.2906019	0	359.0019745	528.5877896	441.5660877
hsa_circ_0007225	0	5	0	0	0	0	0	349.1132523	0	0	0	0
hsa_circ_0007231	16	6	13	7	4	7	1461.988304	418.9359028	1416.73932	628.2534554	352.3918597	515.1604357
hsa_circ_0007232	0	0	0	0	0	4	0	0	0	0	0	294.3773918
hsa_circ_0007234	0	4	0	4	3	0	0	279.2906019	0	359.0019745	264.2938948	0
hsa_circ_0007242	3	4	4	13	0	14	274.122807	279.2906019	435.9197908	1166.756417	0	1030.320871
hsa_circ_0007249	5	17	0	0	3	0	456.871345	1186.985058	0	0	264.2938948	0
hsa_circ_0007258	0	0	0	4	0	0	0	0	0	359.0019745	0	0
hsa_circ_0007262	2	2	0	0	0	0	182.748538	139.6453009	0	0	0	0
hsa_circ_0007265	4	0	0	4	0	7	365.497076	0	0	359.0019745	0	515.1604357
hsa_circ_0007268	2	6	7	11	12	0	182.748538	418.9359028	762.8596338	987.2554299	1057.175579	0
hsa_circ_0007284	8	0	0	0	0	8	730.994152	0	0	0	0	588.7547836
hsa_circ_0007290	0	0	0	0	0	3	0	0	0	0	0	220.7830439
hsa_circ_0007291	6	14	16	6	8	6	548.245614	977.5171065	1743.679163	538.5029618	704.7837195	441.5660877
hsa_circ_0007292	4	8	2	10	5	5	365.497076	558.5812037	217.9598954	897.5049363	440.4898247	367.9717398
hsa_circ_0007295	0	0	0	4	0	3	0	0	0	359.0019745	0	220.7830439
hsa_circ_0007298	4	0	0	0	2	0	365.497076	0	0	0	176.1959299	0
hsa_circ_0007306	0	0	0	0	0	3	0	0	0	0	0	220.7830439
hsa_circ_0007308	0	3	0	2	0	0	0	209.4679514	0	179.5009873	0	0
hsa_circ_0007312	5	0	0	0	0	9	456.871345	0	0	0	0	662.3491316
hsa_circ_0007313	5	6	0	0	4	0	456.871345	418.9359028	0	0	352.3918597	0
hsa_circ_0007317	5	5	0	0	0	0	456.871345	349.1132523	0	0	0	0
hsa_circ_0007328	13	25	16	15	18	24	1187.865497	1745.566262	1743.679163	1346.257404	1585.763369	1766.264351
hsa_circ_0007332	0	10	5	5	0	13	0	698.2265047	544.8997384	448.7524681	0	956.7265234
hsa_circ_0007353	0	0	0	0	0	10	0	0	0	0	0	735.9434795
hsa_circ_0007356	4	3	0	3	0	0	365.497076	209.4679514	0	269.2514809	0	0
hsa_circ_0007358	0	0	5	0	0	5	0	0	544.8997384	0	0	367.9717398
hsa_circ_0007361	7	12	17	15	5	11	639.619883	837.8718056	1852.659111	1346.257404	440.4898247	809.5378275
hsa_circ_0007364	0	0	0	0	8	0	0	0	0	0	704.7837195	0
hsa_circ_0007365	10	4	0	0	4	6	913.7426901	279.2906019	0	0	352.3918597	441.5660877
hsa_circ_0007368	0	5	0	0	0	0	0	349.1132523	0	0	0	0
hsa_circ_0007378	18	11	6	9	5	5	1644.736842	768.0491551	653.8796861	807.7544426	440.4898247	367.9717398
hsa_circ_0007386	106	145	99	81	100	103	9685.672515	10124.28432	10789.01482	7269.789984	8809.796494	7580.217839
hsa_circ_0007392	6	19	2	3	8	19	548.245614	1326.630359	217.9598954	269.2514809	704.7837195	1398.292611
hsa_circ_0007395	9	4	0	0	0	0	822.3684211	279.2906019	0	0	0	0
hsa_circ_0007404	7	0	0	2	0	0	639.619883	0	0	179.5009873	0	0
hsa_circ_0007417	40	71	33	49	35	34	3654.97076	4957.408183	3596.338274	4397.774188	3083.428773	2502.20783
hsa_circ_0007418	0	2	5	0	0	5	0	139.6453009	544.8997384	0	0	367.9717398
hsa_circ_0007427	3	0	0	0	0	0	274.122807	0	0	0	0	0
hsa_circ_0007430	0	4	10	17	9	0	0	279.2906019	1089.799477	1525.758392	792.8816844	0
hsa_circ_0007431	0	2	0	0	2	0	0	139.6453009	0	0	176.1959299	0
hsa_circ_0007439	0	0	0	0	0	3	0	0	0	0	0	220.7830439
hsa_circ_0007442	0	0	3	0	0	0	0	0	326.9398431	0	0	0
hsa_circ_0007444	47	61	23	37	44	84	4294.590643	4259.181679	2506.538797	3320.768264	3876.310457	6181.925228
hsa_circ_0007445	0	4	0	0	0	0	0	279.2906019	0	0	0	0
hsa_circ_0007466	10	4	5	0	0	6	913.7426901	279.2906019	544.8997384	0	0	441.5660877
hsa_circ_0007468	0	0	0	0	7	0	0	0	0	0	616.6857546	0
hsa_circ_0007470	0	0	0	0	0	7	0	0	0	0	0	515.1604357
hsa_circ_0007476	4	9	6	5	5	6	365.497076	628.4038542	653.8796861	448.7524681	440.4898247	441.5660877
hsa_circ_0007477	0	0	2	4	5	10	0	0	217.9598954	359.0019745	440.4898247	735.9434795
hsa_circ_0007482	4	6	0	5	2	8	365.497076	418.9359028	0	448.7524681	176.1959299	588.7547836
hsa_circ_0007487	15	13	8	13	10	10	1370.614035	907.6944561	871.8395815	1166.756417	880.9796494	735.9434795
hsa_circ_0007494	4	0	0	0	0	3	365.497076	0	0	0	0	220.7830439
hsa_circ_0007507	0	0	0	0	4	0	0	0	0	0	352.3918597	0
hsa_circ_0007509	0	10	0	0	0	0	0	698.2265047	0	0	0	0
hsa_circ_0007511	2	3	11	3	4	4	182.748538	209.4679514	1198.779425	269.2514809	352.3918597	294.3773918
hsa_circ_0007529	0	0	0	0	6	6	0	0	0	0	528.5877896	441.5660877
hsa_circ_0007532	0	0	0	3	0	0	0	0	0	269.2514809	0	0
hsa_circ_0007541	0	0	0	2	0	2	0	0	0	179.5009873	0	147.1886959
hsa_circ_0007542	0	7	0	0	0	0	0	488.7585533	0	0	0	0
hsa_circ_0007544	16	0	0	2	0	6	1461.988304	0	0	179.5009873	0	441.5660877
hsa_circ_0007548	3	0	0	0	0	9	274.122807	0	0	0	0	662.3491316
hsa_circ_0007554	0	0	0	5	0	0	0	0	0	448.7524681	0	0
hsa_circ_0007567	0	8	0	0	0	0	0	558.5812037	0	0	0	0
hsa_circ_0007578	0	0	0	2	4	0	0	0	0	179.5009873	352.3918597	0
hsa_circ_0007580	4	7	0	0	0	0	365.497076	488.7585533	0	0	0	0
hsa_circ_0007581	3	10	6	0	0	2	274.122807	698.2265047	653.8796861	0	0	147.1886959
hsa_circ_0007582	4	12	6	7	0	6	365.497076	837.8718056	653.8796861	628.2534554	0	441.5660877
hsa_circ_0007606	7	0	0	0	0	0	639.619883	0	0	0	0	0
hsa_circ_0007608	0	2	0	0	0	0	0	139.6453009	0	0	0	0
hsa_circ_0007609	6	0	0	0	0	0	548.245614	0	0	0	0	0
hsa_circ_0007615	0	9	0	4	0	19	0	628.4038542	0	359.0019745	0	1398.292611
hsa_circ_0007618	7	8	0	5	6	9	639.619883	558.5812037	0	448.7524681	528.5877896	662.3491316
hsa_circ_0007619	0	3	0	0	0	0	0	209.4679514	0	0	0	0
hsa_circ_0007621	0	0	0	4	0	0	0	0	0	359.0019745	0	0
hsa_circ_0007623	3	0	0	0	3	0	274.122807	0	0	0	264.2938948	0
hsa_circ_0007626	0	5	0	0	3	0	0	349.1132523	0	0	264.2938948	0
hsa_circ_0007639	9	7	0	2	5	0	822.3684211	488.7585533	0	179.5009873	440.4898247	0
hsa_circ_0007646	12	4	11	5	10	16	1096.491228	279.2906019	1198.779425	448.7524681	880.9796494	1177.509567
hsa_circ_0007648	0	0	0	7	3	8	0	0	0	628.2534554	264.2938948	588.7547836
hsa_circ_0007659	0	0	0	0	6	0	0	0	0	0	528.5877896	0
hsa_circ_0007662	0	0	0	0	0	5	0	0	0	0	0	367.9717398
hsa_circ_0007677	0	11	0	4	0	0	0	768.0491551	0	359.0019745	0	0
hsa_circ_0007682	6	0	0	0	0	4	548.245614	0	0	0	0	294.3773918
hsa_circ_0007683	0	0	8	0	3	0	0	0	871.8395815	0	264.2938948	0
hsa_circ_0007685	7	7	0	5	0	13	639.619883	488.7585533	0	448.7524681	0	956.7265234
hsa_circ_0007693	6	10	0	0	4	0	548.245614	698.2265047	0	0	352.3918597	0
hsa_circ_0007701	0	8	10	19	11	8	0	558.5812037	1089.799477	1705.259379	969.0776143	588.7547836
hsa_circ_0007706	3	7	6	3	0	7	274.122807	488.7585533	653.8796861	269.2514809	0	515.1604357
hsa_circ_0007708	0	3	0	0	0	0	0	209.4679514	0	0	0	0
hsa_circ_0007709	8	5	4	0	0	0	730.994152	349.1132523	435.9197908	0	0	0
hsa_circ_0007710	0	3	6	0	3	0	0	209.4679514	653.8796861	0	264.2938948	0
hsa_circ_0007714	0	9	8	0	2	4	0	628.4038542	871.8395815	0	176.1959299	294.3773918
hsa_circ_0007719	15	7	0	8	7	20	1370.614035	488.7585533	0	718.003949	616.6857546	1471.886959
hsa_circ_0007726	0	0	0	0	0	4	0	0	0	0	0	294.3773918
hsa_circ_0007741	11	0	0	0	5	7	1005.116959	0	0	0	440.4898247	515.1604357
hsa_circ_0007746	0	0	0	4	0	0	0	0	0	359.0019745	0	0
hsa_circ_0007752	0	0	0	0	3	0	0	0	0	0	264.2938948	0
hsa_circ_0007755	8	0	0	2	0	0	730.994152	0	0	179.5009873	0	0
hsa_circ_0007760	0	0	3	9	0	3	0	0	326.9398431	807.7544426	0	220.7830439
hsa_circ_0007761	109	84	83	123	124	92	9959.795322	5865.102639	9045.335658	11039.31072	10924.14765	6770.680012
hsa_circ_0007766	0	0	0	7	0	0	0	0	0	628.2534554	0	0
hsa_circ_0007771	0	6	4	5	0	4	0	418.9359028	435.9197908	448.7524681	0	294.3773918
hsa_circ_0007775	0	0	0	5	0	0	0	0	0	448.7524681	0	0
hsa_circ_0007777	5	4	11	0	0	3	456.871345	279.2906019	1198.779425	0	0	220.7830439
hsa_circ_0007787	7	0	0	5	0	0	639.619883	0	0	448.7524681	0	0
hsa_circ_0007788	3	4	0	0	8	16	274.122807	279.2906019	0	0	704.7837195	1177.509567
hsa_circ_0007789	0	0	0	0	0	7	0	0	0	0	0	515.1604357
hsa_circ_0007793	17	14	2	10	6	13	1553.362573	977.5171065	217.9598954	897.5049363	528.5877896	956.7265234
hsa_circ_0007795	0	7	0	0	0	0	0	488.7585533	0	0	0	0
hsa_circ_0007796	2	0	0	0	5	6	182.748538	0	0	0	440.4898247	441.5660877
hsa_circ_0007803	3	6	8	5	0	0	274.122807	418.9359028	871.8395815	448.7524681	0	0
hsa_circ_0007804	0	0	0	9	0	0	0	0	0	807.7544426	0	0
hsa_circ_0007817	0	8	9	4	13	8	0	558.5812037	980.8195292	359.0019745	1145.273544	588.7547836
hsa_circ_0007820	8	7	0	4	0	0	730.994152	488.7585533	0	359.0019745	0	0
hsa_circ_0007823	0	0	0	0	10	0	0	0	0	0	880.9796494	0
hsa_circ_0007827	7	5	0	0	3	7	639.619883	349.1132523	0	0	264.2938948	515.1604357
hsa_circ_0007836	9	7	0	6	0	5	822.3684211	488.7585533	0	538.5029618	0	367.9717398
hsa_circ_0007848	10	17	0	19	20	3	913.7426901	1186.985058	0	1705.259379	1761.959299	220.7830439
hsa_circ_0007857	0	0	0	0	5	0	0	0	0	0	440.4898247	0
hsa_circ_0007864	0	5	0	0	0	0	0	349.1132523	0	0	0	0
hsa_circ_0007874	0	0	0	0	4	0	0	0	0	0	352.3918597	0
hsa_circ_0007895	0	0	0	0	3	0	0	0	0	0	264.2938948	0
hsa_circ_0007897	11	20	8	31	12	14	1005.116959	1396.453009	871.8395815	2782.265302	1057.175579	1030.320871
hsa_circ_0007902	0	0	0	0	5	0	0	0	0	0	440.4898247	0
hsa_circ_0007904	8	0	9	0	4	7	730.994152	0	980.8195292	0	352.3918597	515.1604357
hsa_circ_0007924	3	0	0	0	0	0	274.122807	0	0	0	0	0
hsa_circ_0007931	0	0	0	0	0	6	0	0	0	0	0	441.5660877
hsa_circ_0007934	4	0	0	0	0	5	365.497076	0	0	0	0	367.9717398
hsa_circ_0007936	8	9	22	16	7	13	730.994152	628.4038542	2397.558849	1436.007898	616.6857546	956.7265234
hsa_circ_0007940	0	0	0	3	14	17	0	0	0	269.2514809	1233.371509	1251.103915
hsa_circ_0007947	13	3	0	5	8	13	1187.865497	209.4679514	0	448.7524681	704.7837195	956.7265234
hsa_circ_0007948	0	0	0	0	0	10	0	0	0	0	0	735.9434795
hsa_circ_0007949	0	0	0	0	0	5	0	0	0	0	0	367.9717398
hsa_circ_0007960	0	0	7	0	0	0	0	0	762.8596338	0	0	0
hsa_circ_0007975	2	5	0	0	0	4	182.748538	349.1132523	0	0	0	294.3773918
hsa_circ_0007976	5	5	7	0	0	0	456.871345	349.1132523	762.8596338	0	0	0
hsa_circ_0007977	0	0	0	2	0	0	0	0	0	179.5009873	0	0
hsa_circ_0007979	0	0	0	0	0	3	0	0	0	0	0	220.7830439
hsa_circ_0007981	0	4	0	0	0	0	0	279.2906019	0	0	0	0
hsa_circ_0007986	0	0	0	0	5	0	0	0	0	0	440.4898247	0
hsa_circ_0007987	5	5	0	0	4	7	456.871345	349.1132523	0	0	352.3918597	515.1604357
hsa_circ_0008000	6	0	6	0	0	3	548.245614	0	653.8796861	0	0	220.7830439
hsa_circ_0008010	9	5	6	10	6	5	822.3684211	349.1132523	653.8796861	897.5049363	528.5877896	367.9717398
hsa_circ_0008011	23	15	7	34	14	26	2101.608187	1047.339757	762.8596338	3051.516783	1233.371509	1913.453047
hsa_circ_0008015	0	8	0	0	0	0	0	558.5812037	0	0	0	0
hsa_circ_0008016	0	11	0	0	0	3	0	768.0491551	0	0	0	220.7830439
hsa_circ_0008024	0	6	0	0	0	0	0	418.9359028	0	0	0	0
hsa_circ_0008027	0	3	0	0	0	0	0	209.4679514	0	0	0	0
hsa_circ_0008032	4	0	0	3	9	0	365.497076	0	0	269.2514809	792.8816844	0
hsa_circ_0008039	0	0	9	0	0	0	0	0	980.8195292	0	0	0
hsa_circ_0008043	0	7	0	0	0	4	0	488.7585533	0	0	0	294.3773918
hsa_circ_0008054	0	5	6	9	3	0	0	349.1132523	653.8796861	807.7544426	264.2938948	0
hsa_circ_0008058	6	3	8	8	0	6	548.245614	209.4679514	871.8395815	718.003949	0	441.5660877
hsa_circ_0008063	0	0	6	0	0	0	0	0	653.8796861	0	0	0
hsa_circ_0008069	3	0	0	6	0	0	274.122807	0	0	538.5029618	0	0
hsa_circ_0008077	3	16	2	8	5	0	274.122807	1117.162407	217.9598954	718.003949	440.4898247	0
hsa_circ_0008081	0	0	0	2	0	5	0	0	0	179.5009873	0	367.9717398
hsa_circ_0008082	0	5	0	13	10	0	0	349.1132523	0	1166.756417	880.9796494	0
hsa_circ_0008083	0	3	0	2	3	0	0	209.4679514	0	179.5009873	264.2938948	0
hsa_circ_0008092	0	0	0	0	2	0	0	0	0	0	176.1959299	0
hsa_circ_0008100	0	8	0	0	0	0	0	558.5812037	0	0	0	0
hsa_circ_0008107	0	0	3	0	0	0	0	0	326.9398431	0	0	0
hsa_circ_0008110	0	0	0	6	0	0	0	0	0	538.5029618	0	0
hsa_circ_0008114	6	0	0	0	0	4	548.245614	0	0	0	0	294.3773918
hsa_circ_0008120	0	0	6	6	16	5	0	0	653.8796861	538.5029618	1409.567439	367.9717398
hsa_circ_0008124	0	4	0	4	0	7	0	279.2906019	0	359.0019745	0	515.1604357
hsa_circ_0008129	0	0	4	0	0	0	0	0	435.9197908	0	0	0
hsa_circ_0008131	6	0	0	5	15	4	548.245614	0	0	448.7524681	1321.469474	294.3773918
hsa_circ_0008145	0	0	0	0	0	2	0	0	0	0	0	147.1886959
hsa_circ_0008150	5	0	0	0	4	10	456.871345	0	0	0	352.3918597	735.9434795
hsa_circ_0008151	7	9	0	9	0	9	639.619883	628.4038542	0	807.7544426	0	662.3491316
hsa_circ_0008153	0	3	0	0	7	0	0	209.4679514	0	0	616.6857546	0
hsa_circ_0008163	0	6	7	0	6	5	0	418.9359028	762.8596338	0	528.5877896	367.9717398
hsa_circ_0008177	3	4	5	0	2	0	274.122807	279.2906019	544.8997384	0	176.1959299	0
hsa_circ_0008179	3	0	0	2	0	3	274.122807	0	0	179.5009873	0	220.7830439
hsa_circ_0008184	4	0	0	0	0	0	365.497076	0	0	0	0	0
hsa_circ_0008187	0	6	0	4	0	0	0	418.9359028	0	359.0019745	0	0
hsa_circ_0008190	0	0	0	0	3	0	0	0	0	0	264.2938948	0
hsa_circ_0008192	2	8	10	0	19	5	182.748538	558.5812037	1089.799477	0	1673.861334	367.9717398
hsa_circ_0008193	4	0	10	2	9	20	365.497076	0	1089.799477	179.5009873	792.8816844	1471.886959
hsa_circ_0008194	40	37	16	26	22	19	3654.97076	2583.438067	1743.679163	2333.512834	1938.155229	1398.292611
hsa_circ_0008197	0	0	0	0	0	4	0	0	0	0	0	294.3773918
hsa_circ_0008199	0	7	0	0	10	5	0	488.7585533	0	0	880.9796494	367.9717398
hsa_circ_0008201	0	0	6	5	0	0	0	0	653.8796861	448.7524681	0	0
hsa_circ_0008207	4	0	0	0	0	0	365.497076	0	0	0	0	0
hsa_circ_0008210	9	17	6	0	21	14	822.3684211	1186.985058	653.8796861	0	1850.057264	1030.320871
hsa_circ_0008214	0	0	0	2	0	0	0	0	0	179.5009873	0	0
hsa_circ_0008225	0	0	0	8	2	4	0	0	0	718.003949	176.1959299	294.3773918
hsa_circ_0008230	0	0	0	0	5	0	0	0	0	0	440.4898247	0
hsa_circ_0008242	0	8	10	6	0	5	0	558.5812037	1089.799477	538.5029618	0	367.9717398
hsa_circ_0008244	0	8	0	0	2	2	0	558.5812037	0	0	176.1959299	147.1886959
hsa_circ_0008258	0	0	8	5	0	0	0	0	871.8395815	448.7524681	0	0
hsa_circ_0008271	0	5	0	0	0	0	0	349.1132523	0	0	0	0
hsa_circ_0008272	0	0	6	0	0	0	0	0	653.8796861	0	0	0
hsa_circ_0008274	0	5	0	0	0	0	0	349.1132523	0	0	0	0
hsa_circ_0008275	5	2	0	3	9	5	456.871345	139.6453009	0	269.2514809	792.8816844	367.9717398
hsa_circ_0008284	0	0	5	0	5	3	0	0	544.8997384	0	440.4898247	220.7830439
hsa_circ_0008285	0	0	0	8	0	0	0	0	0	718.003949	0	0
hsa_circ_0008294	0	0	0	0	3	0	0	0	0	0	264.2938948	0
hsa_circ_0008295	0	0	0	0	0	4	0	0	0	0	0	294.3773918
hsa_circ_0008298	4	0	0	0	0	0	365.497076	0	0	0	0	0
hsa_circ_0008304	3	0	0	5	0	0	274.122807	0	0	448.7524681	0	0
hsa_circ_0008309	5	17	0	8	10	8	456.871345	1186.985058	0	718.003949	880.9796494	588.7547836
hsa_circ_0008310	9	4	15	8	7	6	822.3684211	279.2906019	1634.699215	718.003949	616.6857546	441.5660877
hsa_circ_0008313	0	0	0	0	0	3	0	0	0	0	0	220.7830439
hsa_circ_0008319	12	15	3	0	7	14	1096.491228	1047.339757	326.9398431	0	616.6857546	1030.320871
hsa_circ_0008320	2	0	0	4	3	0	182.748538	0	0	359.0019745	264.2938948	0
hsa_circ_0008321	2	0	0	0	4	0	182.748538	0	0	0	352.3918597	0
hsa_circ_0008324	0	0	10	8	7	4	0	0	1089.799477	718.003949	616.6857546	294.3773918
hsa_circ_0008329	0	3	0	0	0	0	0	209.4679514	0	0	0	0
hsa_circ_0008332	0	0	4	0	0	0	0	0	435.9197908	0	0	0
hsa_circ_0008334	19	21	9	8	14	21	1736.111111	1466.27566	980.8195292	718.003949	1233.371509	1545.481307
hsa_circ_0008338	0	6	0	0	4	0	0	418.9359028	0	0	352.3918597	0
hsa_circ_0008342	0	0	0	0	3	6	0	0	0	0	264.2938948	441.5660877
hsa_circ_0008358	0	6	0	0	0	5	0	418.9359028	0	0	0	367.9717398
hsa_circ_0008362	7	25	10	3	9	19	639.619883	1745.566262	1089.799477	269.2514809	792.8816844	1398.292611
hsa_circ_0008378	0	4	3	0	2	0	0	279.2906019	326.9398431	0	176.1959299	0
hsa_circ_0008382	0	0	0	0	4	0	0	0	0	0	352.3918597	0
hsa_circ_0008383	0	0	6	0	4	0	0	0	653.8796861	0	352.3918597	0
hsa_circ_0008389	7	0	0	9	0	15	639.619883	0	0	807.7544426	0	1103.915219
hsa_circ_0008414	0	3	0	0	0	0	0	209.4679514	0	0	0	0
hsa_circ_0008418	0	6	0	0	5	3	0	418.9359028	0	0	440.4898247	220.7830439
hsa_circ_0008421	0	0	0	4	0	10	0	0	0	359.0019745	0	735.9434795
hsa_circ_0008424	12	4	11	9	31	18	1096.491228	279.2906019	1198.779425	807.7544426	2731.036913	1324.698263
hsa_circ_0008426	2	0	0	10	0	0	182.748538	0	0	897.5049363	0	0
hsa_circ_0008435	7	0	0	6	0	4	639.619883	0	0	538.5029618	0	294.3773918
hsa_circ_0008440	4	7	11	5	3	0	365.497076	488.7585533	1198.779425	448.7524681	264.2938948	0
hsa_circ_0008441	0	0	0	0	12	0	0	0	0	0	1057.175579	0
hsa_circ_0008445	0	4	6	3	0	0	0	279.2906019	653.8796861	269.2514809	0	0
hsa_circ_0008451	8	12	8	0	6	11	730.994152	837.8718056	871.8395815	0	528.5877896	809.5378275
hsa_circ_0008453	0	13	0	0	0	5	0	907.6944561	0	0	0	367.9717398
hsa_circ_0008454	0	0	0	0	0	3	0	0	0	0	0	220.7830439
hsa_circ_0008456	8	3	6	0	0	4	730.994152	209.4679514	653.8796861	0	0	294.3773918
hsa_circ_0008460	10	12	0	5	0	21	913.7426901	837.8718056	0	448.7524681	0	1545.481307
hsa_circ_0008465	0	0	0	3	0	0	0	0	0	269.2514809	0	0
hsa_circ_0008472	0	0	0	0	0	8	0	0	0	0	0	588.7547836
hsa_circ_0008480	5	8	0	4	4	4	456.871345	558.5812037	0	359.0019745	352.3918597	294.3773918
hsa_circ_0008482	0	4	0	0	0	0	0	279.2906019	0	0	0	0
hsa_circ_0008488	0	0	8	0	3	0	0	0	871.8395815	0	264.2938948	0
hsa_circ_0008494	6	13	7	0	10	3	548.245614	907.6944561	762.8596338	0	880.9796494	220.7830439
hsa_circ_0008500	33	58	34	57	34	50	3015.350877	4049.713727	3705.318221	5115.778137	2995.330808	3679.717398
hsa_circ_0008510	0	0	5	0	0	0	0	0	544.8997384	0	0	0
hsa_circ_0008523	0	0	0	0	3	0	0	0	0	0	264.2938948	0
hsa_circ_0008533	0	0	5	0	0	4	0	0	544.8997384	0	0	294.3773918
hsa_circ_0008535	0	6	0	7	0	12	0	418.9359028	0	628.2534554	0	883.1321754
hsa_circ_0008536	0	0	0	0	0	4	0	0	0	0	0	294.3773918
hsa_circ_0008537	0	0	0	3	0	0	0	0	0	269.2514809	0	0
hsa_circ_0008539	0	15	8	4	8	10	0	1047.339757	871.8395815	359.0019745	704.7837195	735.9434795
hsa_circ_0008542	5	3	0	0	0	0	456.871345	209.4679514	0	0	0	0
hsa_circ_0008546	6	3	3	0	0	0	548.245614	209.4679514	326.9398431	0	0	0
hsa_circ_0008547	0	0	0	4	0	2	0	0	0	359.0019745	0	147.1886959
hsa_circ_0008549	25	32	29	31	40	28	2284.356725	2234.324815	3160.418483	2782.265302	3523.918597	2060.641743
hsa_circ_0008554	12	13	9	9	8	7	1096.491228	907.6944561	980.8195292	807.7544426	704.7837195	515.1604357
hsa_circ_0008558	0	0	11	0	5	5	0	0	1198.779425	0	440.4898247	367.9717398
hsa_circ_0008574	15	6	0	5	2	12	1370.614035	418.9359028	0	448.7524681	176.1959299	883.1321754
hsa_circ_0008579	0	0	0	0	3	5	0	0	0	0	264.2938948	367.9717398
hsa_circ_0008585	0	0	5	0	0	2	0	0	544.8997384	0	0	147.1886959
hsa_circ_0008587	0	0	0	0	5	0	0	0	0	0	440.4898247	0
hsa_circ_0008599	0	0	0	0	3	0	0	0	0	0	264.2938948	0
hsa_circ_0008614	0	0	0	0	5	0	0	0	0	0	440.4898247	0
hsa_circ_0008617	0	5	0	0	0	0	0	349.1132523	0	0	0	0
hsa_circ_0008618	8	5	0	7	6	4	730.994152	349.1132523	0	628.2534554	528.5877896	294.3773918
hsa_circ_0008620	0	0	0	0	0	6	0	0	0	0	0	441.5660877
hsa_circ_0008628	4	2	0	0	0	6	365.497076	139.6453009	0	0	0	441.5660877
hsa_circ_0008641	0	0	0	3	0	0	0	0	0	269.2514809	0	0
hsa_circ_0008647	6	14	7	7	4	6	548.245614	977.5171065	762.8596338	628.2534554	352.3918597	441.5660877
hsa_circ_0008649	0	0	0	0	2	7	0	0	0	0	176.1959299	515.1604357
hsa_circ_0008650	0	0	0	2	0	0	0	0	0	179.5009873	0	0
hsa_circ_0008651	4	2	3	9	7	12	365.497076	139.6453009	326.9398431	807.7544426	616.6857546	883.1321754
hsa_circ_0008652	6	0	0	0	0	0	548.245614	0	0	0	0	0
hsa_circ_0008653	0	0	0	0	0	4	0	0	0	0	0	294.3773918
hsa_circ_0008655	16	10	15	7	3	4	1461.988304	698.2265047	1634.699215	628.2534554	264.2938948	294.3773918
hsa_circ_0008659	0	4	0	0	0	0	0	279.2906019	0	0	0	0
hsa_circ_0008661	4	9	0	0	3	7	365.497076	628.4038542	0	0	264.2938948	515.1604357
hsa_circ_0008670	9	6	5	0	3	8	822.3684211	418.9359028	544.8997384	0	264.2938948	588.7547836
hsa_circ_0008677	0	4	0	0	0	0	0	279.2906019	0	0	0	0
hsa_circ_0008678	6	0	0	0	0	7	548.245614	0	0	0	0	515.1604357
hsa_circ_0008683	0	0	0	6	0	0	0	0	0	538.5029618	0	0
hsa_circ_0008694	4	0	0	8	0	0	365.497076	0	0	718.003949	0	0
hsa_circ_0008697	5	4	0	0	0	7	456.871345	279.2906019	0	0	0	515.1604357
hsa_circ_0008700	0	0	0	0	0	4	0	0	0	0	0	294.3773918
hsa_circ_0008702	10	8	0	6	11	17	913.7426901	558.5812037	0	538.5029618	969.0776143	1251.103915
hsa_circ_0008709	0	0	5	0	0	0	0	0	544.8997384	0	0	0
hsa_circ_0008716	0	0	7	5	0	7	0	0	762.8596338	448.7524681	0	515.1604357
hsa_circ_0008719	0	0	8	7	5	7	0	0	871.8395815	628.2534554	440.4898247	515.1604357
hsa_circ_0008720	9	4	11	12	13	5	822.3684211	279.2906019	1198.779425	1077.005924	1145.273544	367.9717398
hsa_circ_0008729	7	7	11	0	0	8	639.619883	488.7585533	1198.779425	0	0	588.7547836
hsa_circ_0008732	16	6	14	13	7	5	1461.988304	418.9359028	1525.719268	1166.756417	616.6857546	367.9717398
hsa_circ_0008736	5	0	0	0	0	3	456.871345	0	0	0	0	220.7830439
hsa_circ_0008741	4	0	10	0	7	0	365.497076	0	1089.799477	0	616.6857546	0
hsa_circ_0008754	0	0	0	0	0	6	0	0	0	0	0	441.5660877
hsa_circ_0008758	4	8	6	6	7	8	365.497076	558.5812037	653.8796861	538.5029618	616.6857546	588.7547836
hsa_circ_0008759	0	0	2	0	0	0	0	0	217.9598954	0	0	0
hsa_circ_0008760	0	8	0	0	0	0	0	558.5812037	0	0	0	0
hsa_circ_0008774	3	5	0	0	0	3	274.122807	349.1132523	0	0	0	220.7830439
hsa_circ_0008777	0	4	0	0	0	0	0	279.2906019	0	0	0	0
hsa_circ_0008796	0	0	0	13	7	3	0	0	0	1166.756417	616.6857546	220.7830439
hsa_circ_0008797	3	5	0	0	0	3	274.122807	349.1132523	0	0	0	220.7830439
hsa_circ_0008798	6	10	7	0	0	0	548.245614	698.2265047	762.8596338	0	0	0
hsa_circ_0008806	14	11	28	8	10	10	1279.239766	768.0491551	3051.438535	718.003949	880.9796494	735.9434795
hsa_circ_0008809	6	0	0	0	0	0	548.245614	0	0	0	0	0
hsa_circ_0008817	18	18	0	8	8	14	1644.736842	1256.807708	0	718.003949	704.7837195	1030.320871
hsa_circ_0008821	0	5	0	9	7	5	0	349.1132523	0	807.7544426	616.6857546	367.9717398
hsa_circ_0008827	4	0	0	0	6	0	365.497076	0	0	0	528.5877896	0
hsa_circ_0008829	2	0	0	0	0	0	182.748538	0	0	0	0	0
hsa_circ_0008832	11	12	8	3	0	10	1005.116959	837.8718056	871.8395815	269.2514809	0	735.9434795
hsa_circ_0008836	3	4	0	0	0	0	274.122807	279.2906019	0	0	0	0
hsa_circ_0008839	0	0	0	0	0	2	0	0	0	0	0	147.1886959
hsa_circ_0008842	2	0	0	0	0	0	182.748538	0	0	0	0	0
hsa_circ_0008861	4	18	0	14	0	0	365.497076	1256.807708	0	1256.506911	0	0
hsa_circ_0008865	0	3	0	13	0	6	0	209.4679514	0	1166.756417	0	441.5660877
hsa_circ_0008874	5	9	6	5	5	10	456.871345	628.4038542	653.8796861	448.7524681	440.4898247	735.9434795
hsa_circ_0008875	0	5	0	0	0	0	0	349.1132523	0	0	0	0
hsa_circ_0008880	0	0	13	0	0	0	0	0	1416.73932	0	0	0
hsa_circ_0008881	0	6	5	8	0	0	0	418.9359028	544.8997384	718.003949	0	0
hsa_circ_0008883	14	0	0	12	7	4	1279.239766	0	0	1077.005924	616.6857546	294.3773918
hsa_circ_0008885	0	8	0	5	0	0	0	558.5812037	0	448.7524681	0	0
hsa_circ_0008886	0	0	0	0	0	7	0	0	0	0	0	515.1604357
hsa_circ_0008896	122	148	86	109	115	97	11147.66082	10333.75227	9372.275501	9782.803805	10131.26597	7138.651752
hsa_circ_0008903	0	0	3	0	0	0	0	0	326.9398431	0	0	0
hsa_circ_0008914	0	0	0	0	4	0	0	0	0	0	352.3918597	0
hsa_circ_0008923	7	21	16	19	9	7	639.619883	1466.27566	1743.679163	1705.259379	792.8816844	515.1604357
hsa_circ_0008927	9	12	12	18	17	20	822.3684211	837.8718056	1307.759372	1615.508885	1497.665404	1471.886959
hsa_circ_0008933	10	0	0	12	0	0	913.7426901	0	0	1077.005924	0	0
hsa_circ_0008934	19	15	9	13	22	22	1736.111111	1047.339757	980.8195292	1166.756417	1938.155229	1619.075655
hsa_circ_0008936	0	0	0	0	0	8	0	0	0	0	0	588.7547836
hsa_circ_0008940	0	6	0	0	4	0	0	418.9359028	0	0	352.3918597	0
hsa_circ_0008945	2	8	5	0	2	3	182.748538	558.5812037	544.8997384	0	176.1959299	220.7830439
hsa_circ_0008946	0	0	0	0	8	0	0	0	0	0	704.7837195	0
hsa_circ_0008949	0	5	0	0	0	0	0	349.1132523	0	0	0	0
hsa_circ_0008950	8	0	5	0	7	0	730.994152	0	544.8997384	0	616.6857546	0
hsa_circ_0008953	8	10	13	5	6	3	730.994152	698.2265047	1416.73932	448.7524681	528.5877896	220.7830439
hsa_circ_0008961	0	4	0	0	4	0	0	279.2906019	0	0	352.3918597	0
hsa_circ_0008966	0	5	0	6	0	0	0	349.1132523	0	538.5029618	0	0
hsa_circ_0008967	0	0	0	0	5	0	0	0	0	0	440.4898247	0
hsa_circ_0008969	3	6	0	3	6	5	274.122807	418.9359028	0	269.2514809	528.5877896	367.9717398
hsa_circ_0008979	9	0	0	0	0	0	822.3684211	0	0	0	0	0
hsa_circ_0008981	0	0	0	0	9	0	0	0	0	0	792.8816844	0
hsa_circ_0008982	0	0	4	0	0	5	0	0	435.9197908	0	0	367.9717398
hsa_circ_0008996	6	0	8	0	0	7	548.245614	0	871.8395815	0	0	515.1604357
hsa_circ_0009000	0	0	0	0	0	3	0	0	0	0	0	220.7830439
hsa_circ_0009011	0	0	0	0	0	8	0	0	0	0	0	588.7547836
hsa_circ_0009012	0	0	2	0	0	0	0	0	217.9598954	0	0	0
hsa_circ_0009022	5	7	0	5	4	4	456.871345	488.7585533	0	448.7524681	352.3918597	294.3773918
hsa_circ_0009031	18	19	2	5	8	15	1644.736842	1326.630359	217.9598954	448.7524681	704.7837195	1103.915219
hsa_circ_0009035	5	0	0	5	0	6	456.871345	0	0	448.7524681	0	441.5660877
hsa_circ_0009038	4	10	8	3	5	8	365.497076	698.2265047	871.8395815	269.2514809	440.4898247	588.7547836
hsa_circ_0009040	0	0	0	0	5	0	0	0	0	0	440.4898247	0
hsa_circ_0009043	22	31	7	30	11	32	2010.233918	2164.502165	762.8596338	2692.514809	969.0776143	2355.019135
hsa_circ_0009052	0	11	14	19	24	24	0	768.0491551	1525.719268	1705.259379	2114.351158	1766.264351
hsa_circ_0009059	0	0	0	0	0	5	0	0	0	0	0	367.9717398
hsa_circ_0009061	33	29	21	18	24	26	3015.350877	2024.856864	2288.578901	1615.508885	2114.351158	1913.453047
hsa_circ_0009062	2	13	6	4	13	8	182.748538	907.6944561	653.8796861	359.0019745	1145.273544	588.7547836
hsa_circ_0009065	3	2	14	0	13	4	274.122807	139.6453009	1525.719268	0	1145.273544	294.3773918
hsa_circ_0009069	0	0	0	6	0	0	0	0	0	538.5029618	0	0
hsa_circ_0009084	7	0	0	0	0	2	639.619883	0	0	0	0	147.1886959
hsa_circ_0009090	6	0	0	0	0	0	548.245614	0	0	0	0	0
hsa_circ_0009098	8	9	0	0	0	0	730.994152	628.4038542	0	0	0	0
hsa_circ_0009104	0	0	12	2	0	14	0	0	1307.759372	179.5009873	0	1030.320871
hsa_circ_0009115	4	0	0	0	0	0	365.497076	0	0	0	0	0
hsa_circ_0009121	0	0	0	2	0	0	0	0	0	179.5009873	0	0
hsa_circ_0009139	0	0	0	2	0	0	0	0	0	179.5009873	0	0
hsa_circ_0009140	0	11	0	4	0	3	0	768.0491551	0	359.0019745	0	220.7830439
hsa_circ_0009141	0	7	0	9	0	4	0	488.7585533	0	807.7544426	0	294.3773918
hsa_circ_0009152	0	0	0	0	0	2	0	0	0	0	0	147.1886959
hsa_circ_0009156	5	5	0	0	3	8	456.871345	349.1132523	0	0	264.2938948	588.7547836
hsa_circ_0009167	0	0	0	5	0	0	0	0	0	448.7524681	0	0
hsa_circ_0009172	0	0	0	3	0	0	0	0	0	269.2514809	0	0
hsa_circ_0009173	0	0	0	4	0	0	0	0	0	359.0019745	0	0
hsa_circ_0009175	0	6	6	0	0	0	0	418.9359028	653.8796861	0	0	0
hsa_circ_0009353	5	16	26	8	18	10	456.871345	1117.162407	2833.47864	718.003949	1585.763369	735.9434795
hsa_circ_0009460	7	0	0	0	0	0	639.619883	0	0	0	0	0
hsa_circ_0009461	0	0	0	0	0	4	0	0	0	0	0	294.3773918
hsa_circ_0009505	0	0	0	0	3	4	0	0	0	0	264.2938948	294.3773918
hsa_circ_0009624	0	0	0	7	0	0	0	0	0	628.2534554	0	0
hsa_circ_0009674	6	0	0	0	0	0	548.245614	0	0	0	0	0
hsa_circ_0009759	0	0	0	8	3	0	0	0	0	718.003949	264.2938948	0
hsa_circ_0010030	17	12	0	8	10	7	1553.362573	837.8718056	0	718.003949	880.9796494	515.1604357
hsa_circ_0010410	0	0	0	0	9	0	0	0	0	0	792.8816844	0
hsa_circ_0010467	0	0	0	5	0	0	0	0	0	448.7524681	0	0
hsa_circ_0011032	0	0	0	0	0	3	0	0	0	0	0	220.7830439
hsa_circ_0011245	0	0	0	0	5	0	0	0	0	0	440.4898247	0
hsa_circ_0011379	0	3	0	0	0	0	0	209.4679514	0	0	0	0
hsa_circ_0011458	5	3	0	0	0	0	456.871345	209.4679514	0	0	0	0
hsa_circ_0011493	0	6	0	0	5	0	0	418.9359028	0	0	440.4898247	0
hsa_circ_0011501	0	4	0	0	9	0	0	279.2906019	0	0	792.8816844	0
hsa_circ_0011506	8	5	5	0	4	0	730.994152	349.1132523	544.8997384	0	352.3918597	0
hsa_circ_0011723	0	0	0	0	0	6	0	0	0	0	0	441.5660877
hsa_circ_0011889	7	0	0	0	0	0	639.619883	0	0	0	0	0
hsa_circ_0012151	0	0	0	9	0	0	0	0	0	807.7544426	0	0
hsa_circ_0012270	0	0	0	0	3	2	0	0	0	0	264.2938948	147.1886959
hsa_circ_0012634	0	0	0	0	0	4	0	0	0	0	0	294.3773918
hsa_circ_0012942	0	0	4	0	0	0	0	0	435.9197908	0	0	0
hsa_circ_0012964	0	6	0	3	5	0	0	418.9359028	0	269.2514809	440.4898247	0
hsa_circ_0013213	0	0	0	0	8	0	0	0	0	0	704.7837195	0
hsa_circ_0013222	5	7	4	0	6	9	456.871345	488.7585533	435.9197908	0	528.5877896	662.3491316
hsa_circ_0013372	0	8	0	0	0	0	0	558.5812037	0	0	0	0
hsa_circ_0013644	0	0	0	0	0	4	0	0	0	0	0	294.3773918
hsa_circ_0013953	0	0	0	0	3	0	0	0	0	0	264.2938948	0
hsa_circ_0014558	0	6	0	0	0	0	0	418.9359028	0	0	0	0
hsa_circ_0014577	0	0	0	0	0	4	0	0	0	0	0	294.3773918
hsa_circ_0014606	25	31	18	25	31	49	2284.356725	2164.502165	1961.639058	2243.762341	2731.036913	3606.12305
hsa_circ_0014611	2	4	0	0	0	0	182.748538	279.2906019	0	0	0	0
hsa_circ_0014613	5	4	0	8	0	0	456.871345	279.2906019	0	718.003949	0	0
hsa_circ_0015136	0	4	0	0	0	0	0	279.2906019	0	0	0	0
hsa_circ_0015427	0	0	0	4	0	0	0	0	0	359.0019745	0	0
hsa_circ_0015430	9	22	10	6	5	15	822.3684211	1536.09831	1089.799477	538.5029618	440.4898247	1103.915219
hsa_circ_0015454	0	7	0	0	3	0	0	488.7585533	0	0	264.2938948	0
hsa_circ_0015548	0	4	0	0	0	0	0	279.2906019	0	0	0	0
hsa_circ_0015962	0	0	0	3	0	0	0	0	0	269.2514809	0	0
hsa_circ_0016121	7	0	0	0	0	0	639.619883	0	0	0	0	0
hsa_circ_0016123	0	3	0	0	0	0	0	209.4679514	0	0	0	0
hsa_circ_0016508	7	0	0	0	0	0	639.619883	0	0	0	0	0
hsa_circ_0016662	0	5	0	4	6	4	0	349.1132523	0	359.0019745	528.5877896	294.3773918
hsa_circ_0016771	0	0	4	0	0	0	0	0	435.9197908	0	0	0
hsa_circ_0016909	0	0	0	5	0	0	0	0	0	448.7524681	0	0
hsa_circ_0016979	0	8	0	0	6	0	0	558.5812037	0	0	528.5877896	0
hsa_circ_0017051	0	0	0	0	4	6	0	0	0	0	352.3918597	441.5660877
hsa_circ_0017241	0	0	0	0	13	0	0	0	0	0	1145.273544	0
hsa_circ_0017306	16	18	8	17	19	19	1461.988304	1256.807708	871.8395815	1525.758392	1673.861334	1398.292611
hsa_circ_0017311	0	0	0	0	0	6	0	0	0	0	0	441.5660877
hsa_circ_0017412	10	21	12	21	12	22	913.7426901	1466.27566	1307.759372	1884.760366	1057.175579	1619.075655
hsa_circ_0017465	12	10	0	6	8	13	1096.491228	698.2265047	0	538.5029618	704.7837195	956.7265234
hsa_circ_0017617	0	0	0	0	0	6	0	0	0	0	0	441.5660877
hsa_circ_0017628	4	2	0	14	2	5	365.497076	139.6453009	0	1256.506911	176.1959299	367.9717398
hsa_circ_0017636	17	24	19	24	18	20	1553.362573	1675.743611	2070.619006	2154.011847	1585.763369	1471.886959
hsa_circ_0017639	7	9	5	0	7	0	639.619883	628.4038542	544.8997384	0	616.6857546	0
hsa_circ_0017648	0	0	0	5	0	3	0	0	0	448.7524681	0	220.7830439
hsa_circ_0017962	0	0	0	0	0	10	0	0	0	0	0	735.9434795
hsa_circ_0018038	0	0	0	0	0	8	0	0	0	0	0	588.7547836
hsa_circ_0018168	6	15	10	24	6	23	548.245614	1047.339757	1089.799477	2154.011847	528.5877896	1692.670003
hsa_circ_0018555	0	0	2	0	0	0	0	0	217.9598954	0	0	0
hsa_circ_0018620	0	0	0	3	2	7	0	0	0	269.2514809	176.1959299	515.1604357
hsa_circ_0018881	0	0	0	0	0	6	0	0	0	0	0	441.5660877
hsa_circ_0018886	4	0	0	0	0	0	365.497076	0	0	0	0	0
hsa_circ_0018889	0	0	0	0	0	3	0	0	0	0	0	220.7830439
hsa_circ_0018937	5	0	0	0	0	4	456.871345	0	0	0	0	294.3773918
hsa_circ_0018992	0	0	0	0	3	0	0	0	0	0	264.2938948	0
hsa_circ_0018998	6	9	8	8	9	13	548.245614	628.4038542	871.8395815	718.003949	792.8816844	956.7265234
hsa_circ_0019079	0	3	0	0	0	0	0	209.4679514	0	0	0	0
hsa_circ_0019133	0	0	0	0	0	4	0	0	0	0	0	294.3773918
hsa_circ_0019170	0	0	0	4	0	3	0	0	0	359.0019745	0	220.7830439
hsa_circ_0019198	0	6	0	0	3	5	0	418.9359028	0	0	264.2938948	367.9717398
hsa_circ_0019421	0	0	0	4	0	0	0	0	0	359.0019745	0	0
hsa_circ_0019607	2	0	0	0	0	0	182.748538	0	0	0	0	0
hsa_circ_0019753	0	0	0	0	0	6	0	0	0	0	0	441.5660877
hsa_circ_0020093	6	12	0	7	7	3	548.245614	837.8718056	0	628.2534554	616.6857546	220.7830439
hsa_circ_0020207	0	5	0	0	0	6	0	349.1132523	0	0	0	441.5660877
hsa_circ_0020210	7	6	0	10	0	0	639.619883	418.9359028	0	897.5049363	0	0
hsa_circ_0020211	11	0	0	8	11	12	1005.116959	0	0	718.003949	969.0776143	883.1321754
hsa_circ_0020462	5	2	0	6	6	4	456.871345	139.6453009	0	538.5029618	528.5877896	294.3773918
hsa_circ_0020748	0	6	0	0	0	0	0	418.9359028	0	0	0	0
hsa_circ_0020749	0	10	0	0	3	0	0	698.2265047	0	0	264.2938948	0
hsa_circ_0020875	0	0	0	4	0	0	0	0	0	359.0019745	0	0
hsa_circ_0021071	0	0	0	0	0	3	0	0	0	0	0	220.7830439
hsa_circ_0021412	0	0	0	2	0	0	0	0	0	179.5009873	0	0
hsa_circ_0021469	4	0	0	0	0	0	365.497076	0	0	0	0	0
hsa_circ_0021755	0	0	0	4	0	0	0	0	0	359.0019745	0	0
hsa_circ_0021801	0	0	3	0	0	0	0	0	326.9398431	0	0	0
hsa_circ_0021843	0	7	4	0	0	6	0	488.7585533	435.9197908	0	0	441.5660877
hsa_circ_0022007	7	0	0	0	0	0	639.619883	0	0	0	0	0
hsa_circ_0022168	3	0	0	0	0	0	274.122807	0	0	0	0	0
hsa_circ_0022245	0	7	0	0	0	0	0	488.7585533	0	0	0	0
hsa_circ_0022308	0	2	0	0	0	3	0	139.6453009	0	0	0	220.7830439
hsa_circ_0022545	0	0	0	0	10	6	0	0	0	0	880.9796494	441.5660877
hsa_circ_0022587	7	8	3	4	0	9	639.619883	558.5812037	326.9398431	359.0019745	0	662.3491316
hsa_circ_0022601	9	14	10	0	7	16	822.3684211	977.5171065	1089.799477	0	616.6857546	1177.509567
hsa_circ_0023179	6	10	0	0	0	0	548.245614	698.2265047	0	0	0	0
hsa_circ_0023190	0	0	0	0	3	0	0	0	0	0	264.2938948	0
hsa_circ_0023216	0	0	0	0	0	7	0	0	0	0	0	515.1604357
hsa_circ_0023249	0	0	0	0	0	3	0	0	0	0	0	220.7830439
hsa_circ_0023276	0	0	10	4	0	0	0	0	1089.799477	359.0019745	0	0
hsa_circ_0023409	0	3	0	0	0	0	0	209.4679514	0	0	0	0
hsa_circ_0023467	0	0	0	11	0	2	0	0	0	987.2554299	0	147.1886959
hsa_circ_0023636	0	0	0	0	0	4	0	0	0	0	0	294.3773918
hsa_circ_0023694	0	0	0	15	5	0	0	0	0	1346.257404	440.4898247	0
hsa_circ_0023919	0	9	0	0	10	5	0	628.4038542	0	0	880.9796494	367.9717398
hsa_circ_0023938	0	0	0	0	5	0	0	0	0	0	440.4898247	0
hsa_circ_0023942	11	9	0	9	3	12	1005.116959	628.4038542	0	807.7544426	264.2938948	883.1321754
hsa_circ_0024037	0	0	0	5	7	11	0	0	0	448.7524681	616.6857546	809.5378275
hsa_circ_0024067	0	10	0	0	8	7	0	698.2265047	0	0	704.7837195	515.1604357
hsa_circ_0024193	0	0	2	0	0	3	0	0	217.9598954	0	0	220.7830439
hsa_circ_0024273	5	0	0	0	0	0	456.871345	0	0	0	0	0
hsa_circ_0024483	0	0	3	0	0	0	0	0	326.9398431	0	0	0
hsa_circ_0024596	0	0	0	0	0	2	0	0	0	0	0	147.1886959
hsa_circ_0024652	0	0	0	0	2	0	0	0	0	0	176.1959299	0
hsa_circ_0024824	0	0	0	3	0	0	0	0	0	269.2514809	0	0
hsa_circ_0024948	0	0	6	0	0	0	0	0	653.8796861	0	0	0
hsa_circ_0024960	5	0	0	6	5	3	456.871345	0	0	538.5029618	440.4898247	220.7830439
hsa_circ_0024997	8	11	6	9	7	6	730.994152	768.0491551	653.8796861	807.7544426	616.6857546	441.5660877
hsa_circ_0025006	0	0	0	4	0	0	0	0	0	359.0019745	0	0
hsa_circ_0025017	0	0	2	0	0	2	0	0	217.9598954	0	0	147.1886959
hsa_circ_0025768	0	4	0	0	0	0	0	279.2906019	0	0	0	0
hsa_circ_0026542	3	0	0	0	0	0	274.122807	0	0	0	0	0
hsa_circ_0026914	0	0	4	0	0	0	0	0	435.9197908	0	0	0
hsa_circ_0027491	6	0	0	0	0	0	548.245614	0	0	0	0	0
hsa_circ_0027668	4	0	0	0	0	0	365.497076	0	0	0	0	0
hsa_circ_0027904	0	0	0	0	7	0	0	0	0	0	616.6857546	0
hsa_circ_0028031	0	0	0	0	0	6	0	0	0	0	0	441.5660877
hsa_circ_0028097	0	3	0	0	0	0	0	209.4679514	0	0	0	0
hsa_circ_0028129	0	11	0	7	0	0	0	768.0491551	0	628.2534554	0	0
hsa_circ_0028202	0	2	0	0	0	0	0	139.6453009	0	0	0	0
hsa_circ_0028608	0	0	3	0	3	0	0	0	326.9398431	0	264.2938948	0
hsa_circ_0028635	0	6	0	0	0	0	0	418.9359028	0	0	0	0
hsa_circ_0028668	0	0	0	0	4	0	0	0	0	0	352.3918597	0
hsa_circ_0028899	5	0	0	6	6	0	456.871345	0	0	538.5029618	528.5877896	0
hsa_circ_0029168	0	3	0	0	0	3	0	209.4679514	0	0	0	220.7830439
hsa_circ_0029170	0	0	0	6	0	0	0	0	0	538.5029618	0	0
hsa_circ_0029301	0	0	0	4	4	5	0	0	0	359.0019745	352.3918597	367.9717398
hsa_circ_0029308	0	0	0	4	0	6	0	0	0	359.0019745	0	441.5660877
hsa_circ_0029461	0	0	0	0	0	7	0	0	0	0	0	515.1604357
hsa_circ_0029571	0	0	0	0	2	0	0	0	0	0	176.1959299	0
hsa_circ_0029584	5	0	0	3	0	3	456.871345	0	0	269.2514809	0	220.7830439
hsa_circ_0029703	0	0	0	0	3	0	0	0	0	0	264.2938948	0
hsa_circ_0029803	10	18	2	5	10	20	913.7426901	1256.807708	217.9598954	448.7524681	880.9796494	1471.886959
hsa_circ_0029920	0	2	0	0	0	0	0	139.6453009	0	0	0	0
hsa_circ_0030117	0	0	0	3	0	0	0	0	0	269.2514809	0	0
hsa_circ_0030151	0	0	0	0	0	5	0	0	0	0	0	367.9717398
hsa_circ_0030286	0	0	0	0	0	8	0	0	0	0	0	588.7547836
hsa_circ_0030548	0	5	0	0	0	0	0	349.1132523	0	0	0	0
hsa_circ_0030632	0	7	5	5	6	5	0	488.7585533	544.8997384	448.7524681	528.5877896	367.9717398
hsa_circ_0030704	0	4	0	0	0	0	0	279.2906019	0	0	0	0
hsa_circ_0030720	7	4	3	7	9	10	639.619883	279.2906019	326.9398431	628.2534554	792.8816844	735.9434795
hsa_circ_0030787	0	3	0	0	0	0	0	209.4679514	0	0	0	0
hsa_circ_0030885	2	0	0	4	4	9	182.748538	0	0	359.0019745	352.3918597	662.3491316
hsa_circ_0031016	0	0	2	0	3	0	0	0	217.9598954	0	264.2938948	0
hsa_circ_0031017	0	0	0	0	4	0	0	0	0	0	352.3918597	0
hsa_circ_0031027	0	5	0	0	0	0	0	349.1132523	0	0	0	0
hsa_circ_0031241	3	8	8	6	0	10	274.122807	558.5812037	871.8395815	538.5029618	0	735.9434795
hsa_circ_0031250	4	6	0	13	5	0	365.497076	418.9359028	0	1166.756417	440.4898247	0
hsa_circ_0031255	8	2	0	2	0	0	730.994152	139.6453009	0	179.5009873	0	0
hsa_circ_0031433	0	0	3	0	0	0	0	0	326.9398431	0	0	0
hsa_circ_0031738	0	0	0	2	0	0	0	0	0	179.5009873	0	0
hsa_circ_0032029	0	5	0	5	4	8	0	349.1132523	0	448.7524681	352.3918597	588.7547836
hsa_circ_0032116	0	0	0	0	0	3	0	0	0	0	0	220.7830439
hsa_circ_0032506	0	5	0	0	0	0	0	349.1132523	0	0	0	0
hsa_circ_0032509	0	4	0	0	0	0	0	279.2906019	0	0	0	0
hsa_circ_0032708	0	0	0	0	0	4	0	0	0	0	0	294.3773918
hsa_circ_0032746	0	9	3	0	5	4	0	628.4038542	326.9398431	0	440.4898247	294.3773918
hsa_circ_0032815	10	0	0	0	0	2	913.7426901	0	0	0	0	147.1886959
hsa_circ_0032821	3	0	0	0	0	0	274.122807	0	0	0	0	0
hsa_circ_0032822	0	5	0	0	3	6	0	349.1132523	0	0	264.2938948	441.5660877
hsa_circ_0033155	5	0	0	0	0	0	456.871345	0	0	0	0	0
hsa_circ_0033423	0	0	0	0	0	8	0	0	0	0	0	588.7547836
hsa_circ_0033498	0	4	4	0	0	4	0	279.2906019	435.9197908	0	0	294.3773918
hsa_circ_0033596	0	0	0	0	0	3	0	0	0	0	0	220.7830439
hsa_circ_0034293	0	13	3	4	4	10	0	907.6944561	326.9398431	359.0019745	352.3918597	735.9434795
hsa_circ_0034616	0	3	0	0	0	2	0	209.4679514	0	0	0	147.1886959
hsa_circ_0035214	0	0	0	0	0	2	0	0	0	0	0	147.1886959
hsa_circ_0035431	0	0	0	3	0	0	0	0	0	269.2514809	0	0
hsa_circ_0035435	0	0	8	0	0	0	0	0	871.8395815	0	0	0
hsa_circ_0035855	0	0	0	4	0	0	0	0	0	359.0019745	0	0
hsa_circ_0035892	0	0	0	3	0	0	0	0	0	269.2514809	0	0
hsa_circ_0035901	3	0	0	0	0	0	274.122807	0	0	0	0	0
hsa_circ_0035958	3	0	0	0	0	3	274.122807	0	0	0	0	220.7830439
hsa_circ_0035976	9	0	0	4	0	4	822.3684211	0	0	359.0019745	0	294.3773918
hsa_circ_0036053	3	0	0	0	0	0	274.122807	0	0	0	0	0
hsa_circ_0036231	0	6	0	0	0	0	0	418.9359028	0	0	0	0
hsa_circ_0036232	4	0	0	0	0	0	365.497076	0	0	0	0	0
hsa_circ_0036429	0	4	0	6	3	3	0	279.2906019	0	538.5029618	264.2938948	220.7830439
hsa_circ_0036687	0	0	0	0	4	0	0	0	0	0	352.3918597	0
hsa_circ_0036988	2	0	0	0	0	0	182.748538	0	0	0	0	0
hsa_circ_0037072	0	0	4	0	0	0	0	0	435.9197908	0	0	0
hsa_circ_0037130	4	12	0	10	15	6	365.497076	837.8718056	0	897.5049363	1321.469474	441.5660877
hsa_circ_0037158	25	31	17	20	14	14	2284.356725	2164.502165	1852.659111	1795.009873	1233.371509	1030.320871
hsa_circ_0037192	0	0	0	3	0	0	0	0	0	269.2514809	0	0
hsa_circ_0037737	0	2	0	0	0	0	0	139.6453009	0	0	0	0
hsa_circ_0038111	5	14	5	0	0	10	456.871345	977.5171065	544.8997384	0	0	735.9434795
hsa_circ_0038132	0	4	0	0	6	0	0	279.2906019	0	0	528.5877896	0
hsa_circ_0038487	7	7	0	6	4	8	639.619883	488.7585533	0	538.5029618	352.3918597	588.7547836
hsa_circ_0038773	0	15	17	21	13	12	0	1047.339757	1852.659111	1884.760366	1145.273544	883.1321754
hsa_circ_0038942	0	0	0	0	0	4	0	0	0	0	0	294.3773918
hsa_circ_0039076	0	3	0	0	0	8	0	209.4679514	0	0	0	588.7547836
hsa_circ_0039161	12	2	0	0	0	4	1096.491228	139.6453009	0	0	0	294.3773918
hsa_circ_0039261	4	0	0	0	0	0	365.497076	0	0	0	0	0
hsa_circ_0039488	0	2	0	0	0	0	0	139.6453009	0	0	0	0
hsa_circ_0040078	0	0	0	2	7	0	0	0	0	179.5009873	616.6857546	0
hsa_circ_0040188	0	0	0	0	0	6	0	0	0	0	0	441.5660877
hsa_circ_0040222	2	0	0	0	0	0	182.748538	0	0	0	0	0
hsa_circ_0040414	0	4	10	0	3	0	0	279.2906019	1089.799477	0	264.2938948	0
hsa_circ_0040434	0	0	0	0	0	4	0	0	0	0	0	294.3773918
hsa_circ_0040507	0	0	0	6	0	0	0	0	0	538.5029618	0	0
hsa_circ_0040548	0	0	0	0	2	0	0	0	0	0	176.1959299	0
hsa_circ_0040573	0	4	7	0	0	0	0	279.2906019	762.8596338	0	0	0
hsa_circ_0040622	3	0	0	0	0	0	274.122807	0	0	0	0	0
hsa_circ_0040809	23	25	11	0	4	8	2101.608187	1745.566262	1198.779425	0	352.3918597	588.7547836
hsa_circ_0040819	12	16	13	5	9	6	1096.491228	1117.162407	1416.73932	448.7524681	792.8816844	441.5660877
hsa_circ_0040823	11	18	6	19	4	9	1005.116959	1256.807708	653.8796861	1705.259379	352.3918597	662.3491316
hsa_circ_0040929	3	4	0	4	5	5	274.122807	279.2906019	0	359.0019745	440.4898247	367.9717398
hsa_circ_0040943	0	0	0	0	4	0	0	0	0	0	352.3918597	0
hsa_circ_0040994	0	0	0	0	5	0	0	0	0	0	440.4898247	0
hsa_circ_0041178	0	4	0	2	0	5	0	279.2906019	0	179.5009873	0	367.9717398
hsa_circ_0041346	0	0	4	0	0	0	0	0	435.9197908	0	0	0
hsa_circ_0041539	0	0	0	0	6	0	0	0	0	0	528.5877896	0
hsa_circ_0041638	0	0	10	0	0	0	0	0	1089.799477	0	0	0
hsa_circ_0041728	0	0	0	0	3	0	0	0	0	0	264.2938948	0
hsa_circ_0041986	0	0	0	0	2	0	0	0	0	0	176.1959299	0
hsa_circ_0042066	2	0	0	0	0	0	182.748538	0	0	0	0	0
hsa_circ_0042264	0	0	0	0	0	6	0	0	0	0	0	441.5660877
hsa_circ_0042432	0	0	0	3	0	4	0	0	0	269.2514809	0	294.3773918
hsa_circ_0042437	0	0	0	8	4	0	0	0	0	718.003949	352.3918597	0
hsa_circ_0042471	0	2	0	0	0	0	0	139.6453009	0	0	0	0
hsa_circ_0042835	0	0	9	5	0	0	0	0	980.8195292	448.7524681	0	0
hsa_circ_0043256	0	6	0	0	0	0	0	418.9359028	0	0	0	0
hsa_circ_0043280	0	0	0	5	0	0	0	0	0	448.7524681	0	0
hsa_circ_0043282	0	0	0	3	0	2	0	0	0	269.2514809	0	147.1886959
hsa_circ_0043523	0	0	4	0	0	0	0	0	435.9197908	0	0	0
hsa_circ_0043837	0	0	0	0	5	0	0	0	0	0	440.4898247	0
hsa_circ_0044158	10	0	0	0	3	10	913.7426901	0	0	0	264.2938948	735.9434795
hsa_circ_0044170	2	0	0	0	0	0	182.748538	0	0	0	0	0
hsa_circ_0044171	0	14	0	0	5	0	0	977.5171065	0	0	440.4898247	0
hsa_circ_0044177	0	21	0	0	0	25	0	1466.27566	0	0	0	1839.858699
hsa_circ_0044185	0	8	0	0	0	6	0	558.5812037	0	0	0	441.5660877
hsa_circ_0044556	0	0	0	0	6	0	0	0	0	0	528.5877896	0
hsa_circ_0044708	0	0	0	0	0	4	0	0	0	0	0	294.3773918
hsa_circ_0044709	0	0	0	0	4	0	0	0	0	0	352.3918597	0
hsa_circ_0044968	0	0	0	0	0	3	0	0	0	0	0	220.7830439
hsa_circ_0045012	0	0	0	2	0	0	0	0	0	179.5009873	0	0
hsa_circ_0045202	0	3	0	0	3	0	0	209.4679514	0	0	264.2938948	0
hsa_circ_0045306	0	0	0	2	0	0	0	0	0	179.5009873	0	0
hsa_circ_0045334	13	29	11	21	7	5	1187.865497	2024.856864	1198.779425	1884.760366	616.6857546	367.9717398
hsa_circ_0045526	0	0	0	0	3	6	0	0	0	0	264.2938948	441.5660877
hsa_circ_0045534	4	0	0	2	0	0	365.497076	0	0	179.5009873	0	0
hsa_circ_0045714	0	2	0	3	0	0	0	139.6453009	0	269.2514809	0	0
hsa_circ_0045788	0	0	0	4	6	4	0	0	0	359.0019745	528.5877896	294.3773918
hsa_circ_0045905	6	0	0	0	3	3	548.245614	0	0	0	264.2938948	220.7830439
hsa_circ_0046057	0	0	0	0	0	2	0	0	0	0	0	147.1886959
hsa_circ_0046067	0	4	0	0	5	0	0	279.2906019	0	0	440.4898247	0
hsa_circ_0046193	0	0	0	6	0	0	0	0	0	538.5029618	0	0
hsa_circ_0046209	0	3	0	0	0	0	0	209.4679514	0	0	0	0
hsa_circ_0046263	0	6	0	4	3	11	0	418.9359028	0	359.0019745	264.2938948	809.5378275
hsa_circ_0046386	0	0	0	0	0	4	0	0	0	0	0	294.3773918
hsa_circ_0046522	0	0	0	0	6	4	0	0	0	0	528.5877896	294.3773918
hsa_circ_0046575	0	8	0	0	0	0	0	558.5812037	0	0	0	0
hsa_circ_0046580	0	4	0	0	8	4	0	279.2906019	0	0	704.7837195	294.3773918
hsa_circ_0046841	0	5	0	0	0	0	0	349.1132523	0	0	0	0
hsa_circ_0046876	0	5	0	0	0	0	0	349.1132523	0	0	0	0
hsa_circ_0046938	0	0	0	5	3	0	0	0	0	448.7524681	264.2938948	0
hsa_circ_0046964	3	3	0	0	6	4	274.122807	209.4679514	0	0	528.5877896	294.3773918
hsa_circ_0046965	10	8	0	0	0	0	913.7426901	558.5812037	0	0	0	0
hsa_circ_0046968	0	0	3	4	0	0	0	0	326.9398431	359.0019745	0	0
hsa_circ_0046995	0	0	0	4	0	0	0	0	0	359.0019745	0	0
hsa_circ_0046999	0	3	10	0	0	2	0	209.4679514	1089.799477	0	0	147.1886959
hsa_circ_0047086	0	5	0	0	0	0	0	349.1132523	0	0	0	0
hsa_circ_0047122	0	4	0	0	0	0	0	279.2906019	0	0	0	0
hsa_circ_0047145	4	0	0	0	0	0	365.497076	0	0	0	0	0
hsa_circ_0047629	0	0	0	7	0	0	0	0	0	628.2534554	0	0
hsa_circ_0047678	0	0	2	5	0	0	0	0	217.9598954	448.7524681	0	0
hsa_circ_0047972	0	6	0	0	0	0	0	418.9359028	0	0	0	0
hsa_circ_0048019	0	0	0	0	5	0	0	0	0	0	440.4898247	0
hsa_circ_0048259	13	17	5	12	12	19	1187.865497	1186.985058	544.8997384	1077.005924	1057.175579	1398.292611
hsa_circ_0048467	3	0	0	0	0	0	274.122807	0	0	0	0	0
hsa_circ_0048506	0	0	0	0	5	0	0	0	0	0	440.4898247	0
hsa_circ_0048775	0	0	0	4	0	0	0	0	0	359.0019745	0	0
hsa_circ_0048846	0	0	0	0	5	0	0	0	0	0	440.4898247	0
hsa_circ_0049192	0	0	4	0	0	4	0	0	435.9197908	0	0	294.3773918
hsa_circ_0049330	0	0	0	0	12	0	0	0	0	0	1057.175579	0
hsa_circ_0049356	3	5	3	3	0	0	274.122807	349.1132523	326.9398431	269.2514809	0	0
hsa_circ_0049372	0	0	0	0	0	3	0	0	0	0	0	220.7830439
hsa_circ_0049438	0	0	3	0	0	0	0	0	326.9398431	0	0	0
hsa_circ_0049657	7	0	0	0	0	0	639.619883	0	0	0	0	0
hsa_circ_0049694	0	2	0	0	0	0	0	139.6453009	0	0	0	0
hsa_circ_0050119	12	4	10	21	6	0	1096.491228	279.2906019	1089.799477	1884.760366	528.5877896	0
hsa_circ_0050238	5	0	0	0	0	0	456.871345	0	0	0	0	0
hsa_circ_0050256	4	0	0	0	0	0	365.497076	0	0	0	0	0
hsa_circ_0050807	0	4	4	0	0	0	0	279.2906019	435.9197908	0	0	0
hsa_circ_0051077	0	0	0	0	3	0	0	0	0	0	264.2938948	0
hsa_circ_0051123	0	5	0	7	0	0	0	349.1132523	0	628.2534554	0	0
hsa_circ_0051134	5	5	0	0	0	0	456.871345	349.1132523	0	0	0	0
hsa_circ_0051428	0	3	0	2	0	0	0	209.4679514	0	179.5009873	0	0
hsa_circ_0051680	0	0	5	0	0	6	0	0	544.8997384	0	0	441.5660877
hsa_circ_0051781	0	0	0	2	0	0	0	0	0	179.5009873	0	0
hsa_circ_0051782	7	15	0	2	4	7	639.619883	1047.339757	0	179.5009873	352.3918597	515.1604357
hsa_circ_0052011	0	0	5	5	0	0	0	0	544.8997384	448.7524681	0	0
hsa_circ_0052012	33	37	31	38	25	69	3015.350877	2583.438067	3378.378378	3410.518758	2202.449123	5078.010009
hsa_circ_0052189	0	2	0	0	0	0	0	139.6453009	0	0	0	0
hsa_circ_0052728	0	0	0	0	8	3	0	0	0	0	704.7837195	220.7830439
hsa_circ_0052852	7	0	0	0	0	0	639.619883	0	0	0	0	0
hsa_circ_0052867	6	6	6	0	0	0	548.245614	418.9359028	653.8796861	0	0	0
hsa_circ_0053063	0	11	0	0	3	0	0	768.0491551	0	0	264.2938948	0
hsa_circ_0053325	0	0	0	0	0	6	0	0	0	0	0	441.5660877
hsa_circ_0053441	0	0	4	0	0	4	0	0	435.9197908	0	0	294.3773918
hsa_circ_0053829	0	0	0	0	7	0	0	0	0	0	616.6857546	0
hsa_circ_0054034	0	0	0	0	0	2	0	0	0	0	0	147.1886959
hsa_circ_0054126	0	0	0	0	3	0	0	0	0	0	264.2938948	0
hsa_circ_0054144	0	4	0	4	0	4	0	279.2906019	0	359.0019745	0	294.3773918
hsa_circ_0054345	0	0	0	0	3	0	0	0	0	0	264.2938948	0
hsa_circ_0054474	0	3	0	0	0	0	0	209.4679514	0	0	0	0
hsa_circ_0054521	0	0	0	4	0	0	0	0	0	359.0019745	0	0
hsa_circ_0055095	4	6	7	0	3	0	365.497076	418.9359028	762.8596338	0	264.2938948	0
hsa_circ_0055113	0	0	0	0	8	0	0	0	0	0	704.7837195	0
hsa_circ_0055307	0	0	0	0	4	0	0	0	0	0	352.3918597	0
hsa_circ_0055412	0	0	10	0	0	0	0	0	1089.799477	0	0	0
hsa_circ_0055517	0	0	0	0	0	2	0	0	0	0	0	147.1886959
hsa_circ_0055904	8	3	0	0	10	0	730.994152	209.4679514	0	0	880.9796494	0
hsa_circ_0055906	5	0	0	0	0	5	456.871345	0	0	0	0	367.9717398
hsa_circ_0055925	0	4	0	0	0	0	0	279.2906019	0	0	0	0
hsa_circ_0055927	0	0	0	0	9	8	0	0	0	0	792.8816844	588.7547836
hsa_circ_0055940	0	0	0	4	0	5	0	0	0	359.0019745	0	367.9717398
hsa_circ_0055999	0	0	0	0	9	0	0	0	0	0	792.8816844	0
hsa_circ_0056488	0	8	0	0	0	0	0	558.5812037	0	0	0	0
hsa_circ_0056539	5	0	0	0	0	0	456.871345	0	0	0	0	0
hsa_circ_0056558	4	0	0	0	0	0	365.497076	0	0	0	0	0
hsa_circ_0056793	4	11	0	5	3	10	365.497076	768.0491551	0	448.7524681	264.2938948	735.9434795
hsa_circ_0056810	0	0	0	6	0	6	0	0	0	538.5029618	0	441.5660877
hsa_circ_0057002	0	0	10	0	0	2	0	0	1089.799477	0	0	147.1886959
hsa_circ_0057041	0	0	12	0	0	0	0	0	1307.759372	0	0	0
hsa_circ_0057105	4	2	0	0	5	0	365.497076	139.6453009	0	0	440.4898247	0
hsa_circ_0057109	0	0	0	4	0	0	0	0	0	359.0019745	0	0
hsa_circ_0057123	0	0	0	0	0	4	0	0	0	0	0	294.3773918
hsa_circ_0057276	0	0	0	0	5	0	0	0	0	0	440.4898247	0
hsa_circ_0057521	8	0	0	5	4	6	730.994152	0	0	448.7524681	352.3918597	441.5660877
hsa_circ_0057608	0	0	3	0	0	0	0	0	326.9398431	0	0	0
hsa_circ_0057657	0	2	0	0	0	0	0	139.6453009	0	0	0	0
hsa_circ_0057685	0	3	0	0	0	0	0	209.4679514	0	0	0	0
hsa_circ_0057908	4	9	0	0	0	0	365.497076	628.4038542	0	0	0	0
hsa_circ_0057980	2	0	0	0	0	0	182.748538	0	0	0	0	0
hsa_circ_0058039	0	0	0	6	0	0	0	0	0	538.5029618	0	0
hsa_circ_0058174	0	0	0	0	3	5	0	0	0	0	264.2938948	367.9717398
hsa_circ_0058313	0	0	4	0	0	0	0	0	435.9197908	0	0	0
hsa_circ_0058404	0	0	0	0	0	3	0	0	0	0	0	220.7830439
hsa_circ_0058763	0	0	0	4	0	0	0	0	0	359.0019745	0	0
hsa_circ_0058794	11	0	0	2	9	0	1005.116959	0	0	179.5009873	792.8816844	0
hsa_circ_0058800	0	14	0	0	3	5	0	977.5171065	0	0	264.2938948	367.9717398
hsa_circ_0058806	24	24	13	23	18	14	2192.982456	1675.743611	1416.73932	2064.261353	1585.763369	1030.320871
hsa_circ_0058988	14	8	0	0	0	11	1279.239766	558.5812037	0	0	0	809.5378275
hsa_circ_0059071	6	3	0	0	0	0	548.245614	209.4679514	0	0	0	0
hsa_circ_0059074	4	0	0	0	0	4	365.497076	0	0	0	0	294.3773918
hsa_circ_0059075	0	0	0	0	0	3	0	0	0	0	0	220.7830439
[truncated: 1,090 more rows]
